# Supplementary material for: Pyroptosis-Related Signature as Potential Biomarkers for Predicting Prognosis and Therapy Response in Colorectal Cancer Patients
Source: Front Genet. 2022 Jul 22;13:925338. doi: 10.3389/fgene.2022.925338 (PMC9355164; doi:10.3389/fgene.2022.925338)
Supplement: Supplementary file 1 [file Table2.XLSX]

## Sheet: Table S5
Transcript id	FC(After/Pre)	Log2FC(After/Pre)	Pvalue	Significant	Regulate	Pre	After	Gene id	Gene name	Gene description	Ctrl1	Ctrl2	Ctrl3	F1	F2	F3
ENST00000011898	0.350952	-1.51065	4.65e-05	yes	down	1.54	0.423333	ENSG00000011105	TSPAN9	tetraspanin 9 [Source:HGNC Symbol;Acc:HGNC:21640]	1.1	1.8	1.72	0.29	0.39	0.59
ENST00000017003	0.429717	-1.21854	1.48e-28	yes	down	10.3333	3.40333	ENSG00000015532	XYLT2	xylosyltransferase 2 [Source:HGNC Symbol;Acc:HGNC:15517]	11.01	10.33	9.66	3.42	3.2	3.59
ENST00000020926	0.445282	-1.16721	0.00595278	yes	down	0.313333	0.106667	ENSG00000019505	SYT13	synaptotagmin 13 [Source:HGNC Symbol;Acc:HGNC:14962]	0.31	0.29	0.34	0.12	0.08	0.12
ENST00000025008	2.29806	1.20042	0.00529459	yes	up	0.183333	0.323333	ENSG00000023287	RB1CC1	RB1 inducible coiled-coil 1 [Source:HGNC Symbol;Acc:HGNC:15574]	0.18	0.19	0.18	0.26	0.5	0.21
ENST00000040663	0.484687	-1.04487	3.42e-11	yes	down	4.99	1.85667	ENSG00000037757	MRI1	methylthioribose-1-phosphate isomerase 1 [Source:HGNC Symbol;Acc:HGNC:28469]	5.31	4.7	4.96	2.01	1.79	1.77
ENST00000040738	2.03137	1.02245	0.000962864	yes	up	0.176667	0.273333	ENSG00000038219	BOD1L1	biorientation of chromosomes in cell division 1 like 1 [Source:HGNC Symbol;Acc:HGNC:31792]	0.2	0.14	0.19	0.22	0.29	0.31
ENST00000060969	2.06027	1.04283	0.00103349	yes	up	0.28	0.446667	ENSG00000052723	SIKE1	suppressor of IKBKE 1 [Source:HGNC Symbol;Acc:HGNC:26119]	0.26	0.34	0.24	0.38	0.54	0.42
ENST00000084798	0.273059	-1.87272	2.15e-25	yes	down	6.39667	1.33333	ENSG00000063180	CA11	carbonic anhydrase 11 [Source:HGNC Symbol;Acc:HGNC:1370]	6.74	6.86	5.59	1.33	1.4	1.27
ENST00000155840	0.414042	-1.27215	1.11e-05	yes	down	1.73	0.55	ENSG00000053918	KCNQ1	potassium voltage-gated channel subfamily Q member 1 [Source:HGNC Symbol;Acc:HGNC:6294]	1.74	1.59	1.86	0.67	0.44	0.54
ENST00000158762	2.48692	1.31436	0.00164042	yes	up	0.29	0.566667	ENSG00000072818	ACAP1	ArfGAP with coiled-coil, ankyrin repeat and PH domains 1 [Source:HGNC Symbol;Acc:HGNC:16467]	0.25	0.3	0.32	0.48	0.72	0.5
ENST00000159087	0.455724	-1.13377	6.32e-09	yes	down	1.61	0.563333	ENSG00000074855	ANO8	anoctamin 8 [Source:HGNC Symbol;Acc:HGNC:29329]	1.66	1.62	1.55	0.52	0.56	0.61
ENST00000160298	0.362515	-1.46389	5.89e-36	yes	down	5.85667	1.62667	ENSG00000076826	CAMSAP3	calmodulin regulated spectrin associated protein family member 3 [Source:HGNC Symbol;Acc:HGNC:29307]	6.39	5.91	5.27	1.51	1.65	1.72
ENST00000160827	0.322465	-1.63278	2.5e-53	yes	down	67.3333	16.6133	ENSG00000079616	KIF22	kinesin family member 22 [Source:HGNC Symbol;Acc:HGNC:6391]	69.15	67.68	65.17	17.48	15.14	17.22
ENST00000166345	0.452777	-1.14313	4.58e-18	yes	down	10.3567	3.59	ENSG00000071539	TRIP13	thyroid hormone receptor interactor 13 [Source:HGNC Symbol;Acc:HGNC:12307]	10.5	10.85	9.72	3.75	3.33	3.69
ENST00000166534	0.368424	-1.44056	0.000429898	yes	down	1.73333	0.486667	ENSG00000072682	P4HA2	prolyl 4-hydroxylase subunit alpha 2 [Source:HGNC Symbol;Acc:HGNC:8547]	2.19	1.91	1.1	0.36	0.71	0.39
ENST00000172229	0.172081	-2.53884	2.6e-43	yes	down	3.93333	0.52	ENSG00000064300	NGFR	nerve growth factor receptor [Source:HGNC Symbol;Acc:HGNC:7809]	4.19	3.74	3.87	0.53	0.48	0.55
ENST00000173229	0.440005	-1.18441	5.02e-14	yes	down	1.65	0.56	ENSG00000065320	NTN1	netrin 1 [Source:HGNC Symbol;Acc:HGNC:8029]	1.76	1.68	1.51	0.54	0.58	0.56
ENST00000196061	0.34804	-1.52268	2.24e-56	yes	down	59.9767	15.9567	ENSG00000083444	PLOD1	procollagen-lysine,2-oxoglutarate 5-dioxygenase 1 [Source:HGNC Symbol;Acc:HGNC:9081]	64.11	63.17	52.65	16.85	15.07	15.95
ENST00000196482	0.346103	-1.53073	0.000441832	yes	down	1.61	0.436667	ENSG00000083812	ZNF324	zinc finger protein 324 [Source:HGNC Symbol;Acc:HGNC:14096]	1.47	1.66	1.7	0.17	0.67	0.47
ENST00000197268	0.477374	-1.06681	1.54e-05	yes	down	1.49667	0.546667	ENSG00000084444	FAM234B	family with sequence similarity 234 member B [Source:HGNC Symbol;Acc:HGNC:29288]	1.77	1.59	1.13	0.44	0.56	0.64
ENST00000198939	0.477666	-1.06593	0.00194332	yes	down	2.20333	0.816667	ENSG00000085872	CHERP	calcium homeostasis endoplasmic reticulum protein [Source:HGNC Symbol;Acc:HGNC:16930]	1.95	2.17	2.49	0.92	1.07	0.46
ENST00000200453	3.04513	1.60651	2.04e-33	yes	up	8.66667	20.17	ENSG00000087074	PPP1R15A	protein phosphatase 1 regulatory subunit 15A [Source:HGNC Symbol;Acc:HGNC:14375]	9.53	8.13	8.34	21.81	18	20.7
ENST00000200557	0.294286	-1.76471	5.05e-21	yes	down	2.82667	0.636667	ENSG00000073670	ADAM11	ADAM metallopeptidase domain 11 [Source:HGNC Symbol;Acc:HGNC:189]	3.03	2.96	2.49	0.68	0.54	0.69
ENST00000201031	0.290184	-1.78496	1.98e-06	yes	down	1.39667	0.313333	ENSG00000087510	TFAP2C	transcription factor AP-2 gamma [Source:HGNC Symbol;Acc:HGNC:11744]	1.41	1.44	1.34	0.21	0.27	0.46
ENST00000203556	0.499089	-1.00263	6.77e-10	yes	down	4.28333	1.64333	ENSG00000089639	GMIP	GEM interacting protein [Source:HGNC Symbol;Acc:HGNC:24852]	4.24	4.7	3.91	1.78	1.65	1.5
ENST00000204961	0.497303	-1.0078	7.8e-16	yes	down	5.29333	2.01667	ENSG00000090776	EFNB1	ephrin B1 [Source:HGNC Symbol;Acc:HGNC:3226]	5.9	5.16	4.82	1.96	2.07	2.02
ENST00000205194	0.291447	-1.7787	1.16e-25	yes	down	13.8033	3.07333	ENSG00000090971	NAT14	N-acetyltransferase 14 (putative) [Source:HGNC Symbol;Acc:HGNC:28918]	13.93	13.47	14.01	3.4	2.9	2.92
ENST00000209873	0.494775	-1.01516	3.36e-11	yes	down	43.08	16.2333	ENSG00000094914	AAAS	aladin WD repeat nucleoporin [Source:HGNC Symbol;Acc:HGNC:13666]	46.16	42.92	40.16	18.77	13.46	16.47
ENST00000215368	0.373344	-1.42142	3.9e-12	yes	down	3.97667	1.13667	ENSG00000099617	EFNA2	ephrin A2 [Source:HGNC Symbol;Acc:HGNC:3222]	4.15	4.42	3.36	1.05	1.05	1.31
ENST00000215567	0.497736	-1.00655	7.31e-12	yes	down	152.88	57.8333	ENSG00000099797	TECR	trans-2,3-enoyl-CoA reductase [Source:HGNC Symbol;Acc:HGNC:4551]	156.94	148.21	153.49	64.92	47.78	60.8
ENST00000215743	0.470736	-1.08701	7.33e-07	yes	down	3.42	1.23	ENSG00000099953	MMP11	matrix metallopeptidase 11 [Source:HGNC Symbol;Acc:HGNC:7157]	3.89	3.17	3.2	1.33	1.05	1.31
ENST00000215882	0.417247	-1.26103	8.8e-19	yes	down	69.9567	22.26	ENSG00000100075	SLC25A1	solute carrier family 25 member 1 [Source:HGNC Symbol;Acc:HGNC:10979]	73.5	66.64	69.73	25.06	19.01	22.71
ENST00000215904	0.377276	-1.40631	4.15e-13	yes	down	15.6267	4.49333	ENSG00000241360	PDXP	pyridoxal phosphatase [Source:HGNC Symbol;Acc:HGNC:30259]	16.18	16.4	14.3	5.05	3.42	5.01
ENST00000216027	2.1254	1.08773	6.8e-05	yes	up	1.93	3.10667	ENSG00000100209	HSCB	HscB mitochondrial iron-sulfur cluster cochaperone [Source:HGNC Symbol;Acc:HGNC:28913]	2.07	2.28	1.44	2.82	3.25	3.25
ENST00000216037	2.91932	1.54563	1.15e-28	yes	up	10.6233	23.65	ENSG00000100219	XBP1	X-box binding protein 1 [Source:HGNC Symbol;Acc:HGNC:12801]	11.49	10.1	10.28	26.47	21.34	23.14
ENST00000216115	5.38226	2.42821	1.88e-69	yes	up	12.5767	51.57	ENSG00000100290	BIK	BCL2 interacting killer [Source:HGNC Symbol;Acc:HGNC:1051]	11.53	13.15	13.05	53.87	52.41	48.43
ENST00000216121	0.345264	-1.53423	5.3e-33	yes	down	50.7833	13.4033	ENSG00000184117	NIPSNAP1	nipsnap homolog 1 [Source:HGNC Symbol;Acc:HGNC:7827]	51.1	52.38	48.87	14.66	11.75	13.8
ENST00000216127	0.362808	-1.46272	1.75e-05	yes	down	1.00667	0.276667	ENSG00000100302	RASD2	RASD family member 2 [Source:HGNC Symbol;Acc:HGNC:18229]	1.23	0.97	0.82	0.34	0.21	0.28
ENST00000216129	0.494208	-1.01681	1.71e-21	yes	down	57.7067	21.8567	ENSG00000100304	TTLL12	tubulin tyrosine ligase like 12 [Source:HGNC Symbol;Acc:HGNC:28974]	59.72	58.85	54.55	23.34	19.68	22.55
ENST00000216133	0.485786	-1.04161	9.62e-16	yes	down	4.99333	1.86333	ENSG00000100307	CBX7	chromobox 7 [Source:HGNC Symbol;Acc:HGNC:1557]	5.24	4.92	4.82	1.96	1.81	1.82
ENST00000216160	0.402161	-1.31416	1.96e-21	yes	down	8.84333	2.72333	ENSG00000100324	TAB1	TGF-beta activated kinase 1 (MAP3K7) binding protein 1 [Source:HGNC Symbol;Acc:HGNC:18157]	9.46	8.61	8.46	3.01	2.63	2.53
ENST00000217381	0.461443	-1.11578	3.99e-16	yes	down	12.7967	4.52333	ENSG00000101400	SNTA1	syntrophin alpha 1 [Source:HGNC Symbol;Acc:HGNC:11167]	12.94	13.02	12.43	4.69	4.07	4.81
ENST00000218089	9.96965	3.31754	0.00352337	yes	up	0.00666667	0.06	ENSG00000101972	STAG2	stromal antigen 2 [Source:HGNC Symbol;Acc:HGNC:11355]	0	0.01	0.01	0.06	0.05	0.07
ENST00000218104	0.447471	-1.16014	1.65e-11	yes	down	3.71667	1.27333	ENSG00000101986	ABCD1	ATP binding cassette subfamily D member 1 [Source:HGNC Symbol;Acc:HGNC:61]	4.13	3.71	3.31	1.41	1.14	1.27
ENST00000218652	4.57131	2.19261	0.00100014	yes	up	0.163333	0.566667	ENSG00000102471	NDFIP2	Nedd4 family interacting protein 2 [Source:HGNC Symbol;Acc:HGNC:18537]	0.07	0.25	0.17	0.92	0.55	0.23
ENST00000219091	0.352507	-1.50428	1.06e-14	yes	down	4.50333	1.21333	ENSG00000122386	ZNF205	zinc finger protein 205 [Source:HGNC Symbol;Acc:HGNC:12996]	4.71	4.51	4.29	1.31	1.25	1.08
ENST00000219150	0.185076	-2.43381	3.31e-15	yes	down	3.00333	0.426667	ENSG00000102879	CORO1A	coronin 1A [Source:HGNC Symbol;Acc:HGNC:2252]	3.25	3.07	2.69	0.3	0.48	0.5
ENST00000219207	0.218078	-2.19709	0.000168488	yes	down	1.53	0.253333	ENSG00000102934	PLLP	plasmolipin [Source:HGNC Symbol;Acc:HGNC:18553]	1.71	1.46	1.42	0.41	0.1	0.25
ENST00000219271	0.456375	-1.13171	2.78e-23	yes	down	15.9467	5.56	ENSG00000102996	MMP15	matrix metallopeptidase 15 [Source:HGNC Symbol;Acc:HGNC:7161]	18.3	15.84	13.7	5.82	5.23	5.63
ENST00000219281	0.417633	-1.25969	8.78e-25	yes	down	18.01	5.77	ENSG00000103005	USB1	U6 snRNA biogenesis phosphodiesterase 1 [Source:HGNC Symbol;Acc:HGNC:25792]	17.69	18.3	18.04	5.93	5.48	5.9
ENST00000220244	0.00606895	-7.36434	1.53e-18	yes	down	0.646667	0.00333333	ENSG00000103888	CEMIP	cell migration inducing hyaluronidase 1 [Source:HGNC Symbol;Acc:HGNC:29213]	0.46	0.79	0.69	0.01	0	0
ENST00000220429	2.50265	1.32346	0.00472267	yes	up	0.226667	0.446667	ENSG00000104064	GABPB1	GA binding protein transcription factor subunit beta 1 [Source:HGNC Symbol;Acc:HGNC:4074]	0.15	0.26	0.27	0.42	0.53	0.39
ENST00000220751	2.42577	1.27844	2.32e-15	yes	up	1.87667	3.48	ENSG00000104312	RIPK2	receptor interacting serine/threonine kinase 2 [Source:HGNC Symbol;Acc:HGNC:10020]	2.08	1.81	1.74	3.53	3.64	3.27
ENST00000221130	0.381235	-1.39125	4.11e-64	yes	down	52.0333	15.1733	ENSG00000104687	GSR	glutathione-disulfide reductase [Source:HGNC Symbol;Acc:HGNC:4623]	56.49	53.39	46.22	15.41	14.57	15.54
ENST00000221462	0.435845	-1.19811	5.69e-18	yes	down	7.36	2.45667	ENSG00000104866	PPP1R37	protein phosphatase 1 regulatory subunit 37 [Source:HGNC Symbol;Acc:HGNC:27607]	7.77	7.1	7.21	2.5	2.27	2.6
ENST00000221496	0.354039	-1.49802	0.0038469	yes	down	0.713333	0.196667	ENSG00000104899	AMH	anti-Mullerian hormone [Source:HGNC Symbol;Acc:HGNC:464]	0.68	0.82	0.64	0.19	0.27	0.13
ENST00000221561	0.188016	-2.41107	1.86e-15	yes	down	6.08667	0.866667	ENSG00000104964	TLE5	TLE family member 5, transcriptional modulator [Source:HGNC Symbol;Acc:HGNC:307]	7.94	6.1	4.22	0.6	0.9	1.1
ENST00000221665	0.487177	-1.03748	3.65e-07	yes	down	3.86333	1.44	ENSG00000179943	FIZ1	FLT3 interacting zinc finger 1 [Source:HGNC Symbol;Acc:HGNC:25917]	4.21	3.77	3.61	1.69	1.26	1.37
ENST00000221847	2.67411	1.41906	0.00711275	yes	up	0.563333	1.13	ENSG00000105246	EBI3	Epstein-Barr virus induced 3 [Source:HGNC Symbol;Acc:HGNC:3129]	0.86	0.38	0.45	1.27	0.79	1.33
ENST00000221980	0.382235	-1.38747	2.02e-12	yes	down	3.86667	1.12667	ENSG00000105376	ICAM5	intercellular adhesion molecule 5 [Source:HGNC Symbol;Acc:HGNC:5348]	4.44	3.62	3.54	1.28	0.99	1.11
ENST00000222120	0.394896	-1.34045	2.27e-27	yes	down	6.50333	1.96667	ENSG00000105514	RAB3D	RAB3D, member RAS oncogene family [Source:HGNC Symbol;Acc:HGNC:9779]	7.35	6.54	5.62	1.83	1.95	2.12
ENST00000222248	0.293503	-1.76855	6.64e-05	yes	down	0.54	0.123333	ENSG00000105641	SLC5A5	solute carrier family 5 member 5 [Source:HGNC Symbol;Acc:HGNC:11040]	0.58	0.59	0.45	0.08	0.12	0.17
ENST00000222254	0.400264	-1.32098	2.63e-30	yes	down	25.6433	7.85667	ENSG00000105647	PIK3R2	phosphoinositide-3-kinase regulatory subunit 2 [Source:HGNC Symbol;Acc:HGNC:8980]	27.36	26.06	23.51	8.6	7.09	7.88
ENST00000222256	0.202009	-2.30751	7.85e-30	yes	down	10.9533	1.68333	ENSG00000105649	RAB3A	RAB3A, member RAS oncogene family [Source:HGNC Symbol;Acc:HGNC:9777]	11.24	11.46	10.16	1.89	1.35	1.81
ENST00000222329	0.412371	-1.27799	1.8e-28	yes	down	38.07	12.0133	ENSG00000105722	ERF	ETS2 repressor factor [Source:HGNC Symbol;Acc:HGNC:3444]	41.37	36.68	36.16	12.44	10.7	12.9
ENST00000222374	0.387432	-1.36798	5.13e-20	yes	down	6.21667	1.84333	ENSG00000105767	CADM4	cell adhesion molecule 4 [Source:HGNC Symbol;Acc:HGNC:30825]	6.79	6.33	5.53	1.71	1.86	1.96
ENST00000222399	0.401026	-1.31823	3.76e-06	yes	down	1.35667	0.42	ENSG00000091136	LAMB1	laminin subunit beta 1 [Source:HGNC Symbol;Acc:HGNC:6486]	1.73	0.98	1.36	0.43	0.48	0.35
ENST00000222547	6.32536	2.66115	0.00713027	yes	up	0.106667	0.5	ENSG00000105829	BET1	Bet1 golgi vesicular membrane trafficking protein [Source:HGNC Symbol;Acc:HGNC:14562]	0.19	0.13	0	0.51	0.58	0.41
ENST00000222567	2.14487	1.10089	0.00605543	yes	up	0.22	0.363333	ENSG00000105849	TWISTNB	TWIST neighbor [Source:HGNC Symbol;Acc:HGNC:18027]	0.18	0.22	0.26	0.33	0.43	0.33
ENST00000222572	0.381422	-1.39054	0.00629106	yes	down	1.63	0.48	ENSG00000105854	PON2	paraoxonase 2 [Source:HGNC Symbol;Acc:HGNC:9205]	1.29	1.95	1.65	0.43	0.77	0.24
ENST00000222644	2.75624	1.4627	0.000538777	yes	up	0.0766667	0.166667	ENSG00000105926	MPP6	membrane palmitoylated protein 6 [Source:HGNC Symbol;Acc:HGNC:18167]	0.06	0.07	0.1	0.15	0.17	0.18
ENST00000222725	0.446544	-1.16312	0.000132279	yes	down	1.23667	0.423333	ENSG00000106003	LFNG	LFNG O-fucosylpeptide 3-beta-N-acetylglucosaminyltransferase [Source:HGNC Symbol;Acc:HGNC:6560]	1.26	1.19	1.26	0.46	0.37	0.44
ENST00000222800	0.499648	-1.00102	2.78e-15	yes	down	17.2167	6.56333	ENSG00000106077	ABHD11	abhydrolase domain containing 11 [Source:HGNC Symbol;Acc:HGNC:16407]	17.68	17.51	16.46	6.92	6.22	6.55
ENST00000223095	3.31499	1.729	1.91e-83	yes	up	5.71	14.4867	ENSG00000106366	SERPINE1	serpin family E member 1 [Source:HGNC Symbol;Acc:HGNC:8583]	6.38	5.73	5.02	14.17	14.65	14.64
ENST00000223791	0.485981	-1.04103	0.00200096	yes	down	1.29667	0.483333	ENSG00000106948	AKNA	AT-hook transcription factor [Source:HGNC Symbol;Acc:HGNC:24108]	1.07	1.73	1.09	0.37	0.44	0.64
ENST00000223864	2.05244	1.03734	7.19e-05	yes	up	2.32333	3.62667	ENSG00000107020	PLGRKT	plasminogen receptor with a C-terminal lysine [Source:HGNC Symbol;Acc:HGNC:23633]	2.38	2.31	2.28	4	3.75	3.13
ENST00000224784	0.444575	-1.1695	1.57e-10	yes	down	7.08	2.40667	ENSG00000107796	ACTA2	actin alpha 2, smooth muscle [Source:HGNC Symbol;Acc:HGNC:130]	7.02	7.06	7.16	2.36	2.34	2.52
ENST00000225519	0.343026	-1.54361	6.17e-39	yes	down	9.77667	2.57333	ENSG00000197417	SHPK	sedoheptulokinase [Source:HGNC Symbol;Acc:HGNC:1492]	10.54	9.73	9.06	2.54	2.38	2.8
ENST00000225648	0.316723	-1.65871	6.64e-05	yes	down	2.02333	0.493333	ENSG00000108511	HOXB6	homeobox B6 [Source:HGNC Symbol;Acc:HGNC:5117]	2.18	1.93	1.96	0.28	0.74	0.46
ENST00000225899	2.37847	1.25003	0.000792692	yes	up	1.03667	1.89667	ENSG00000108759	KRT32	keratin 32 [Source:HGNC Symbol;Acc:HGNC:6449]	0.69	1.31	1.11	2.17	1.56	1.96
ENST00000225916	0.367659	-1.44356	2.31e-24	yes	down	11.6167	3.28	ENSG00000108773	KAT2A	lysine acetyltransferase 2A [Source:HGNC Symbol;Acc:HGNC:4201]	11.85	11	12	3.39	2.98	3.47
ENST00000226230	0.376982	-1.40743	2.11e-11	yes	down	8.03667	2.32	ENSG00000109084	TMEM97	transmembrane protein 97 [Source:HGNC Symbol;Acc:HGNC:28106]	8.14	7.85	8.12	2.67	1.79	2.5
ENST00000226319	100.423	6.64995	1.69e-11	yes	up	0.00333333	0.28	ENSG00000077684	JADE1	jade family PHD finger 1 [Source:HGNC Symbol;Acc:HGNC:30027]	0	0	0.01	0.23	0.34	0.27
ENST00000227065	0.0214079	-5.54571	0.008262	yes	down	0.0666667	0	ENSG00000109794	FAM149A	family with sequence similarity 149 member A [Source:HGNC Symbol;Acc:HGNC:24527]	0.12	0.03	0.05	0	0	0
ENST00000227214	0.31533	-1.66507	4.57e-13	yes	down	6.13	1.48	ENSG00000021300	PLEKHB1	pleckstrin homology domain containing B1 [Source:HGNC Symbol;Acc:HGNC:19079]	6.83	4.92	6.64	1.4	1.35	1.69
ENST00000228027	5.94237	2.57104	3.86e-09	yes	up	0.176667	0.8	ENSG00000062282	DGAT2	diacylglycerol O-acyltransferase 2 [Source:HGNC Symbol;Acc:HGNC:16940]	0.15	0.24	0.14	0.88	0.66	0.86
ENST00000228264	0.43852	-1.18929	0.00010239	yes	down	3.25333	1.08667	ENSG00000013573	DDX11	DEAD/H-box helicase 11 [Source:HGNC Symbol;Acc:HGNC:2736]	4.02	2.75	2.99	1.15	0.69	1.42
ENST00000228307	74.975	6.22834	0.000778312	yes	up	0.0233333	1.35667	ENSG00000089159	PXN	paxillin [Source:HGNC Symbol;Acc:HGNC:9718]	0.07	0	0	1.58	1.01	1.48
ENST00000228534	13.5195	3.75696	4.37e-19	yes	up	0.28	2.86333	ENSG00000110944	IL23A	interleukin 23 subunit alpha [Source:HGNC Symbol;Acc:HGNC:15488]	0.29	0.24	0.31	3.34	2.88	2.37
ENST00000228862	2.11412	1.08006	0.00821099	yes	up	0.29	0.47	ENSG00000111266	DUSP16	dual specificity phosphatase 16 [Source:HGNC Symbol;Acc:HGNC:17909]	0.34	0.19	0.34	0.41	0.51	0.49
ENST00000229633	2.06049	1.04298	0.00346164	yes	up	0.42	0.673333	ENSG00000111911	HINT3	histidine triad nucleotide binding protein 3 [Source:HGNC Symbol;Acc:HGNC:18468]	0.48	0.36	0.42	0.46	0.78	0.78
ENST00000229708	2.33522	1.22356	1.3e-05	yes	up	0.456667	0.816667	ENSG00000111981	ULBP1	UL16 binding protein 1 [Source:HGNC Symbol;Acc:HGNC:14893]	0.44	0.47	0.46	0.87	0.78	0.8
ENST00000229829	0.196112	-2.35025	0.00273063	yes	down	0.163333	0.0266667	ENSG00000204252	HLA-DOA	major histocompatibility complex, class II, DO alpha [Source:HGNC Symbol;Acc:HGNC:4936]	0.18	0.16	0.15	0.04	0.02	0.02
ENST00000230124	0.226952	-2.13954	0.00658745	yes	down	0.386667	0.0666667	ENSG00000112367	FIG4	FIG4 phosphoinositide 5-phosphatase [Source:HGNC Symbol;Acc:HGNC:16873]	0.36	0.51	0.29	0.14	0.03	0.03
ENST00000230173	2.0011	1.00079	0.000191111	yes	up	0.633333	0.99	ENSG00000112414	ADGRG6	adhesion G protein-coupled receptor G6 [Source:HGNC Symbol;Acc:HGNC:13841]	0.59	0.52	0.79	0.89	1.18	0.9
ENST00000230354	2.28069	1.18947	0.00947587	yes	up	0.786667	1.40667	ENSG00000112592	TBP	TATA-box binding protein [Source:HGNC Symbol;Acc:HGNC:11588]	0.43	0.76	1.17	1.36	1.34	1.52
ENST00000230990	2.82795	1.49975	1.39e-15	yes	up	1.72667	3.73667	ENSG00000113070	HBEGF	heparin binding EGF like growth factor [Source:HGNC Symbol;Acc:HGNC:3059]	1.71	1.89	1.58	4.09	3.55	3.57
ENST00000231721	0.176178	-2.50489	7.91e-07	yes	down	0.32	0.0433333	ENSG00000010319	SEMA3G	semaphorin 3G [Source:HGNC Symbol;Acc:HGNC:30400]	0.37	0.36	0.23	0.03	0.05	0.05
ENST00000232125	0.112797	-3.1482	8.38e-12	yes	down	3.58667	0.3	ENSG00000114023	FAM162A	family with sequence similarity 162 member A [Source:HGNC Symbol;Acc:HGNC:17865]	4.33	3.72	2.71	0.32	0.22	0.36
ENST00000232375	0.310916	-1.6854	3.82e-14	yes	down	3.95	0.943333	ENSG00000114268	PFKFB4	6-phosphofructo-2-kinase/fructose-2,6-biphosphatase 4 [Source:HGNC Symbol;Acc:HGNC:8875]	3.49	5.03	3.33	0.89	0.95	0.99
ENST00000233468	2.43181	1.28203	5.97e-13	yes	up	22.83	41.8733	ENSG00000115128	SF3B6	splicing factor 3b subunit 6 [Source:HGNC Symbol;Acc:HGNC:30096]	22.28	21.6	24.61	46.99	43.23	35.4
ENST00000233535	0.396216	-1.33564	2.31e-14	yes	down	4.67	1.42	ENSG00000115194	SLC30A3	solute carrier family 30 member 3 [Source:HGNC Symbol;Acc:HGNC:11014]	4.97	4.36	4.68	1.45	1.27	1.54
ENST00000234170	2.41753	1.27354	0.00728461	yes	up	0.243333	0.46	ENSG00000115816	CEBPZ	CCAAT enhancer binding protein zeta [Source:HGNC Symbol;Acc:HGNC:24218]	0.18	0.24	0.31	0.35	0.65	0.38
ENST00000234179	2.29345	1.19752	0.00306397	yes	up	0.183333	0.326667	ENSG00000115825	PRKD3	protein kinase D3 [Source:HGNC Symbol;Acc:HGNC:9408]	0.2	0.12	0.23	0.27	0.41	0.3
ENST00000234198	0.44621	-1.1642	0.00112535	yes	down	1.07667	0.366667	ENSG00000115844	DLX2	distal-less homeobox 2 [Source:HGNC Symbol;Acc:HGNC:2915]	1.22	0.99	1.02	0.47	0.34	0.29
ENST00000234256	3.02648	1.59764	3.99e-18	yes	up	0.683333	1.58333	ENSG00000115902	SLC1A4	solute carrier family 1 member 4 [Source:HGNC Symbol;Acc:HGNC:10942]	0.71	0.74	0.6	1.5	1.54	1.71
ENST00000234739	0.442637	-1.1758	3.44e-22	yes	down	3.57667	1.21667	ENSG00000116128	BCL9	BCL9 transcription coactivator [Source:HGNC Symbol;Acc:HGNC:1008]	4.02	3.6	3.11	1.16	1.3	1.19
ENST00000237853	2.78192	1.47608	1.83e-08	yes	up	0.473333	1.02	ENSG00000118985	ELL2	elongation factor for RNA polymerase II 2 [Source:HGNC Symbol;Acc:HGNC:17064]	0.4	0.51	0.51	0.8	1.22	1.04
ENST00000238483	0.102163	-3.29105	0.0066071	yes	down	0.15	0.0133333	ENSG00000115266	APC2	APC regulator of WNT signaling pathway 2 [Source:HGNC Symbol;Acc:HGNC:24036]	0.14	0.14	0.17	0.02	0.02	0
ENST00000238633	96.7883	6.59676	0.00795524	yes	up	0	0.42	ENSG00000119655	NPC2	NPC intracellular cholesterol transporter 2 [Source:HGNC Symbol;Acc:HGNC:14537]	0	0	0	0.81	0.45	0
ENST00000238647	0.444231	-1.17062	4.62e-27	yes	down	14.6967	4.99333	ENSG00000119669	IRF2BPL	interferon regulatory factor 2 binding protein like [Source:HGNC Symbol;Acc:HGNC:14282]	16.85	14.2	13.04	5.18	4.75	5.05
ENST00000239223	2.70557	1.43593	7.53e-28	yes	up	5.60333	11.6067	ENSG00000120129	DUSP1	dual specificity phosphatase 1 [Source:HGNC Symbol;Acc:HGNC:3064]	5.76	5.59	5.46	12.1	10.74	11.98
ENST00000239231	2.07502	1.05312	3.72e-05	yes	up	0.423333	0.676667	ENSG00000120137	PANK3	pantothenate kinase 3 [Source:HGNC Symbol;Acc:HGNC:19365]	0.46	0.46	0.35	0.47	0.86	0.7
ENST00000239243	0.410114	-1.2859	3.51e-05	yes	down	2.95	0.916667	ENSG00000120149	MSX2	msh homeobox 2 [Source:HGNC Symbol;Acc:HGNC:7392]	3.74	2.33	2.78	1.15	0.9	0.7
ENST00000239440	0.302854	-1.72331	6.26e-20	yes	down	2.45667	0.57	ENSG00000120318	ARAP3	ArfGAP with RhoGAP domain, ankyrin repeat and PH domain 3 [Source:HGNC Symbol;Acc:HGNC:24097]	2.79	2.55	2.03	0.59	0.5	0.62
ENST00000239690	3.299	1.72203	2.38e-07	yes	up	0.473333	1.22333	ENSG00000120526	NUDCD1	NudC domain containing 1 [Source:HGNC Symbol;Acc:HGNC:24306]	0.38	0.48	0.56	0.93	1.64	1.1
ENST00000239891	2.12381	1.08666	0.000160994	yes	up	1.56	2.5	ENSG00000120697	ALG5	ALG5 dolichyl-phosphate beta-glucosyltransferase [Source:HGNC Symbol;Acc:HGNC:20266]	2.01	1.47	1.2	2.53	2.62	2.35
ENST00000239938	0.146509	-2.77094	5.42e-74	yes	down	23.1367	2.59	ENSG00000120738	EGR1	early growth response 1 [Source:HGNC Symbol;Acc:HGNC:3238]	27.7	19.98	21.73	2.71	2.31	2.75
ENST00000240651	4.53688	2.1817	0.00110546	yes	up	0.0433333	0.156667	ENSG00000121350	PYROXD1	pyridine nucleotide-disulphide oxidoreductase domain 1 [Source:HGNC Symbol;Acc:HGNC:26162]	0.04	0.05	0.04	0.12	0.23	0.12
ENST00000241014	0.400282	-1.32091	1.12e-13	yes	down	4.67333	1.43667	ENSG00000121653	MAPK8IP1	mitogen-activated protein kinase 8 interacting protein 1 [Source:HGNC Symbol;Acc:HGNC:6882]	4.94	4.63	4.45	1.61	1.26	1.44
ENST00000242108	0.436931	-1.19452	0.00527775	yes	down	0.52	0.17	ENSG00000122547	EEPD1	endonuclease/exonuclease/phosphatase family domain containing 1 [Source:HGNC Symbol;Acc:HGNC:22223]	0.68	0.49	0.39	0.18	0.11	0.22
ENST00000242315	0.127133	-2.97559	0.00550381	yes	down	0.0633333	0.00666667	ENSG00000122733	PHF24	PHD finger protein 24 [Source:HGNC Symbol;Acc:HGNC:29180]	0.08	0.06	0.05	0.01	0.01	0
ENST00000242480	0.0464447	-4.42834	0.00484438	yes	down	0.156667	0.00333333	ENSG00000122877	EGR2	early growth response 2 [Source:HGNC Symbol;Acc:HGNC:3239]	0.06	0.32	0.09	0	0.01	0
ENST00000242576	0.493343	-1.01934	4.45e-25	yes	down	30.51	11.5333	ENSG00000076248	UNG	uracil DNA glycosylase [Source:HGNC Symbol;Acc:HGNC:12572]	30.23	32.14	29.16	11.79	11.48	11.33
ENST00000242592	0.370962	-1.43066	1.02e-22	yes	down	9.70333	2.75333	ENSG00000122971	ACADS	acyl-CoA dehydrogenase short chain [Source:HGNC Symbol;Acc:HGNC:90]	10.13	9.33	9.65	2.87	2.7	2.69
ENST00000243045	2.75871	1.46399	3.32e-23	yes	up	3.43667	7.27333	ENSG00000123353	ORMDL2	ORMDL sphingolipid biosynthesis regulator 2 [Source:HGNC Symbol;Acc:HGNC:16037]	3.34	3.62	3.35	7.23	7.87	6.72
ENST00000243056	0.317769	-1.65395	3.28e-06	yes	down	1.21333	0.296667	ENSG00000123364	HOXC13	homeobox C13 [Source:HGNC Symbol;Acc:HGNC:5125]	1.45	0.96	1.23	0.32	0.27	0.3
ENST00000243077	0.339555	-1.55828	1.19e-12	yes	down	0.516667	0.133333	ENSG00000123384	LRP1	LDL receptor related protein 1 [Source:HGNC Symbol;Acc:HGNC:6692]	0.61	0.48	0.46	0.13	0.12	0.15
ENST00000243346	2.87239	1.52225	0.00364262	yes	up	0.4	0.883333	ENSG00000123609	NMI	N-myc and STAT interactor [Source:HGNC Symbol;Acc:HGNC:7854]	0.26	0.5	0.44	0.86	1.06	0.73
ENST00000244007	0.272044	-1.87809	4.42e-40	yes	down	4.59667	0.963333	ENSG00000124181	PLCG1	phospholipase C gamma 1 [Source:HGNC Symbol;Acc:HGNC:9065]	4.46	5.14	4.19	0.89	1.02	0.98
ENST00000244040	2.04733	1.03374	7.66e-06	yes	up	0.326667	0.513333	ENSG00000124209	RAB22A	RAB22A, member RAS oncogene family [Source:HGNC Symbol;Acc:HGNC:9764]	0.36	0.3	0.32	0.53	0.57	0.44
ENST00000244533	0.30651	-1.70599	0.0051482	yes	down	0.826667	0.2	ENSG00000124574	ABCC10	ATP binding cassette subfamily C member 10 [Source:HGNC Symbol;Acc:HGNC:52]	0.91	0.79	0.78	0.04	0.26	0.3
ENST00000244745	0.325971	-1.61718	1.58e-36	yes	down	6.52333	1.63	ENSG00000124766	SOX4	SRY-box transcription factor 4 [Source:HGNC Symbol;Acc:HGNC:11200]	7.27	6.84	5.46	1.53	1.81	1.55
ENST00000244869	3.02725	1.59801	2.14e-28	yes	up	10.6833	24.97	ENSG00000124882	EREG	epiregulin [Source:HGNC Symbol;Acc:HGNC:3443]	11.45	10.43	10.17	20.11	31.23	23.57
ENST00000245105	0.421596	-1.24607	0.000229061	yes	down	0.686667	0.223333	ENSG00000125089	SH3TC1	SH3 domain and tetratricopeptide repeats 1 [Source:HGNC Symbol;Acc:HGNC:26009]	0.6	0.73	0.73	0.24	0.18	0.25
ENST00000245157	0.399462	-1.32387	2.02e-05	yes	down	1.46333	0.45	ENSG00000125124	BBS2	Bardet-Biedl syndrome 2 [Source:HGNC Symbol;Acc:HGNC:967]	1.52	1.51	1.36	0.32	0.45	0.58
ENST00000245304	2.51869	1.33267	0.000480139	yes	up	0.31	0.613333	ENSG00000125249	RAP2A	RAP2A, member of RAS oncogene family [Source:HGNC Symbol;Acc:HGNC:9861]	0.21	0.39	0.33	0.5	0.83	0.51
ENST00000245479	0.434602	-1.20223	2.69e-49	yes	down	18.74	6.25667	ENSG00000125398	SOX9	SRY-box transcription factor 9 [Source:HGNC Symbol;Acc:HGNC:11204]	20.12	18.38	17.72	6.23	6.56	5.98
ENST00000245680	2.39129	1.25779	0.000677424	yes	up	0.106667	0.2	ENSG00000115084	SLC35F5	solute carrier family 35 member F5 [Source:HGNC Symbol;Acc:HGNC:23617]	0.11	0.09	0.12	0.19	0.26	0.15
ENST00000246117	0.477339	-1.06692	5.98e-21	yes	down	17.12	6.27333	ENSG00000125912	NCLN	nicalin [Source:HGNC Symbol;Acc:HGNC:26923]	17.67	17.03	16.66	6.63	5.75	6.44
ENST00000246635	0.186594	-2.42202	0.000805114	yes	down	0.533333	0.0766667	ENSG00000171401	KRT13	keratin 13 [Source:HGNC Symbol;Acc:HGNC:6415]	0.63	0.43	0.54	0.09	0.03	0.11
ENST00000246672	0.491613	-1.0244	1.34e-17	yes	down	46.8067	17.67	ENSG00000126368	NR1D1	nuclear receptor subfamily 1 group D member 1 [Source:HGNC Symbol;Acc:HGNC:7962]	48.33	43.69	48.4	18.17	16.17	18.67
ENST00000246912	2.08605	1.06078	0.00163081	yes	up	0.583333	0.926667	ENSG00000108788	MLX	MAX dimerization protein MLX [Source:HGNC Symbol;Acc:HGNC:11645]	0.58	0.65	0.52	1.14	0.91	0.73
ENST00000247194	2.50613	1.32546	0.000138443	yes	up	0.62	1.18333	ENSG00000126790	L3HYPDH	trans-L-3-hydroxyproline dehydratase [Source:HGNC Symbol;Acc:HGNC:20488]	0.69	0.66	0.51	1	1.3	1.25
ENST00000247207	0.286959	-1.80108	4.67e-05	yes	down	0.573333	0.126667	ENSG00000126803	HSPA2	heat shock protein family A (Hsp70) member 2 [Source:HGNC Symbol;Acc:HGNC:5235]	0.58	0.58	0.56	0.1	0.17	0.11
ENST00000247461	2.18799	1.12961	9.82e-11	yes	up	6.74333	11.3633	ENSG00000127022	CANX	calnexin [Source:HGNC Symbol;Acc:HGNC:1473]	6.58	8.05	5.6	9.43	14.24	10.42
ENST00000247930	0.485292	-1.04308	1.36e-10	yes	down	5.13667	1.90667	ENSG00000196453	ZNF777	zinc finger protein 777 [Source:HGNC Symbol;Acc:HGNC:22213]	5.58	5.02	4.81	2.11	1.7	1.91
ENST00000248668	0.359389	-1.47638	1.39e-32	yes	down	7.04333	1.94333	ENSG00000128011	LRFN1	leucine rich repeat and fibronectin type III domain containing 1 [Source:HGNC Symbol;Acc:HGNC:29290]	7.49	7.19	6.45	1.86	1.85	2.12
ENST00000248929	0.466567	-1.09984	1.93e-09	yes	down	7.57667	2.71	ENSG00000100359	SGSM3	small G protein signaling modulator 3 [Source:HGNC Symbol;Acc:HGNC:25228]	7.74	7.26	7.73	3.1	2.26	2.77
ENST00000249356	2.32278	1.21585	0.00439965	yes	up	0.326667	0.583333	ENSG00000128590	DNAJB9	DnaJ heat shock protein family (Hsp40) member B9 [Source:HGNC Symbol;Acc:HGNC:6968]	0.34	0.33	0.31	0.68	0.67	0.4
ENST00000249373	0.348624	-1.52026	1.03e-24	yes	down	5.16	1.37667	ENSG00000128602	SMO	smoothened, frizzled class receptor [Source:HGNC Symbol;Acc:HGNC:11119]	5.37	5.55	4.56	1.28	1.3	1.55
ENST00000250340	2.06249	1.04439	3.07e-06	yes	up	3.54667	5.59333	ENSG00000105472	CLEC11A	C-type lectin domain containing 11A [Source:HGNC Symbol;Acc:HGNC:10576]	3.41	3.61	3.62	6.62	5.17	4.99
ENST00000251047	2.17672	1.12215	1.39e-08	yes	up	1.05	1.76333	ENSG00000074695	LMAN1	lectin, mannose binding 1 [Source:HGNC Symbol;Acc:HGNC:6631]	1.07	1	1.08	1.47	2.11	1.71
ENST00000251089	0.421637	-1.24593	8.43e-32	yes	down	5.58667	1.80667	ENSG00000013523	ANGEL1	angel homolog 1 [Source:HGNC Symbol;Acc:HGNC:19961]	5.88	5.63	5.25	1.7	1.8	1.92
ENST00000251303	6.64738	2.73279	1.57e-13	yes	up	1.62667	8.32	ENSG00000132207	SLX1A	SLX1 homolog A, structure-specific endonuclease subunit [Source:HGNC Symbol;Acc:HGNC:20922]	0.96	1.72	2.2	8.9	6.5	9.56
ENST00000251473	0.364124	-1.4575	2.82e-16	yes	down	6.52667	1.81333	ENSG00000105520	PLPPR2	phospholipid phosphatase related 2 [Source:HGNC Symbol;Acc:HGNC:29566]	7.87	5.65	6.06	1.93	1.83	1.68
ENST00000251691	2.42046	1.27528	3.87e-09	yes	up	0.286667	0.533333	ENSG00000112379	ARFGEF3	ARFGEF family member 3 [Source:HGNC Symbol;Acc:HGNC:21213]	0.32	0.27	0.27	0.4	0.63	0.57
ENST00000251775	2.1781	1.12307	0.00491777	yes	up	0.343333	0.576667	ENSG00000114520	SNX4	sorting nexin 4 [Source:HGNC Symbol;Acc:HGNC:11175]	0.32	0.3	0.41	0.55	0.69	0.49
ENST00000251822	0.377884	-1.40399	6.73e-06	yes	down	1.06	0.306667	ENSG00000008853	RHOBTB2	Rho related BTB domain containing 2 [Source:HGNC Symbol;Acc:HGNC:18756]	1.28	1.17	0.73	0.36	0.24	0.32
ENST00000252229	0.440321	-1.18337	1.72e-09	yes	down	8.99	3.04667	ENSG00000204516	MICB	MHC class I polypeptide-related sequence B [Source:HGNC Symbol;Acc:HGNC:7091]	9.43	8.72	8.82	2.26	3.14	3.74
ENST00000252660	10.3686	3.37414	0.00137066	yes	up	0.00666667	0.0433333	ENSG00000130368	MAS1	MAS1 proto-oncogene, G protein-coupled receptor [Source:HGNC Symbol;Acc:HGNC:6899]	0.01	0	0.01	0.05	0.03	0.05
ENST00000252674	0.49939	-1.00176	1.27e-20	yes	down	9.32333	3.58	ENSG00000130382	MLLT1	MLLT1 super elongation complex subunit [Source:HGNC Symbol;Acc:HGNC:7134]	9.69	9.33	8.95	3.65	3.36	3.73
ENST00000252936	0.42664	-1.22891	2.34e-18	yes	down	6.03667	1.98333	ENSG00000130640	TUBGCP2	tubulin gamma complex associated protein 2 [Source:HGNC Symbol;Acc:HGNC:18599]	5.73	6.64	5.74	1.83	2.01	2.11
ENST00000252971	0.437803	-1.19165	0.00111862	yes	down	1.88667	0.633333	ENSG00000130675	MNX1	motor neuron and pancreas homeobox 1 [Source:HGNC Symbol;Acc:HGNC:4979]	1.93	1.65	2.08	0.81	0.42	0.67
ENST00000252984	0.00754111	-7.05101	0.00289543	yes	down	0.653333	0	ENSG00000239382	ALKBH6	alkB homolog 6 [Source:HGNC Symbol;Acc:HGNC:28243]	1.47	0	0.49	0	0	0
ENST00000252996	0.422874	-1.2417	2.7e-10	yes	down	1.94	0.633333	ENSG00000130699	TAF4	TATA-box binding protein associated factor 4 [Source:HGNC Symbol;Acc:HGNC:11537]	1.83	2.17	1.82	0.58	0.62	0.7
ENST00000253048	0.435287	-1.19996	5.25e-11	yes	down	4.03667	1.34667	ENSG00000130749	ZC3H4	zinc finger CCCH-type containing 4 [Source:HGNC Symbol;Acc:HGNC:17808]	4.35	4.13	3.63	1.51	1.07	1.46
ENST00000253063	3.6091	1.85164	2.68e-72	yes	up	5.75333	15.9233	ENSG00000130766	SESN2	sestrin 2 [Source:HGNC Symbol;Acc:HGNC:20746]	6.17	5.73	5.36	15.81	14.91	17.05
ENST00000253193	0.359609	-1.4755	1.34e-19	yes	down	11.0467	3.05333	ENSG00000130881	LRP3	LDL receptor related protein 3 [Source:HGNC Symbol;Acc:HGNC:6695]	11.31	10.52	11.31	3.42	2.57	3.17
ENST00000253332	2.80364	1.4873	2.52e-32	yes	up	3.16667	6.84667	ENSG00000131016	AKAP12	A-kinase anchoring protein 12 [Source:HGNC Symbol;Acc:HGNC:370]	3.37	2.79	3.34	6.8	6.87	6.87
ENST00000253407	0.121084	-3.04592	1.06e-14	yes	down	2.19333	0.203333	ENSG00000131094	C1QL1	complement C1q like 1 [Source:HGNC Symbol;Acc:HGNC:24182]	2.47	2.37	1.74	0.15	0.2	0.26
ENST00000253778	0.47443	-1.07573	5.16e-08	yes	down	2.17	0.79	ENSG00000131459	GFPT2	glutamine-fructose-6-phosphate transaminase 2 [Source:HGNC Symbol;Acc:HGNC:4242]	2.33	2.23	1.95	0.72	0.79	0.86
ENST00000254051	0.296748	-1.75269	1.65e-31	yes	down	14.99	3.42	ENSG00000131746	TNS4	tensin 4 [Source:HGNC Symbol;Acc:HGNC:24352]	13.9	16.28	14.79	3.78	3.08	3.4
ENST00000254101	2.00665	1.00479	9.7e-05	yes	up	0.49	0.76	ENSG00000131791	PRKAB2	protein kinase AMP-activated non-catalytic subunit beta 2 [Source:HGNC Symbol;Acc:HGNC:9379]	0.56	0.45	0.46	0.58	0.86	0.84
ENST00000254322	0.438713	-1.18865	2.53e-30	yes	down	68.0367	22.78	ENSG00000132002	DNAJB1	DnaJ heat shock protein family (Hsp40) member B1 [Source:HGNC Symbol;Acc:HGNC:5270]	74.44	67.87	61.8	24.75	21.25	22.34
ENST00000254325	0.473463	-1.07868	1.6e-12	yes	down	4.38333	1.58667	ENSG00000132005	RFX1	regulatory factor X1 [Source:HGNC Symbol;Acc:HGNC:9982]	4.96	4.41	3.78	1.71	1.45	1.6
ENST00000254657	0.377102	-1.40697	2.4e-20	yes	down	2.29	0.663333	ENSG00000132326	PER2	period circadian regulator 2 [Source:HGNC Symbol;Acc:HGNC:8846]	2.56	2.29	2.02	0.58	0.7	0.71
ENST00000254695	0.328273	-1.60703	0.00316484	yes	down	2.07	0.503333	ENSG00000132359	RAP1GAP2	RAP1 GTPase activating protein 2 [Source:HGNC Symbol;Acc:HGNC:29176]	2.92	2.6	0.69	0.87	0.29	0.35
ENST00000254765	2.38622	1.25472	0.00825531	yes	up	0.5	0.933333	ENSG00000132429	POPDC3	popeye domain containing 3 [Source:HGNC Symbol;Acc:HGNC:17649]	0.32	0.44	0.74	0.83	1.08	0.89
ENST00000255416	0.0120114	-6.37945	0.000343372	yes	down	0.19	0	ENSG00000133055	MYBPH	myosin binding protein H [Source:HGNC Symbol;Acc:HGNC:7552]	0.1	0.22	0.25	0	0	0
ENST00000255432	5.27901	2.40027	0.00795798	yes	up	0.02	0.09	ENSG00000133067	LGR6	leucine rich repeat containing G protein-coupled receptor 6 [Source:HGNC Symbol;Acc:HGNC:19719]	0.02	0.03	0.01	0.08	0.1	0.09
ENST00000255616	0.413068	-1.27555	0.00151449	yes	down	3.06667	0.966667	ENSG00000133250	ZNF414	zinc finger protein 414 [Source:HGNC Symbol;Acc:HGNC:20630]	2.78	3.02	3.4	1.23	1.1	0.57
ENST00000255641	0.493471	-1.01896	5.92e-18	yes	down	24.5467	9.27	ENSG00000133275	CSNK1G2	casein kinase 1 gamma 2 [Source:HGNC Symbol;Acc:HGNC:2455]	26.21	24.44	22.99	10.18	8.46	9.17
ENST00000255764	2.61365	1.38607	2.83e-17	yes	up	4.03667	8.03	ENSG00000133398	MED10	mediator complex subunit 10 [Source:HGNC Symbol;Acc:HGNC:28760]	4.07	4.26	3.78	8	8.12	7.97
ENST00000255858	0.468858	-1.09278	6.99e-08	yes	down	2.81667	1.00667	ENSG00000133488	SEC14L4	SEC14 like lipid binding 4 [Source:HGNC Symbol;Acc:HGNC:20627]	3.22	2.9	2.33	1.02	0.98	1.02
ENST00000256015	2.56766	1.36046	1.08e-19	yes	up	2.27	4.45667	ENSG00000133639	BTG1	BTG anti-proliferation factor 1 [Source:HGNC Symbol;Acc:HGNC:1130]	2.37	2.59	1.85	4.71	4.32	4.34
ENST00000256458	12.5447	3.649	1.18e-86	yes	up	0.673333	6.52667	ENSG00000134070	IRAK2	interleukin 1 receptor associated kinase 2 [Source:HGNC Symbol;Acc:HGNC:6113]	0.57	0.75	0.7	5.9	6.47	7.21
ENST00000256544	2.39932	1.26263	0.0098125	yes	up	0.296667	0.556667	ENSG00000134152	KATNBL1	katanin regulatory subunit B1 like 1 [Source:HGNC Symbol;Acc:HGNC:26199]	0.26	0.19	0.44	0.56	0.54	0.57
ENST00000256854	2.77039	1.47009	2.21e-12	yes	up	2.48667	5.32667	ENSG00000134440	NARS1	asparaginyl-tRNA synthetase 1 [Source:HGNC Symbol;Acc:HGNC:7643]	2.59	2.22	2.65	4.21	6.69	5.08
ENST00000256969	100.513	6.65124	6.08e-05	yes	up	0	0.136667	ENSG00000134548	SPX	spexin hormone [Source:HGNC Symbol;Acc:HGNC:28139]	0	0	0	0.11	0.14	0.16
ENST00000257261	0.486551	-1.03934	3.76e-06	yes	down	5.17333	1.91667	ENSG00000134824	FADS2	fatty acid desaturase 2 [Source:HGNC Symbol;Acc:HGNC:3575]	5.31	5.38	4.83	2.4	1.51	1.84
ENST00000257497	3.38786	1.76037	6.63e-16	yes	up	4.43333	11.55	ENSG00000135046	ANXA1	annexin A1 [Source:HGNC Symbol;Acc:HGNC:533]	4.49	4.07	4.74	9.73	14.96	9.96
ENST00000257552	0.358401	-1.48035	7.9e-18	yes	down	8.57667	2.35333	ENSG00000135097	MSI1	musashi RNA binding protein 1 [Source:HGNC Symbol;Acc:HGNC:7330]	8.8	8.74	8.19	2.61	1.94	2.51
ENST00000257566	0.133203	-2.9083	0.000731257	yes	down	0.216667	0.0233333	ENSG00000135111	TBX3	T-box transcription factor 3 [Source:HGNC Symbol;Acc:HGNC:11602]	0.15	0.35	0.15	0.01	0.04	0.02
ENST00000257572	2.3115	1.20883	0.000110618	yes	up	0.18	0.323333	ENSG00000135116	HRK	harakiri, BCL2 interacting protein [Source:HGNC Symbol;Acc:HGNC:5185]	0.19	0.19	0.16	0.32	0.31	0.34
ENST00000257632	0.0171602	-5.86479	0.00234341	yes	down	0.2	0	ENSG00000243566	UPK3B	uroplakin 3B [Source:HGNC Symbol;Acc:HGNC:21444]	0.3	0.18	0.12	0	0	0
ENST00000257694	7.83563	2.97005	0.0097573	yes	up	0.0166667	0.116667	ENSG00000135241	PNPLA8	patatin like phospholipase domain containing 8 [Source:HGNC Symbol;Acc:HGNC:28900]	0	0.04	0.01	0.06	0.12	0.17
ENST00000257749	95.6736	6.58005	0.00820173	yes	up	0	0.0266667	ENSG00000112182	BACH2	BTB domain and CNC homolog 2 [Source:HGNC Symbol;Acc:HGNC:14078]	0	0	0	0.05	0	0.03
ENST00000257848	2.61921	1.38913	0.00166233	yes	up	1.82333	3.65667	ENSG00000037897	METTL1	methyltransferase like 1 [Source:HGNC Symbol;Acc:HGNC:7030]	1.14	2.29	2.04	5.2	2.58	3.19
ENST00000257934	0.374617	-1.41651	7.58e-53	yes	down	12.2933	3.53333	ENSG00000135476	ESPL1	extra spindle pole bodies like 1, separase [Source:HGNC Symbol;Acc:HGNC:16856]	13.54	12.56	10.78	3.36	3.44	3.8
ENST00000257981	0.360563	-1.47168	5.77e-14	yes	down	10.84	2.98667	ENSG00000135519	KCNH3	potassium voltage-gated channel subfamily H member 3 [Source:HGNC Symbol;Acc:HGNC:6252]	11.48	10.68	10.36	3.6	2.27	3.09
ENST00000258098	0.416499	-1.26362	1.36e-20	yes	down	4.24	1.35667	ENSG00000135631	RAB11FIP5	RAB11 family interacting protein 5 [Source:HGNC Symbol;Acc:HGNC:24845]	4.53	4.54	3.65	1.24	1.45	1.38
ENST00000258106	0.212193	-2.23655	0.00884737	yes	down	0.316667	0.0466667	ENSG00000135638	EMX1	empty spiracles homeobox 1 [Source:HGNC Symbol;Acc:HGNC:3340]	0.31	0.45	0.19	0.08	0.05	0.01
ENST00000258111	0.419044	-1.25482	3.25e-05	yes	down	0.696667	0.223333	ENSG00000135643	KCNMB4	potassium calcium-activated channel subfamily M regulatory beta subunit 4 [Source:HGNC Symbol;Acc:HGNC:6289]	0.75	0.7	0.64	0.18	0.21	0.28
ENST00000258200	0.460849	-1.11763	0.00765436	yes	down	1.36667	0.473333	ENSG00000135722	FBXL8	F-box and leucine rich repeat protein 8 [Source:HGNC Symbol;Acc:HGNC:17875]	1.64	1.26	1.2	0.66	0.4	0.36
ENST00000258418	2.33328	1.22236	3.57e-08	yes	up	0.843333	1.51667	ENSG00000135932	CAB39	calcium binding protein 39 [Source:HGNC Symbol;Acc:HGNC:20292]	0.89	0.74	0.9	1.48	1.73	1.34
ENST00000259199	2.13235	1.09244	0.0070886	yes	up	0.643333	1.04	ENSG00000136682	CBWD2	COBW domain containing 2 [Source:HGNC Symbol;Acc:HGNC:17907]	0.89	0.5	0.54	0.85	1.37	0.9
ENST00000259239	0.478596	-1.06312	1.8e-12	yes	down	21.4	7.84667	ENSG00000136718	IMP4	IMP U3 small nucleolar ribonucleoprotein 4 [Source:HGNC Symbol;Acc:HGNC:30856]	20.97	22.2	21.03	9	6.95	7.59
ENST00000259241	0.352175	-1.50563	2.39e-28	yes	down	10.7067	2.87667	ENSG00000136720	HS6ST1	heparan sulfate 6-O-sulfotransferase 1 [Source:HGNC Symbol;Acc:HGNC:5201]	12.07	10.89	9.16	3.19	2.66	2.78
ENST00000259951	2.62704	1.39344	0.00513189	yes	up	0.706667	1.43333	ENSG00000204642	HLA-F	major histocompatibility complex, class I, F [Source:HGNC Symbol;Acc:HGNC:4963]	1	0.34	0.78	1.17	1.95	1.18
ENST00000260045	2.34954	1.23238	1.34e-06	yes	up	0.753333	1.37333	ENSG00000137492	THAP12	THAP domain containing 12 [Source:HGNC Symbol;Acc:HGNC:9440]	0.8	0.65	0.81	1.11	1.64	1.37
ENST00000260118	2.82752	1.49953	2.08e-05	yes	up	1.10667	2.40667	ENSG00000137563	GGH	gamma-glutamyl hydrolase [Source:HGNC Symbol;Acc:HGNC:4248]	0.99	1	1.33	2.34	2.99	1.89
ENST00000260386	0.289813	-1.7868	1.91e-11	yes	down	3.82	0.843333	ENSG00000137825	ITPKA	inositol-trisphosphate 3-kinase A [Source:HGNC Symbol;Acc:HGNC:6178]	4.31	3.51	3.64	1.04	0.79	0.7
ENST00000260443	4.06032	2.02159	5.9e-23	yes	up	3.47667	10.86	ENSG00000137876	RSL24D1	ribosomal L24 domain containing 1 [Source:HGNC Symbol;Acc:HGNC:18479]	3.62	2.86	3.95	11.32	12.11	9.15
ENST00000260570	0.255286	-1.96981	4.32e-06	yes	down	0.653333	0.123333	ENSG00000138002	IFT172	intraflagellar transport 172 [Source:HGNC Symbol;Acc:HGNC:30391]	0.67	0.89	0.4	0.1	0.17	0.1
ENST00000261023	2.40881	1.26832	3.96e-06	yes	up	0.613333	1.14333	ENSG00000138448	ITGAV	integrin subunit alpha V [Source:HGNC Symbol;Acc:HGNC:6150]	0.54	0.74	0.56	0.79	1.44	1.2
ENST00000261226	2.83582	1.50376	0.0014507	yes	up	0.143333	0.316667	ENSG00000057704	TMCC3	transmembrane and coiled-coil domain family 3 [Source:HGNC Symbol;Acc:HGNC:29199]	0.14	0.09	0.2	0.25	0.42	0.28
ENST00000261407	0.365222	-1.45315	1.96e-26	yes	down	14.13	3.94667	ENSG00000111684	LPCAT3	lysophosphatidylcholine acyltransferase 3 [Source:HGNC Symbol;Acc:HGNC:30244]	14.64	14.41	13.34	4.28	3.55	4.01
ENST00000261413	0.470673	-1.0872	1.84e-12	yes	down	15.5133	5.55667	ENSG00000113048	MRPS27	mitochondrial ribosomal protein S27 [Source:HGNC Symbol;Acc:HGNC:14512]	18.65	15.65	12.24	5.99	5.72	4.96
ENST00000261435	3.25234	1.70148	3.02e-05	yes	up	0.0533333	0.133333	ENSG00000078177	N4BP2	NEDD4 binding protein 2 [Source:HGNC Symbol;Acc:HGNC:29851]	0.05	0.06	0.05	0.12	0.14	0.14
ENST00000261530	2.02418	1.01734	4.82e-05	yes	up	0.276667	0.433333	ENSG00000089916	GPATCH2L	G-patch domain containing 2 like [Source:HGNC Symbol;Acc:HGNC:20210]	0.26	0.29	0.28	0.31	0.53	0.46
ENST00000261569	10.9109	3.44769	0.000506015	yes	up	0.01	0.0733333	ENSG00000069020	MAST4	microtubule associated serine/threonine kinase family member 4 [Source:HGNC Symbol;Acc:HGNC:19037]	0.02	0.01	0	0.05	0.08	0.09
ENST00000261647	2.13455	1.09393	2.31e-12	yes	up	2.81	4.57667	ENSG00000011295	TTC19	tetratricopeptide repeat domain 19 [Source:HGNC Symbol;Acc:HGNC:26006]	3.19	3.01	2.23	4.22	5.08	4.43
ENST00000261674	0.460675	-1.11818	2.24e-15	yes	down	7.64	2.69	ENSG00000061936	SFSWAP	splicing factor SWAP [Source:HGNC Symbol;Acc:HGNC:10790]	8.03	7.98	6.91	2.98	2.55	2.54
ENST00000261731	0.483122	-1.04954	0.00693109	yes	down	1.26	0.463333	ENSG00000089116	LHX5	LIM homeobox 5 [Source:HGNC Symbol;Acc:HGNC:14216]	1.28	1.29	1.21	0.67	0.32	0.4
ENST00000261740	0.035764	-4.80535	0.0011784	yes	down	0.126667	0.00333333	ENSG00000111199	TRPV4	transient receptor potential cation channel subfamily V member 4 [Source:HGNC Symbol;Acc:HGNC:18083]	0.13	0.16	0.09	0	0	0.01
ENST00000261751	0.359836	-1.47459	0.00114952	yes	down	0.623333	0.17	ENSG00000117971	CHRNB4	cholinergic receptor nicotinic beta 4 subunit [Source:HGNC Symbol;Acc:HGNC:1964]	0.59	0.81	0.47	0.14	0.17	0.2
ENST00000261783	2.39571	1.26045	4.52e-07	yes	up	1.65667	3.01333	ENSG00000081181	ARG2	arginase 2 [Source:HGNC Symbol;Acc:HGNC:664]	1.99	1.4	1.58	3.41	2.59	3.04
ENST00000261811	2.8626	1.51732	2.04e-07	yes	up	14.62	31.65	ENSG00000120306	CYSTM1	cysteine rich transmembrane module containing 1 [Source:HGNC Symbol;Acc:HGNC:30239]	16.54	9.81	17.51	41.14	28.84	24.97
ENST00000261845	2.34054	1.22684	2.16e-06	yes	up	0.726667	1.32333	ENSG00000069956	MAPK6	mitogen-activated protein kinase 6 [Source:HGNC Symbol;Acc:HGNC:6879]	0.64	0.73	0.81	1.05	1.7	1.22
ENST00000261918	2.29903	1.20103	4.43e-33	yes	up	4.73333	8.33	ENSG00000138623	SEMA7A	semaphorin 7A (John Milton Hagen blood group) [Source:HGNC Symbol;Acc:HGNC:10741]	5.19	4.84	4.17	8.27	8.24	8.48
ENST00000261978	2.47534	1.30763	2.24e-10	yes	up	0.303333	0.57	ENSG00000119681	LTBP2	latent transforming growth factor beta binding protein 2 [Source:HGNC Symbol;Acc:HGNC:6715]	0.33	0.31	0.27	0.57	0.54	0.6
ENST00000262053	2.17173	1.11884	0.00021883	yes	up	0.83	1.38667	ENSG00000123268	ATF1	activating transcription factor 1 [Source:HGNC Symbol;Acc:HGNC:783]	0.91	0.74	0.84	1.22	1.81	1.13
ENST00000262120	2.03737	1.02671	0.00440978	yes	up	0.286667	0.446667	ENSG00000128791	TWSG1	twisted gastrulation BMP signaling modulator 1 [Source:HGNC Symbol;Acc:HGNC:12429]	0.39	0.24	0.23	0.41	0.49	0.44
ENST00000262213	2.32527	1.2174	4.63e-14	yes	up	2.26	4.03667	ENSG00000067167	TRAM1	translocation associated membrane protein 1 [Source:HGNC Symbol;Acc:HGNC:20568]	2.5	1.97	2.31	3.7	4.2	4.21
ENST00000262304	0.388003	-1.36586	0.000668047	yes	down	1.94333	0.586667	ENSG00000008710	PKD1	polycystin 1, transient receptor potential channel interacting [Source:HGNC Symbol;Acc:HGNC:9008]	1.52	2.67	1.64	0.23	0.72	0.81
ENST00000262406	0.330381	-1.5978	0.00607337	yes	down	0.493333	0.123333	ENSG00000108370	RGS9	regulator of G protein signaling 9 [Source:HGNC Symbol;Acc:HGNC:10004]	0.74	0.39	0.35	0.1	0.18	0.09
ENST00000262415	0.481974	-1.05297	2.56e-19	yes	down	6.39333	2.36	ENSG00000067596	DHX8	DEAH-box helicase 8 [Source:HGNC Symbol;Acc:HGNC:2749]	6.85	6.79	5.54	2.23	2.27	2.58
ENST00000262424	0.223735	-2.16014	5.34e-12	yes	down	0.856667	0.146667	ENSG00000103196	CRISPLD2	cysteine rich secretory protein LCCL domain containing 2 [Source:HGNC Symbol;Acc:HGNC:25248]	0.92	0.93	0.72	0.15	0.17	0.12
ENST00000262435	4.42814	2.1467	5.59e-89	yes	up	2.53333	8.65333	ENSG00000108854	SMURF2	SMAD specific E3 ubiquitin protein ligase 2 [Source:HGNC Symbol;Acc:HGNC:16809]	2.62	2.59	2.39	7.69	9.81	8.46
ENST00000262483	0.431453	-1.21273	0.00219925	yes	down	0.36	0.12	ENSG00000091622	PITPNM3	PITPNM family member 3 [Source:HGNC Symbol;Acc:HGNC:21043]	0.37	0.45	0.26	0.08	0.16	0.12
ENST00000262506	0.406335	-1.29926	6.52e-11	yes	down	6.77	2.09	ENSG00000070770	CSNK2A2	casein kinase 2 alpha 2 [Source:HGNC Symbol;Acc:HGNC:2459]	7.66	7.15	5.5	2.37	1.87	2.03
ENST00000262519	0.453842	-1.13974	1.46e-25	yes	down	6.50667	2.26667	ENSG00000099381	SETD1A	SET domain containing 1A, histone lysine methyltransferase [Source:HGNC Symbol;Acc:HGNC:29010]	7.13	6.35	6.04	2.32	2.13	2.35
ENST00000262577	0.47733	-1.06694	2.86e-16	yes	down	13.9933	5.10667	ENSG00000014164	ZC3H3	zinc finger CCCH-type containing 3 [Source:HGNC Symbol;Acc:HGNC:28972]	15.11	14.28	12.59	5.42	4.48	5.42
ENST00000262738	0.476733	-1.06875	2.89e-05	yes	down	1.07667	0.386667	ENSG00000075275	CELSR1	cadherin EGF LAG seven-pass G-type receptor 1 [Source:HGNC Symbol;Acc:HGNC:1850]	1.19	1.17	0.87	0.51	0.34	0.31
ENST00000262768	0.433198	-1.2069	6.89e-10	yes	down	7.71333	2.54333	ENSG00000035862	TIMP2	TIMP metallopeptidase inhibitor 2 [Source:HGNC Symbol;Acc:HGNC:11821]	8.85	8.32	5.97	3	2.52	2.11
ENST00000262811	0.315086	-1.66618	2.14e-34	yes	down	5.29333	1.28333	ENSG00000099308	MAST3	microtubule associated serine/threonine kinase 3 [Source:HGNC Symbol;Acc:HGNC:19036]	5.73	5.44	4.71	1.09	1.3	1.46
ENST00000262887	0.40754	-1.29499	7.53e-16	yes	down	12.0633	3.74333	ENSG00000073050	XRCC1	X-ray repair cross complementing 1 [Source:HGNC Symbol;Acc:HGNC:12828]	13.4	12.6	10.19	4.25	3.5	3.48
ENST00000263012	1209.73	10.2405	0.00876892	yes	up	0	0.926667	ENSG00000103226	NOMO3	NODAL modulator 3 [Source:HGNC Symbol;Acc:HGNC:25242]	0	0	0	0.48	2.3	0
ENST00000263196	0.458264	-1.12575	1.17e-12	yes	down	7.59667	2.65667	ENSG00000070413	DGCR2	DiGeorge syndrome critical region gene 2 [Source:HGNC Symbol;Acc:HGNC:2845]	9.27	6.72	6.8	2.78	2.4	2.79
ENST00000263201	0.385655	-1.37462	2.25e-10	yes	down	7.38	2.18667	ENSG00000093009	CDC45	cell division cycle 45 [Source:HGNC Symbol;Acc:HGNC:1739]	6.77	7.58	7.79	2.19	1.82	2.55
ENST00000263239	2.18765	1.12938	6.32e-05	yes	up	0.743333	1.26	ENSG00000088205	DDX18	DEAD-box helicase 18 [Source:HGNC Symbol;Acc:HGNC:2741]	0.85	0.67	0.71	0.98	1.69	1.11
ENST00000263257	0.158105	-2.66104	4.81e-24	yes	down	1.13	0.14	ENSG00000104967	NOVA2	NOVA alternative splicing regulator 2 [Source:HGNC Symbol;Acc:HGNC:7887]	1.37	1.05	0.97	0.15	0.11	0.16
ENST00000263269	0.405421	-1.30251	4.06e-37	yes	down	9.7	3.02	ENSG00000105464	GRIN2D	glutamate ionotropic receptor NMDA type subunit 2D [Source:HGNC Symbol;Acc:HGNC:4588]	10.78	9.43	8.89	3.01	2.88	3.17
ENST00000263280	0.476187	-1.0704	1.03e-17	yes	down	28.05	10.2233	ENSG00000090372	STRN4	striatin 4 [Source:HGNC Symbol;Acc:HGNC:15721]	30	27.27	26.88	11.19	9.02	10.46
ENST00000263339	46.2197	5.53044	0.0093826	yes	up	0	0.07	ENSG00000115008	IL1A	interleukin 1 alpha [Source:HGNC Symbol;Acc:HGNC:5991]	0	0	0	0.1	0.03	0.08
ENST00000263368	2.02559	1.01834	2.45e-15	yes	up	55.68	85.2667	ENSG00000090013	BLVRB	biliverdin reductase B [Source:HGNC Symbol;Acc:HGNC:1063]	55.82	55.09	56.13	94.49	78.36	82.95
ENST00000263563	0.319392	-1.6466	8.53e-57	yes	down	14.5433	3.56	ENSG00000107719	PALD1	phosphatase domain containing paladin 1 [Source:HGNC Symbol;Acc:HGNC:23530]	15.79	14.61	13.23	3.81	3.44	3.43
ENST00000263578	0.461055	-1.11699	1.46e-17	yes	down	16.2133	5.73667	ENSG00000110074	FOXRED1	FAD dependent oxidoreductase domain containing 1 [Source:HGNC Symbol;Acc:HGNC:26927]	15.3	17.34	16	5.73	5.61	5.87
ENST00000263579	0.454238	-1.13848	6.67e-16	yes	down	3.93667	1.37333	ENSG00000110063	DCPS	decapping enzyme, scavenger [Source:HGNC Symbol;Acc:HGNC:29812]	4.06	4.12	3.63	1.43	1.24	1.45
ENST00000263674	0.482152	-1.05244	1.49e-11	yes	down	2.33667	0.863333	ENSG00000110237	ARHGEF17	Rho guanine nucleotide exchange factor 17 [Source:HGNC Symbol;Acc:HGNC:21726]	2.68	2.36	1.97	0.9	0.78	0.91
ENST00000263895	2.28752	1.19378	0.00359724	yes	up	0.28	0.5	ENSG00000115963	RND3	Rho family GTPase 3 [Source:HGNC Symbol;Acc:HGNC:671]	0.25	0.24	0.35	0.5	0.51	0.49
ENST00000263934	0.259102	-1.94841	0.000323952	yes	down	0.476667	0.0966667	ENSG00000054523	KIF1B	kinesin family member 1B [Source:HGNC Symbol;Acc:HGNC:16636]	0.28	0.41	0.74	0.08	0.07	0.14
ENST00000264042	0.0162573	-5.94276	2.84e-07	yes	down	0.466667	0.00666667	ENSG00000006607	FARP2	FERM, ARH/RhoGEF and pleckstrin domain protein 2 [Source:HGNC Symbol;Acc:HGNC:16460]	1.03	0.24	0.13	0.01	0.01	0
ENST00000264079	0.491219	-1.02556	1.61e-06	yes	down	7.28667	2.73	ENSG00000090674	MCOLN1	mucolipin 1 [Source:HGNC Symbol;Acc:HGNC:13356]	7.87	6.98	7.01	3.29	2.18	2.72
ENST00000264093	7.50463	2.90778	0.0038102	yes	up	0.48	2.86	ENSG00000114956	DGUOK	deoxyguanosine kinase [Source:HGNC Symbol;Acc:HGNC:2858]	0	0.41	1.03	3.9	2.71	1.97
ENST00000264245	2.26093	1.17692	2.06e-06	yes	up	0.23	0.403333	ENSG00000031081	ARHGAP31	Rho GTPase activating protein 31 [Source:HGNC Symbol;Acc:HGNC:29216]	0.21	0.24	0.24	0.35	0.45	0.41
ENST00000264255	13.0255	3.70327	6.53e-05	yes	up	0.0466667	0.49	ENSG00000115514	TXNDC9	thioredoxin domain containing 9 [Source:HGNC Symbol;Acc:HGNC:24110]	0	0.07	0.07	0.42	0.64	0.41
ENST00000264409	3.94456	1.97987	1.01e-09	yes	up	0.716667	2.17333	ENSG00000138678	GPAT3	glycerol-3-phosphate acyltransferase 3 [Source:HGNC Symbol;Acc:HGNC:28157]	0.47	1	0.68	1.97	2.24	2.31
ENST00000264431	21.6059	4.43335	0.00278605	yes	up	0.00333333	0.0466667	ENSG00000109756	RAPGEF2	Rap guanine nucleotide exchange factor 2 [Source:HGNC Symbol;Acc:HGNC:16854]	0.01	0	0	0.04	0.08	0.02
ENST00000264474	3.50613	1.80988	1.4e-07	yes	up	2.45333	6.59333	ENSG00000121552	CSTA	cystatin A [Source:HGNC Symbol;Acc:HGNC:2481]	1.79	2.3	3.27	7.02	6.82	5.94
ENST00000264498	4.84161	2.27549	0.000166768	yes	up	0.07	0.263333	ENSG00000138685	FGF2	fibroblast growth factor 2 [Source:HGNC Symbol;Acc:HGNC:3676]	0.06	0.03	0.12	0.18	0.36	0.25
ENST00000264595	2.44889	1.29213	0.00302545	yes	up	0.356667	0.673333	ENSG00000038002	AGA	aspartylglucosaminidase [Source:HGNC Symbol;Acc:HGNC:318]	0.46	0.25	0.36	0.6	0.83	0.59
ENST00000264638	2.11384	1.07986	2.38e-13	yes	up	1.36	2.21333	ENSG00000108797	CNTNAP1	contactin associated protein 1 [Source:HGNC Symbol;Acc:HGNC:8011]	1.45	1.36	1.27	1.94	2.25	2.45
ENST00000264639	0.369814	-1.43513	1.27e-31	yes	down	95.9967	27.1033	ENSG00000108344	PSMD3	proteasome 26S subunit, non-ATPase 3 [Source:HGNC Symbol;Acc:HGNC:9560]	102.26	95.47	90.26	29.66	23.41	28.24
ENST00000264712	0.345158	-1.53467	4.92e-09	yes	down	1.02667	0.273333	ENSG00000084731	KIF3C	kinesin family member 3C [Source:HGNC Symbol;Acc:HGNC:6321]	0.92	1.19	0.97	0.27	0.25	0.3
ENST00000264935	0.478253	-1.06416	1.01e-11	yes	down	6.52	2.39	ENSG00000112877	CEP72	centrosomal protein 72 [Source:HGNC Symbol;Acc:HGNC:25547]	6.93	6.17	6.46	2.31	2.23	2.63
ENST00000265056	0.34402	-1.53944	9.97e-31	yes	down	74.3467	19.5733	ENSG00000073111	MCM2	minichromosome maintenance complex component 2 [Source:HGNC Symbol;Acc:HGNC:6944]	77.98	74.28	70.78	22.46	16.86	19.4
ENST00000265069	2.32291	1.21593	9.75e-15	yes	up	1.28	2.29	ENSG00000056097	ZFR	zinc finger RNA binding protein [Source:HGNC Symbol;Acc:HGNC:17277]	1.38	1.29	1.17	2.01	2.63	2.23
ENST00000265100	2.79889	1.48486	4.11e-17	yes	up	6.02	12.7033	ENSG00000037241	RPL26L1	ribosomal protein L26 like 1 [Source:HGNC Symbol;Acc:HGNC:17050]	6.19	6.48	5.39	13.18	12.47	12.46
ENST00000265109	2.39306	1.25886	3.91e-07	yes	up	0.496667	0.916667	ENSG00000039560	RAI14	retinoic acid induced 14 [Source:HGNC Symbol;Acc:HGNC:14873]	0.59	0.48	0.42	0.81	1.12	0.82
ENST00000265138	2.71961	1.4434	2.7e-09	yes	up	0.383333	0.803333	ENSG00000113369	ARRDC3	arrestin domain containing 3 [Source:HGNC Symbol;Acc:HGNC:29263]	0.4	0.41	0.34	0.77	0.81	0.83
ENST00000265316	0.462999	-1.11092	0.00112531	yes	down	2.9	1.01667	ENSG00000115657	ABCB6	ATP binding cassette subfamily B member 6 (Langereis blood group) [Source:HGNC Symbol;Acc:HGNC:47]	3.26	3.15	2.29	1.48	0.91	0.66
ENST00000265333	0.347834	-1.52353	2.44e-07	yes	down	10.7667	2.82	ENSG00000213585	VDAC1	voltage dependent anion channel 1 [Source:HGNC Symbol;Acc:HGNC:12669]	11.88	13.09	7.33	3.51	1.91	3.04
ENST00000265388	0.461099	-1.11685	2.53e-09	yes	down	3.04333	1.07333	ENSG00000064419	TNPO3	transportin 3 [Source:HGNC Symbol;Acc:HGNC:17103]	3.41	2.94	2.78	1.05	0.92	1.25
ENST00000265393	2.37969	1.25078	5.23e-06	yes	up	0.673333	1.22667	ENSG00000106052	TAX1BP1	Tax1 binding protein 1 [Source:HGNC Symbol;Acc:HGNC:11575]	0.75	0.61	0.66	1.17	1.43	1.08
ENST00000265433	2.18101	1.125	0.000352666	yes	up	0.33	0.56	ENSG00000104320	NBN	nibrin [Source:HGNC Symbol;Acc:HGNC:7652]	0.36	0.31	0.32	0.46	0.73	0.49
ENST00000265447	0.0175035	-5.83621	0.000234846	yes	down	22.2333	0.293333	ENSG00000122359	ANXA11	annexin A11 [Source:HGNC Symbol;Acc:HGNC:535]	23.87	21.36	21.47	0.62	0	0.26
ENST00000265562	0.413613	-1.27365	8.35e-37	yes	down	16.6467	5.28667	ENSG00000076201	PTPN23	protein tyrosine phosphatase non-receptor type 23 [Source:HGNC Symbol;Acc:HGNC:14406]	17.64	16.5	15.8	5.26	4.89	5.71
ENST00000265734	4.14163	2.0502	2.13e-07	yes	up	0.406667	1.30333	ENSG00000105810	CDK6	cyclin dependent kinase 6 [Source:HGNC Symbol;Acc:HGNC:1777]	0.58	0.17	0.47	0.94	1.61	1.36
ENST00000265748	0.412943	-1.27599	0.00387267	yes	down	0.903333	0.283333	ENSG00000011426	ANLN	anillin actin binding protein [Source:HGNC Symbol;Acc:HGNC:14082]	1.01	0.94	0.76	0.42	0.14	0.29
ENST00000265827	2.8492	1.51056	0.000359271	yes	up	0.183333	0.4	ENSG00000048405	ZNF800	zinc finger protein 800 [Source:HGNC Symbol;Acc:HGNC:27267]	0.18	0.18	0.19	0.37	0.56	0.27
ENST00000266079	0.471318	-1.08523	7.56e-20	yes	down	33.8733	12.2233	ENSG00000101161	PRPF6	pre-mRNA processing factor 6 [Source:HGNC Symbol;Acc:HGNC:15860]	35.1	34.21	32.31	13.63	11.24	11.8
ENST00000266304	0.345092	-1.53495	3.21e-22	yes	down	5.46667	1.44667	ENSG00000167074	TEF	TEF transcription factor, PAR bZIP family member [Source:HGNC Symbol;Acc:HGNC:11722]	5.86	5.25	5.29	1.46	1.25	1.63
ENST00000266556	15.3421	3.93943	0.00422397	yes	up	0.02	0.233333	ENSG00000139192	TAPBPL	TAP binding protein like [Source:HGNC Symbol;Acc:HGNC:30683]	0	0.06	0	0.17	0.23	0.3
ENST00000266646	31.8291	4.99227	0.000644466	yes	up	0.00666667	0.14	ENSG00000139269	INHBE	inhibin subunit beta E [Source:HGNC Symbol;Acc:HGNC:24029]	0	0	0.02	0.11	0.12	0.19
ENST00000266659	100.187	6.64655	0.00012654	yes	up	0	0.05	ENSG00000139278	GLIPR1	GLI pathogenesis related 1 [Source:HGNC Symbol;Acc:HGNC:17001]	0	0	0	0.05	0.08	0.02
ENST00000267102	0.475819	-1.07152	2e-05	yes	down	1.63667	0.596667	ENSG00000139636	LMBR1L	limb development membrane protein 1 like [Source:HGNC Symbol;Acc:HGNC:18268]	1.92	1.49	1.5	0.64	0.53	0.62
ENST00000267485	0.0952377	-3.39232	0.00728747	yes	down	0.0566667	0.00666667	ENSG00000139971	ARMH4	armadillo like helical domain containing 4 [Source:HGNC Symbol;Acc:HGNC:19846]	0.09	0.06	0.02	0	0.01	0.01
ENST00000267620	0.246169	-2.02228	3.61e-05	yes	down	0.566667	0.106667	ENSG00000140092	FBLN5	fibulin 5 [Source:HGNC Symbol;Acc:HGNC:3602]	0.58	0.67	0.45	0.11	0.12	0.09
ENST00000267853	160.139	7.32318	1.81e-06	yes	up	0	0.2	ENSG00000263155	MYZAP	myocardial zonula adherens protein [Source:HGNC Symbol;Acc:HGNC:43444]	0	0	0	0.24	0.24	0.12
ENST00000268042	2.33391	1.22275	0.0061918	yes	up	0.233333	0.426667	ENSG00000140450	ARRDC4	arrestin domain containing 4 [Source:HGNC Symbol;Acc:HGNC:28087]	0.17	0.26	0.27	0.28	0.56	0.44
ENST00000268138	0.443007	-1.1746	1.06e-10	yes	down	2.64	0.9	ENSG00000140534	TICRR	TOPBP1 interacting checkpoint and replication regulator [Source:HGNC Symbol;Acc:HGNC:28704]	2.59	3.04	2.29	0.72	1	0.98
ENST00000268206	2.23514	1.16037	0.00325479	yes	up	0.326667	0.56	ENSG00000140598	EFL1	elongation factor like GTPase 1 [Source:HGNC Symbol;Acc:HGNC:25789]	0.43	0.25	0.3	0.43	0.75	0.5
ENST00000268251	0.395104	-1.3397	0.00907819	yes	down	0.346667	0.106667	ENSG00000183044	ABAT	4-aminobutyrate aminotransferase [Source:HGNC Symbol;Acc:HGNC:23]	0.34	0.34	0.36	0.05	0.13	0.14
ENST00000268459	0.266383	-1.90843	3.14e-17	yes	down	0.456667	0.0966667	ENSG00000140807	NKD1	NKD inhibitor of WNT signaling pathway 1 [Source:HGNC Symbol;Acc:HGNC:17045]	0.51	0.48	0.38	0.08	0.11	0.1
ENST00000268482	0.425901	-1.23141	4.91e-32	yes	down	12.2733	4.00333	ENSG00000140829	DHX38	DEAH-box helicase 38 [Source:HGNC Symbol;Acc:HGNC:17211]	13.38	12.53	10.91	4.22	3.83	3.96
ENST00000268711	0.471205	-1.08557	2.57e-08	yes	down	4.55667	1.64333	ENSG00000141026	MED9	mediator complex subunit 9 [Source:HGNC Symbol;Acc:HGNC:25487]	4.7	4.54	4.43	1.88	1.54	1.51
ENST00000268797	0.488018	-1.03499	0.00344376	yes	down	2.99	1.11	ENSG00000141098	GFOD2	glucose-fructose oxidoreductase domain containing 2 [Source:HGNC Symbol;Acc:HGNC:28159]	3	3.21	2.76	1.13	0.66	1.54
ENST00000268933	0.130171	-2.94152	8.85e-32	yes	down	3.64333	0.366667	ENSG00000049283	EPN3	epsin 3 [Source:HGNC Symbol;Acc:HGNC:18235]	3.25	3.85	3.83	0.41	0.42	0.27
ENST00000269195	2.04614	1.0329	0.00312037	yes	up	0.456667	0.73	ENSG00000141429	GALNT1	polypeptide N-acetylgalactosaminyltransferase 1 [Source:HGNC Symbol;Acc:HGNC:4123]	0.46	0.35	0.56	0.55	0.88	0.76
ENST00000269218	0.00801366	-6.96332	0.000536292	yes	down	0.09	0	ENSG00000141449	GREB1L	GREB1 like retinoic acid receptor coactivator [Source:HGNC Symbol;Acc:HGNC:31042]	0.17	0.1	0	0	0	0
ENST00000269243	0.41625	-1.26448	1.96e-08	yes	down	1.30333	0.416667	ENSG00000133026	MYH10	myosin heavy chain 10 [Source:HGNC Symbol;Acc:HGNC:7568]	1.4	1.54	0.97	0.35	0.43	0.47
ENST00000269260	0.478477	-1.06348	1.54e-12	yes	down	29.8733	10.9233	ENSG00000141480	ARRB2	arrestin beta 2 [Source:HGNC Symbol;Acc:HGNC:712]	30.58	30.05	28.99	12.64	10.84	9.29
ENST00000269305	0.487206	-1.0374	4.93e-08	yes	down	44.5667	16.6033	ENSG00000141510	TP53	tumor protein p53 [Source:HGNC Symbol;Acc:HGNC:11998]	45.4	43.7	44.6	18.89	12.09	18.83
ENST00000269373	0.425572	-1.23252	2.92e-16	yes	down	14.05	4.56	ENSG00000141560	FN3KRP	fructosamine 3 kinase related protein [Source:HGNC Symbol;Acc:HGNC:25700]	14.53	14.72	12.9	5.16	4.25	4.27
ENST00000269439	0.411446	-1.28123	3.79e-05	yes	down	0.443333	0.14	ENSG00000141622	RNF165	ring finger protein 165 [Source:HGNC Symbol;Acc:HGNC:31696]	0.48	0.5	0.35	0.12	0.13	0.17
ENST00000269703	0.431083	-1.21396	0.0023566	yes	down	1.57667	0.516667	ENSG00000171954	CYP4F22	cytochrome P450 family 4 subfamily F member 22 [Source:HGNC Symbol;Acc:HGNC:26820]	1.95	1.59	1.19	0.52	0.31	0.72
ENST00000270061	0.326278	-1.61583	9.02e-12	yes	down	9.95333	2.46667	ENSG00000130511	SSBP4	single stranded DNA binding protein 4 [Source:HGNC Symbol;Acc:HGNC:15676]	11.28	8.96	9.62	3.18	2.07	2.15
ENST00000270583	0.439612	-1.1857	6.02e-12	yes	down	11.18	3.79333	ENSG00000104731	KLHDC4	kelch domain containing 4 [Source:HGNC Symbol;Acc:HGNC:25272]	10.68	10.49	12.37	3.36	4.06	3.96
ENST00000270776	0.453591	-1.14054	1.86e-22	yes	down	73.35	25.4333	ENSG00000142657	PGD	phosphogluconate dehydrogenase [Source:HGNC Symbol;Acc:HGNC:8891]	75.72	75.46	68.87	27.71	22.49	26.1
ENST00000270792	2.36079	1.23927	1e-31	yes	up	193.217	345.213	ENSG00000142669	SH3BGRL3	SH3 domain binding glutamate rich protein like 3 [Source:HGNC Symbol;Acc:HGNC:15568]	190.6	188.32	200.73	363.44	341.2	331
ENST00000270800	0.369623	-1.43587	5.13e-06	yes	down	1.11667	0.316667	ENSG00000142677	IL22RA1	interleukin 22 receptor subunit alpha 1 [Source:HGNC Symbol;Acc:HGNC:13700]	1.06	1.07	1.22	0.33	0.29	0.33
ENST00000270812	3.43218	1.77913	0.000550197	yes	up	1.47333	3.79667	ENSG00000142684	ZNF593	zinc finger protein 593 [Source:HGNC Symbol;Acc:HGNC:30943]	2.25	0.69	1.48	4.21	4.64	2.54
ENST00000271332	0.210376	-2.24896	1.34e-52	yes	down	3.45	0.556667	ENSG00000143126	CELSR2	cadherin EGF LAG seven-pass G-type receptor 2 [Source:HGNC Symbol;Acc:HGNC:3231]	4.13	3.38	2.84	0.48	0.62	0.57
ENST00000272117	0.345433	-1.53352	1.37e-10	yes	down	1.37333	0.363333	ENSG00000143772	ITPKB	inositol-trisphosphate 3-kinase B [Source:HGNC Symbol;Acc:HGNC:6179]	1.57	1.53	1.02	0.39	0.33	0.37
ENST00000272252	0.330258	-1.59834	5.28e-07	yes	down	2.20667	0.55	ENSG00000143891	GALM	galactose mutarotase [Source:HGNC Symbol;Acc:HGNC:24063]	2.48	2.38	1.76	0.68	0.58	0.39
ENST00000272317	2.06266	1.04451	2.08e-09	yes	up	19.7267	31.1467	ENSG00000143947	RPS27A	ribosomal protein S27a [Source:HGNC Symbol;Acc:HGNC:10417]	18.61	17.93	22.64	32.8	32.98	27.66
ENST00000272433	0.419707	-1.25255	3.36e-07	yes	down	1.14667	0.37	ENSG00000144040	SFXN5	sideroflexin 5 [Source:HGNC Symbol;Acc:HGNC:16073]	1.23	1.22	0.99	0.4	0.37	0.34
ENST00000273038	2.12575	1.08798	2.68e-11	yes	up	1.83333	2.99667	ENSG00000144560	VGLL4	vestigial like family member 4 [Source:HGNC Symbol;Acc:HGNC:28966]	1.92	2.03	1.55	2.76	3.42	2.81
ENST00000274030	4.54004	2.1827	0.000148538	yes	up	0.05	0.17	ENSG00000145390	USP53	ubiquitin specific peptidase 53 [Source:HGNC Symbol;Acc:HGNC:29255]	0.04	0.08	0.03	0.15	0.19	0.17
ENST00000274031	2.67944	1.42193	1.17e-14	yes	up	1.67	3.44667	ENSG00000145391	SETD7	SET domain containing 7, histone lysine methyltransferase [Source:HGNC Symbol;Acc:HGNC:30412]	1.91	1.7	1.4	2.61	4.26	3.47
ENST00000274181	2.02537	1.01818	0.00867044	yes	up	0.143333	0.226667	ENSG00000145536	ADAMTS16	ADAM metallopeptidase with thrombospondin type 1 motif 16 [Source:HGNC Symbol;Acc:HGNC:17108]	0.15	0.15	0.13	0.24	0.22	0.22
ENST00000274254	0.424809	-1.23511	5.69e-07	yes	down	3.6	1.17	ENSG00000145604	SKP2	S-phase kinase associated protein 2 [Source:HGNC Symbol;Acc:HGNC:10901]	3.78	3.2	3.82	1.18	1.09	1.24
ENST00000274609	0.334521	-1.57983	0.00608885	yes	down	0.603333	0.156667	ENSG00000087116	ADAMTS2	ADAM metallopeptidase with thrombospondin type 1 motif 2 [Source:HGNC Symbol;Acc:HGNC:218]	0.68	0.58	0.55	0.07	0.19	0.21
ENST00000275230	0.30314	-1.72194	0.00184076	yes	down	0.17	0.04	ENSG00000146411	SLC2A12	solute carrier family 2 member 12 [Source:HGNC Symbol;Acc:HGNC:18067]	0.17	0.18	0.16	0.03	0.05	0.04
ENST00000275517	0.43756	-1.19245	3.08e-42	yes	down	23.51	7.87333	ENSG00000146670	CDCA5	cell division cycle associated 5 [Source:HGNC Symbol;Acc:HGNC:14626]	25.29	23.85	21.39	7.97	7.71	7.94
ENST00000275732	0.486576	-1.03926	3.56e-05	yes	down	0.896667	0.333333	ENSG00000146830	GIGYF1	GRB10 interacting GYF protein 1 [Source:HGNC Symbol;Acc:HGNC:9126]	1.05	0.98	0.66	0.32	0.31	0.37
ENST00000275815	0.429056	-1.22076	1.02e-16	yes	down	4.52	1.48333	ENSG00000146904	EPHA1	EPH receptor A1 [Source:HGNC Symbol;Acc:HGNC:3385]	4.98	4.77	3.81	1.38	1.57	1.5
ENST00000276533	0.367322	-1.44488	2.03e-16	yes	down	3.37	0.95	ENSG00000147536	GINS4	GINS complex subunit 4 [Source:HGNC Symbol;Acc:HGNC:28226]	3.29	3.81	3.01	0.92	0.91	1.02
ENST00000276925	2.84941	1.51066	0.000629112	yes	up	0.146667	0.32	ENSG00000147883	CDKN2B	cyclin dependent kinase inhibitor 2B [Source:HGNC Symbol;Acc:HGNC:1788]	0.14	0.17	0.13	0.24	0.32	0.4
ENST00000277141	85.9793	6.42592	0.00220738	yes	up	0	0.0833333	ENSG00000083223	TUT7	terminal uridylyl transferase 7 [Source:HGNC Symbol;Acc:HGNC:25817]	0	0	0	0.09	0	0.16
ENST00000277459	0.369609	-1.43593	9.76e-11	yes	down	4.42667	1.25	ENSG00000148331	ASB6	ankyrin repeat and SOCS box containing 6 [Source:HGNC Symbol;Acc:HGNC:17181]	5.34	3.87	4.07	1.01	1.44	1.3
ENST00000277480	12.393	3.63146	5.62e-73	yes	up	1.67333	15.75	ENSG00000148346	LCN2	lipocalin 2 [Source:HGNC Symbol;Acc:HGNC:6526]	1.53	1.78	1.71	15.74	16.19	15.32
ENST00000277549	0.00752807	-7.0535	0.00241228	yes	down	0.0766667	0	ENSG00000148408	CACNA1B	calcium voltage-gated channel subunit alpha1 B [Source:HGNC Symbol;Acc:HGNC:1389]	0.14	0.09	0	0	0	0
ENST00000278175	0.353421	-1.50054	2.22e-13	yes	down	16.84	4.53333	ENSG00000148926	ADM	adrenomedullin [Source:HGNC Symbol;Acc:HGNC:259]	15.66	20.22	14.64	5.07	3.76	4.77
ENST00000278302	0.349789	-1.51544	0.00644929	yes	down	0.34	0.09	ENSG00000121236	TRIM6	tripartite motif containing 6 [Source:HGNC Symbol;Acc:HGNC:16277]	0.34	0.4	0.28	0.11	0.11	0.05
ENST00000278460	0.376287	-1.4101	6.14e-06	yes	down	6.13	1.74667	ENSG00000149179	C11orf49	chromosome 11 open reading frame 49 [Source:HGNC Symbol;Acc:HGNC:28720]	6.36	6.43	5.6	2.39	1.14	1.71
ENST00000278590	2.80643	1.48873	0.00183006	yes	up	0.0966667	0.22	ENSG00000149289	ZC3H12C	zinc finger CCCH-type containing 12C [Source:HGNC Symbol;Acc:HGNC:29362]	0.08	0.1	0.11	0.12	0.31	0.23
ENST00000278742	0.449351	-1.15408	1.76e-31	yes	down	48.55	16.69	ENSG00000149418	ST14	suppression of tumorigenicity 14 [Source:HGNC Symbol;Acc:HGNC:11344]	52.3	49.47	43.88	18.06	15.86	16.15
ENST00000279101	0.301052	-1.73191	8.67e-29	yes	down	3.62667	0.84	ENSG00000149679	CABLES2	Cdk5 and Abl enzyme substrate 2 [Source:HGNC Symbol;Acc:HGNC:16143]	3.83	3.84	3.21	0.83	0.9	0.79
ENST00000279242	0.498467	-1.00443	5.5e-11	yes	down	41.95	15.9667	ENSG00000149792	MRPL49	mitochondrial ribosomal protein L49 [Source:HGNC Symbol;Acc:HGNC:1176]	43.18	41.96	40.71	18.48	13.3	16.12
ENST00000279392	0.446762	-1.16242	3.13e-07	yes	down	3.09667	1.05667	ENSG00000149929	HIRIP3	HIRA interacting protein 3 [Source:HGNC Symbol;Acc:HGNC:4917]	3.38	2.8	3.11	1.2	0.91	1.06
ENST00000279873	0.351242	-1.50946	7.71e-06	yes	down	0.483333	0.133333	ENSG00000150347	ARID5B	AT-rich interaction domain 5B [Source:HGNC Symbol;Acc:HGNC:17362]	0.62	0.5	0.33	0.13	0.12	0.15
ENST00000280098	2.28765	1.19386	1.27e-05	yes	up	0.253333	0.443333	ENSG00000144228	SPOPL	speckle type BTB/POZ protein like [Source:HGNC Symbol;Acc:HGNC:27934]	0.29	0.24	0.23	0.39	0.51	0.43
ENST00000280612	7.34874	2.8775	6.15e-46	yes	up	0.273333	1.57667	ENSG00000151012	SLC7A11	solute carrier family 7 member 11 [Source:HGNC Symbol;Acc:HGNC:11059]	0.28	0.29	0.25	1.22	1.89	1.62
ENST00000280758	0.416942	-1.26208	4.83e-06	yes	down	0.673333	0.216667	ENSG00000151136	BTBD11	BTB domain containing 11 [Source:HGNC Symbol;Acc:HGNC:23844]	0.74	0.59	0.69	0.22	0.2	0.23
ENST00000280886	0.453121	-1.14203	1.75e-07	yes	down	1.00333	0.35	ENSG00000151240	DIP2C	disco interacting protein 2 homolog C [Source:HGNC Symbol;Acc:HGNC:29150]	1.14	1.05	0.82	0.29	0.42	0.34
ENST00000281172	147.224	7.20187	0.00206631	yes	up	0	0.11	ENSG00000151491	EPS8	epidermal growth factor receptor pathway substrate 8 [Source:HGNC Symbol;Acc:HGNC:3420]	0	0	0	0.23	0	0.1
ENST00000282032	2.27432	1.18543	0.00286387	yes	up	0.306667	0.53	ENSG00000152219	ARL14EP	ADP ribosylation factor like GTPase 14 effector protein [Source:HGNC Symbol;Acc:HGNC:26798]	0.37	0.31	0.24	0.56	0.56	0.47
ENST00000282074	0.436601	-1.19561	8.32e-07	yes	down	4.24333	1.42333	ENSG00000152253	SPC25	SPC25 component of NDC80 kinetochore complex [Source:HGNC Symbol;Acc:HGNC:24031]	3.92	4.29	4.52	1.31	1.47	1.49
ENST00000282111	0.484879	-1.0443	1.27e-05	yes	down	3.77333	1.4	ENSG00000152284	TCF7L1	transcription factor 7 like 1 [Source:HGNC Symbol;Acc:HGNC:11640]	4.1	3.55	3.67	1.63	1.04	1.53
ENST00000282344	2.51927	1.33301	4.4e-06	yes	up	0.55	1.07	ENSG00000152484	USP12	ubiquitin specific peptidase 12 [Source:HGNC Symbol;Acc:HGNC:20485]	0.62	0.4	0.63	1.03	1.23	0.95
ENST00000282382	2.07038	1.0499	3.51e-06	yes	up	0.836667	1.33667	ENSG00000251201	TMED7-TICAM2	TMED7-TICAM2 readthrough [Source:HGNC Symbol;Acc:HGNC:33945]	0.85	0.86	0.8	1.08	1.53	1.4
ENST00000283629	2.88281	1.52748	1.6e-09	yes	up	0.586667	1.30667	ENSG00000153560	UBP1	upstream binding protein 1 [Source:HGNC Symbol;Acc:HGNC:12507]	0.48	0.73	0.55	1.32	1.37	1.23
ENST00000284000	4.75892	2.25064	3.43e-28	yes	up	0.68	2.49333	ENSG00000153879	CEBPG	CCAAT enhancer binding protein gamma [Source:HGNC Symbol;Acc:HGNC:1837]	0.76	0.57	0.71	2.24	2.82	2.42
ENST00000284523	0.417129	-1.26143	2.6e-06	yes	down	2.01667	0.643333	ENSG00000154342	WNT3A	Wnt family member 3A [Source:HGNC Symbol;Acc:HGNC:15983]	2.44	1.75	1.86	0.67	0.76	0.5
ENST00000285018	3.4669	1.79365	3.02e-06	yes	up	0.206667	0.55	ENSG00000154764	WNT7A	Wnt family member 7A [Source:HGNC Symbol;Acc:HGNC:12786]	0.19	0.19	0.24	0.69	0.48	0.48
ENST00000285599	0.247892	-2.01221	4.25e-14	yes	down	1.48	0.286667	ENSG00000013288	MAN2B2	mannosidase alpha class 2B member 2 [Source:HGNC Symbol;Acc:HGNC:29623]	1.3	1.72	1.42	0.32	0.24	0.3
ENST00000285667	3.4745	1.79681	3.61e-08	yes	up	0.35	0.95	ENSG00000155304	HSPA13	heat shock protein family A (Hsp70) member 13 [Source:HGNC Symbol;Acc:HGNC:11375]	0.34	0.29	0.42	0.74	1.17	0.94
ENST00000286201	0.407783	-1.29413	1.46e-06	yes	down	2.14667	0.666667	ENSG00000155760	FZD7	frizzled class receptor 7 [Source:HGNC Symbol;Acc:HGNC:4045]	2.61	2.32	1.51	0.57	0.84	0.59
ENST00000286353	0.478424	-1.06364	0.000116974	yes	down	1.44333	0.533333	ENSG00000155893	PXYLP1	2-phosphoxylose phosphatase 1 [Source:HGNC Symbol;Acc:HGNC:26303]	1.63	1.22	1.48	0.52	0.64	0.44
ENST00000287008	0.357619	-1.4835	3.18e-12	yes	down	3.20333	0.88	ENSG00000156453	PCDH1	protocadherin 1 [Source:HGNC Symbol;Acc:HGNC:8655]	3.31	3.49	2.81	0.69	0.84	1.11
ENST00000287295	0.401089	-1.31801	1.63e-09	yes	down	4.54667	1.38333	ENSG00000156709	AIFM1	apoptosis inducing factor mitochondria associated 1 [Source:HGNC Symbol;Acc:HGNC:8768]	5.74	4.27	3.63	1.43	1.28	1.44
ENST00000287934	0.397165	-1.33219	6.81e-07	yes	down	0.556667	0.17	ENSG00000157240	FZD1	frizzled class receptor 1 [Source:HGNC Symbol;Acc:HGNC:4038]	0.65	0.55	0.47	0.15	0.18	0.18
ENST00000288111	0.469051	-1.09218	1.54e-07	yes	down	9.19	3.27667	ENSG00000157379	DHRS1	dehydrogenase/reductase 1 [Source:HGNC Symbol;Acc:HGNC:16445]	9.95	8.99	8.63	3.83	2.66	3.34
ENST00000288439	0.379418	-1.39814	2.41e-13	yes	down	5.18667	1.50667	ENSG00000157637	SLC38A10	solute carrier family 38 member 10 [Source:HGNC Symbol;Acc:HGNC:28237]	5.74	4.99	4.83	1.63	1.68	1.21
ENST00000288607	2.24074	1.16397	2.01e-15	yes	up	5.49333	9.40333	ENSG00000157778	PSMG3	proteasome assembly chaperone 3 [Source:HGNC Symbol;Acc:HGNC:22420]	5.66	5.36	5.46	9.54	8.86	9.81
ENST00000288642	0.419265	-1.25407	0.000415195	yes	down	2.24667	0.73	ENSG00000138101	DTNB	dystrobrevin beta [Source:HGNC Symbol;Acc:HGNC:3058]	1.91	2.06	2.77	0.65	0.55	0.99
ENST00000288699	0.271394	-1.88154	1.84e-29	yes	down	3.18667	0.666667	ENSG00000157851	DPYSL5	dihydropyrimidinase like 5 [Source:HGNC Symbol;Acc:HGNC:20637]	3.13	3.56	2.87	0.71	0.66	0.63
ENST00000288840	0.210473	-2.24829	1.04e-09	yes	down	0.733333	0.116667	ENSG00000137834	SMAD6	SMAD family member 6 [Source:HGNC Symbol;Acc:HGNC:6772]	0.74	0.72	0.74	0.13	0.09	0.13
ENST00000289316	6.46652	2.69299	6.55e-07	yes	up	1.49667	7.34	ENSG00000158373	H2BC5	H2B clustered histone 5 [Source:HGNC Symbol;Acc:HGNC:4747]	1.54	2.02	0.93	2.86	12.72	6.44
ENST00000289577	2.0753	1.05332	0.00012814	yes	up	2.49667	3.93333	ENSG00000158604	TMED4	transmembrane p24 trafficking protein 4 [Source:HGNC Symbol;Acc:HGNC:22301]	3.53	2.15	1.81	3.41	4.91	3.48
ENST00000289753	0.464791	-1.10535	0.00924151	yes	down	0.446667	0.163333	ENSG00000158748	HTR6	5-hydroxytryptamine receptor 6 [Source:HGNC Symbol;Acc:HGNC:5301]	0.42	0.44	0.48	0.11	0.2	0.18
ENST00000290244	65.9245	6.04274	0.00135872	yes	up	0	0.12	ENSG00000205758	CRYZL1	crystallin zeta like 1 [Source:HGNC Symbol;Acc:HGNC:2420]	0	0	0	0.07	0.17	0.12
ENST00000290295	0.49557	-1.01284	7.64e-09	yes	down	3.42667	1.3	ENSG00000159184	HOXB13	homeobox B13 [Source:HGNC Symbol;Acc:HGNC:5112]	3.63	3.26	3.39	1.37	1.2	1.33
ENST00000290460	0.13023	-2.94086	0.00773103	yes	down	0.236667	0.02	ENSG00000159307	SCUBE1	signal peptide, CUB domain and EGF like domain containing 1 [Source:HGNC Symbol;Acc:HGNC:13441]	0.27	0.26	0.18	0.04	0.02	0
ENST00000290510	0.318889	-1.64887	1.79e-32	yes	down	7.03	1.71667	ENSG00000110811	P3H3	prolyl 3-hydroxylase 3 [Source:HGNC Symbol;Acc:HGNC:19318]	7.35	7.17	6.57	1.75	1.63	1.77
ENST00000290881	120.897	6.91764	4.21e-05	yes	up	0	0.1	ENSG00000196123	KIAA0895L	KIAA0895 like [Source:HGNC Symbol;Acc:HGNC:34408]	0	0	0	0.15	0.11	0.04
ENST00000290974	0.491959	-1.02339	8.74e-08	yes	down	1.69	0.64	ENSG00000159733	ZFYVE28	zinc finger FYVE-type containing 28 [Source:HGNC Symbol;Acc:HGNC:29334]	1.94	1.62	1.51	0.62	0.64	0.66
ENST00000291232	0.481609	-1.05407	0.00720323	yes	down	0.423333	0.153333	ENSG00000159958	TNFRSF13C	TNF receptor superfamily member 13C [Source:HGNC Symbol;Acc:HGNC:17755]	0.48	0.46	0.33	0.13	0.18	0.15
ENST00000291295	0.390212	-1.35767	8.61e-19	yes	down	71.38	21.2733	ENSG00000160014	CALM3	calmodulin 3 [Source:HGNC Symbol;Acc:HGNC:1449]	72.7	72.15	69.29	24.69	17.41	21.72
ENST00000291416	0.34831	-1.52156	1.08e-17	yes	down	2.75333	0.736667	ENSG00000116525	TRIM62	tripartite motif containing 62 [Source:HGNC Symbol;Acc:HGNC:25574]	2.96	2.65	2.65	0.78	0.7	0.73
ENST00000291495	0.346377	-1.52959	1.49e-21	yes	down	3.59667	0.953333	ENSG00000160161	CILP2	cartilage intermediate layer protein 2 [Source:HGNC Symbol;Acc:HGNC:24213]	4.17	3.35	3.27	0.97	0.91	0.98
ENST00000291576	0.326431	-1.61515	2.71e-48	yes	down	12.4667	3.12	ENSG00000241945	PWP2	PWP2 small subunit processome component [Source:HGNC Symbol;Acc:HGNC:9711]	12.81	13.07	11.52	3.15	2.96	3.25
ENST00000291688	0.477104	-1.06763	0.00599815	yes	down	1.83667	0.676667	ENSG00000160294	MCM3AP	minichromosome maintenance complex component 3 associated protein [Source:HGNC Symbol;Acc:HGNC:6946]	2.01	2.14	1.36	0.48	1.15	0.4
ENST00000291823	0.272317	-1.87664	0.00953699	yes	down	0.296667	0.0633333	ENSG00000160396	HIPK4	homeodomain interacting protein kinase 4 [Source:HGNC Symbol;Acc:HGNC:19007]	0.3	0.2	0.39	0.04	0.08	0.07
ENST00000291842	0.475574	-1.07226	1.58e-16	yes	down	24.71	8.99	ENSG00000160410	SHKBP1	SH3KBP1 binding protein 1 [Source:HGNC Symbol;Acc:HGNC:19214]	25.63	24.61	23.89	9.69	7.9	9.38
ENST00000291906	0.277816	-1.8478	1.82e-36	yes	down	14.4533	3.09333	ENSG00000160447	PKN3	protein kinase N3 [Source:HGNC Symbol;Acc:HGNC:17999]	13.71	14.66	14.99	3.2	2.78	3.3
ENST00000292169	0.0979782	-3.3514	0.0056213	yes	down	1.03333	0.08	ENSG00000160678	S100A1	S100 calcium binding protein A1 [Source:HGNC Symbol;Acc:HGNC:10486]	1.17	0.97	0.96	0	0.19	0.05
ENST00000292211	0.455651	-1.134	9.39e-23	yes	down	6.84333	2.39	ENSG00000160714	UBE2Q1	ubiquitin conjugating enzyme E2 Q1 [Source:HGNC Symbol;Acc:HGNC:15698]	7.32	7.16	6.05	2.3	2.44	2.43
ENST00000292357	2.23864	1.16263	2.33e-07	yes	up	0.633333	1.08	ENSG00000187800	PEAR1	platelet endothelial aggregation receptor 1 [Source:HGNC Symbol;Acc:HGNC:33631]	0.75	0.67	0.48	0.96	1.14	1.14
ENST00000292513	6.27603	2.64985	0.00163603	yes	up	0.106667	0.513333	ENSG00000160951	PTGER1	prostaglandin E receptor 1 [Source:HGNC Symbol;Acc:HGNC:9593]	0.1	0.03	0.19	0.68	0.34	0.52
ENST00000292539	0.487349	-1.03697	1.23e-06	yes	down	8.07667	3.01	ENSG00000160972	PPP1R16A	protein phosphatase 1 regulatory subunit 16A [Source:HGNC Symbol;Acc:HGNC:14941]	8.86	7.03	8.34	3.55	2.37	3.11
ENST00000292616	0.463878	-1.10818	3.4e-15	yes	down	19.0133	6.73667	ENSG00000161036	LRWD1	leucine rich repeats and WD repeat domain containing 1 [Source:HGNC Symbol;Acc:HGNC:21769]	20.91	18.14	17.99	7.33	5.89	6.99
ENST00000293350	0.484185	-1.04637	1.89e-08	yes	down	7.12667	2.63667	ENSG00000161618	ALDH16A1	aldehyde dehydrogenase 16 family member A1 [Source:HGNC Symbol;Acc:HGNC:28114]	7.28	7.7	6.4	2.87	2.11	2.93
ENST00000293443	0.27439	-1.8657	2.38e-24	yes	down	5.64333	1.18	ENSG00000161682	FAM171A2	family with sequence similarity 171 member A2 [Source:HGNC Symbol;Acc:HGNC:30480]	6.88	5.21	4.84	1.21	1.06	1.27
ENST00000293525	3.04302	1.6055	0.000782255	yes	up	0.183333	0.44	ENSG00000170442	KRT86	keratin 86 [Source:HGNC Symbol;Acc:HGNC:6463]	0.18	0.19	0.18	0.45	0.4	0.47
ENST00000293761	0.0216981	-5.52629	0.00703782	yes	down	0.0733333	0	ENSG00000161905	ALOX15	arachidonate 15-lipoxygenase [Source:HGNC Symbol;Acc:HGNC:433]	0.08	0.09	0.05	0	0	0
ENST00000293894	0.352003	-1.50634	3.97e-09	yes	down	1.70667	0.456667	ENSG00000005513	SOX8	SRY-box transcription factor 8 [Source:HGNC Symbol;Acc:HGNC:11203]	2.07	1.59	1.46	0.44	0.42	0.51
ENST00000293897	0.101408	-3.30176	3.61e-17	yes	down	2.64	0.2	ENSG00000162009	SSTR5	somatostatin receptor 5 [Source:HGNC Symbol;Acc:HGNC:11334]	2.94	2.98	2	0.2	0.22	0.18
ENST00000294168	0.477496	-1.06644	2.46e-13	yes	down	6.97	2.54333	ENSG00000162227	TAF6L	TATA-box binding protein associated factor 6 like [Source:HGNC Symbol;Acc:HGNC:17305]	7.33	7.31	6.27	2.55	2.43	2.65
ENST00000294172	0.46063	-1.11832	7.33e-14	yes	down	13.3633	4.7	ENSG00000162231	NXF1	nuclear RNA export factor 1 [Source:HGNC Symbol;Acc:HGNC:8071]	14.21	13.45	12.43	5.25	4.09	4.76
ENST00000294244	0.409862	-1.28679	4.53e-17	yes	down	26.19	8.21667	ENSG00000168005	SPINDOC	spindlin interactor and repressor of chromatin binding [Source:HGNC Symbol;Acc:HGNC:25115]	26.11	25.95	26.51	9.44	7.3	7.91
ENST00000294484	0.42868	-1.22203	0.00207243	yes	down	0.3	0.1	ENSG00000204624	DISP3	dispatched RND transporter family member 3 [Source:HGNC Symbol;Acc:HGNC:29251]	0.34	0.31	0.25	0.11	0.09	0.1
ENST00000294485	0.263554	-1.92383	3.61e-09	yes	down	0.423333	0.0833333	ENSG00000162490	DRAXIN	dorsal inhibitory axon guidance protein [Source:HGNC Symbol;Acc:HGNC:25054]	0.51	0.43	0.33	0.07	0.09	0.09
ENST00000294889	0.456803	-1.13036	3.97e-10	yes	down	3.60333	1.25333	ENSG00000162817	C1orf115	chromosome 1 open reading frame 115 [Source:HGNC Symbol;Acc:HGNC:25873]	4.2	3.6	3.01	1.31	1.21	1.24
ENST00000295006	2.2596	1.17607	1.73e-25	yes	up	16.15	27.94	ENSG00000162909	CAPN2	calpain 2 [Source:HGNC Symbol;Acc:HGNC:1479]	19.03	15.81	13.61	24.88	31.45	27.49
ENST00000295171	0.106645	-3.22911	0.00110121	yes	down	0.986667	0.08	ENSG00000163040	CCDC74A	coiled-coil domain containing 74A [Source:HGNC Symbol;Acc:HGNC:25197]	1.16	1.32	0.48	0	0.17	0.07
ENST00000295588	2.52573	1.3367	0.00431284	yes	up	0.196667	0.386667	ENSG00000163389	POGLUT1	protein O-glucosyltransferase 1 [Source:HGNC Symbol;Acc:HGNC:22954]	0.16	0.18	0.25	0.28	0.4	0.48
ENST00000295628	2.01616	1.01161	1.17e-05	yes	up	0.506667	0.793333	ENSG00000163428	LRRC58	leucine rich repeat containing 58 [Source:HGNC Symbol;Acc:HGNC:26968]	0.51	0.47	0.54	0.63	0.97	0.78
ENST00000295830	2.09238	1.06514	1.71e-06	yes	up	6.51333	10.5433	ENSG00000163584	RPL22L1	ribosomal protein L22 like 1 [Source:HGNC Symbol;Acc:HGNC:27610]	5.24	6.41	7.89	11.26	10.93	9.44
ENST00000295886	0.366602	-1.44772	1.44e-06	yes	down	1.68667	0.466667	ENSG00000163623	NKX6-1	NK6 homeobox 1 [Source:HGNC Symbol;Acc:HGNC:7839]	1.88	1.74	1.44	0.58	0.45	0.37
ENST00000295920	0.27787	-1.84752	3.76e-09	yes	down	7.67667	1.61333	ENSG00000163655	GMPS	guanine monophosphate synthase [Source:HGNC Symbol;Acc:HGNC:4378]	8.6	7.76	6.67	2.32	1.03	1.49
ENST00000295925	2.80402	1.4875	0.000527358	yes	up	2.07667	4.34	ENSG00000163660	CCNL1	cyclin L1 [Source:HGNC Symbol;Acc:HGNC:20569]	2.95	2.05	1.23	3.4	5.36	4.26
ENST00000295951	2.15291	1.10629	0.00717608	yes	up	0.37	0.61	ENSG00000163681	SLMAP	sarcolemma associated protein [Source:HGNC Symbol;Acc:HGNC:16643]	0.38	0.53	0.2	0.43	0.64	0.76
ENST00000296026	12.4143	3.63393	8.74e-22	yes	up	0.306667	2.87	ENSG00000163734	CXCL3	C-X-C motif chemokine ligand 3 [Source:HGNC Symbol;Acc:HGNC:4604]	0.39	0.25	0.28	2.8	3.05	2.76
ENST00000296121	2.48547	1.31352	1.64e-06	yes	up	0.506667	0.976667	ENSG00000163807	KIAA1143	KIAA1143 [Source:HGNC Symbol;Acc:HGNC:29198]	0.51	0.56	0.45	0.84	1.29	0.8
ENST00000296233	0.452329	-1.14455	0.000393209	yes	down	1.26667	0.446667	ENSG00000163884	KLF15	Kruppel like factor 15 [Source:HGNC Symbol;Acc:HGNC:14536]	1.28	1.11	1.41	0.42	0.54	0.38
ENST00000296302	2.28521	1.19233	0.00156402	yes	up	0.203333	0.36	ENSG00000163939	PBRM1	polybromo 1 [Source:HGNC Symbol;Acc:HGNC:30064]	0.19	0.25	0.17	0.35	0.45	0.28
ENST00000296444	0.410155	-1.28576	6.18e-06	yes	down	2.20667	0.693333	ENSG00000164054	SHISA5	shisa family member 5 [Source:HGNC Symbol;Acc:HGNC:30376]	2.67	1.9	2.05	0.83	0.6	0.65
ENST00000296452	0.343038	-1.54356	7.29e-12	yes	down	0.396667	0.103333	ENSG00000164061	BSN	bassoon presynaptic cytomatrix protein [Source:HGNC Symbol;Acc:HGNC:1117]	0.44	0.39	0.36	0.09	0.1	0.12
ENST00000296503	2.26663	1.18055	2.52e-20	yes	up	11.0067	19.0033	ENSG00000164104	HMGB2	high mobility group box 2 [Source:HGNC Symbol;Acc:HGNC:5000]	11.95	11.08	9.99	19.83	20.43	16.75
ENST00000296564	2.0739	1.05234	1.52e-05	yes	up	0.393333	0.636667	ENSG00000164151	ICE1	interactor of little elongation complex ELL subunit 1 [Source:HGNC Symbol;Acc:HGNC:29154]	0.42	0.34	0.42	0.52	0.76	0.63
ENST00000296585	3.91276	1.96819	2.15e-26	yes	up	0.723333	2.19	ENSG00000164171	ITGA2	integrin subunit alpha 2 [Source:HGNC Symbol;Acc:HGNC:6137]	0.82	0.68	0.67	1.76	2.69	2.12
ENST00000296597	2.23023	1.15719	2.02e-05	yes	up	5.73667	9.64667	ENSG00000164182	NDUFAF2	NADH:ubiquinone oxidoreductase complex assembly factor 2 [Source:HGNC Symbol;Acc:HGNC:28086]	5.6	4.81	6.8	10.87	9.25	8.82
ENST00000296679	2.03263	1.02335	0.00123631	yes	up	0.473333	0.743333	ENSG00000164253	WDR41	WD repeat domain 41 [Source:HGNC Symbol;Acc:HGNC:25601]	0.48	0.58	0.36	0.56	0.84	0.83
ENST00000296684	2.96052	1.56585	5.21e-10	yes	up	4.27	9.51333	ENSG00000164258	NDUFS4	NADH:ubiquinone oxidoreductase subunit S4 [Source:HGNC Symbol;Acc:HGNC:7711]	4.48	4.34	3.99	9.48	11.5	7.56
ENST00000296755	2.98516	1.57781	4.91e-17	yes	up	0.223333	0.513333	ENSG00000131711	MAP1B	microtubule associated protein 1B [Source:HGNC Symbol;Acc:HGNC:6836]	0.23	0.22	0.22	0.48	0.53	0.53
ENST00000296782	2.49915	1.32144	0.000964751	yes	up	0.143333	0.266667	ENSG00000164327	RICTOR	RPTOR independent companion of MTOR complex 2 [Source:HGNC Symbol;Acc:HGNC:28611]	0.19	0.11	0.13	0.18	0.33	0.29
ENST00000296792	2.11416	1.08008	0.0028442	yes	up	0.236667	0.383333	ENSG00000164338	UTP15	UTP15 small subunit processome component [Source:HGNC Symbol;Acc:HGNC:25758]	0.29	0.23	0.19	0.33	0.5	0.32
ENST00000296871	84.7715	6.40551	5.88e-21	yes	up	0.07	4.66667	ENSG00000164400	CSF2	colony stimulating factor 2 [Source:HGNC Symbol;Acc:HGNC:2434]	0.03	0.15	0.03	5.57	4.69	3.74
ENST00000297205	2.55024	1.35064	9.29e-05	yes	up	1.03333	2	ENSG00000164647	STEAP1	STEAP family member 1 [Source:HGNC Symbol;Acc:HGNC:11378]	1.27	1.06	0.77	1.9	2.46	1.64
ENST00000297265	2.84531	1.50859	0.00010774	yes	up	0.606667	1.29667	ENSG00000164695	CHMP4C	charged multivesicular body protein 4C [Source:HGNC Symbol;Acc:HGNC:30599]	0.82	0.45	0.55	1.58	1.27	1.04
ENST00000297477	0.310278	-1.68837	0.000308302	yes	down	0.44	0.106667	ENSG00000164855	TMEM184A	transmembrane protein 184A [Source:HGNC Symbol;Acc:HGNC:28797]	0.63	0.42	0.27	0.11	0.14	0.07
ENST00000297508	0.444379	-1.17014	1.15e-13	yes	down	3.96	1.35	ENSG00000164877	MICALL2	MICAL like 2 [Source:HGNC Symbol;Acc:HGNC:29672]	4.09	4.08	3.71	1.37	1.26	1.42
ENST00000297592	45.8008	5.5173	0.00813235	yes	up	0	0.0766667	ENSG00000197275	RAD54B	RAD54 homolog B [Source:HGNC Symbol;Acc:HGNC:17228]	0	0	0	0.08	0.05	0.1
ENST00000297625	0.444292	-1.17042	1.34e-12	yes	down	1.78333	0.606667	ENSG00000164976	MYORG	myogenesis regulating glycosidase (putative) [Source:HGNC Symbol;Acc:HGNC:19918]	2.08	1.74	1.53	0.56	0.63	0.63
ENST00000297788	0.0146711	-6.09087	0.00103317	yes	down	0.0666667	0	ENSG00000128596	CCDC136	coiled-coil domain containing 136 [Source:HGNC Symbol;Acc:HGNC:22225]	0.05	0.1	0.05	0	0	0
ENST00000297991	0.203044	-2.30013	5.26e-17	yes	down	4.02333	0.626667	ENSG00000165272	AQP3	aquaporin 3 (Gill blood group) [Source:HGNC Symbol;Acc:HGNC:636]	3.84	4.32	3.91	0.77	0.61	0.5
ENST00000298288	2.05001	1.03563	0.00497753	yes	up	0.996667	1.56333	ENSG00000165501	LRR1	leucine rich repeat protein 1 [Source:HGNC Symbol;Acc:HGNC:19742]	0.95	1.04	1	1.45	2.13	1.11
ENST00000298351	0.268109	-1.89911	3.64e-14	yes	down	0.96	0.196667	ENSG00000165548	TMEM63C	transmembrane protein 63C [Source:HGNC Symbol;Acc:HGNC:23787]	1.07	0.96	0.85	0.21	0.2	0.18
ENST00000298596	165.721	7.37262	0.00111025	yes	up	0	0.146667	ENSG00000165730	STOX1	storkhead box 1 [Source:HGNC Symbol;Acc:HGNC:23508]	0	0	0	0	0.19	0.25
ENST00000298694	0.490797	-1.0268	1.24e-06	yes	down	1.42667	0.54	ENSG00000165801	ARHGEF40	Rho guanine nucleotide exchange factor 40 [Source:HGNC Symbol;Acc:HGNC:25516]	1.54	1.37	1.37	0.44	0.53	0.65
ENST00000298815	2.20637	1.14167	0.00123434	yes	up	0.176667	0.3	ENSG00000165895	ARHGAP42	Rho GTPase activating protein 42 [Source:HGNC Symbol;Acc:HGNC:26545]	0.16	0.19	0.18	0.22	0.41	0.27
ENST00000298838	0.39942	-1.32402	7.98e-24	yes	down	26.6333	8.14667	ENSG00000165912	PACSIN3	protein kinase C and casein kinase substrate in neurons 3 [Source:HGNC Symbol;Acc:HGNC:8572]	26.77	26.63	26.5	8.89	7.44	8.11
ENST00000299045	2.22027	1.15073	0.00464001	yes	up	0.37	0.633333	ENSG00000166046	TCP11L2	t-complex 11 like 2 [Source:HGNC Symbol;Acc:HGNC:28627]	0.4	0.37	0.34	0.48	0.84	0.58
ENST00000299164	0.176286	-2.50401	0.00255677	yes	down	0.116667	0.0166667	ENSG00000166106	ADAMTS15	ADAM metallopeptidase with thrombospondin type 1 motif 15 [Source:HGNC Symbol;Acc:HGNC:16305]	0.11	0.15	0.09	0.01	0.03	0.01
ENST00000299167	2.78303	1.47666	0.000807322	yes	up	0.16	0.343333	ENSG00000102893	PHKB	phosphorylase kinase regulatory subunit beta [Source:HGNC Symbol;Acc:HGNC:8927]	0.22	0.1	0.16	0.28	0.43	0.32
ENST00000299206	0.00366957	-8.09017	8.38e-09	yes	down	0.42	0	ENSG00000166169	POLL	DNA polymerase lambda [Source:HGNC Symbol;Acc:HGNC:9184]	0.35	0.62	0.29	0	0	0
ENST00000299237	0.444416	-1.17002	1.02e-10	yes	down	2.36667	0.806667	ENSG00000166188	ZNF319	zinc finger protein 319 [Source:HGNC Symbol;Acc:HGNC:13644]	2.54	2.24	2.32	0.79	0.74	0.89
ENST00000299543	0.331535	-1.59277	5.06e-26	yes	down	5.69333	1.45	ENSG00000060069	CTDP1	CTD phosphatase subunit 1 [Source:HGNC Symbol;Acc:HGNC:2498]	5.66	6.12	5.3	1.42	1.35	1.58
ENST00000299613	0.25519	-1.97036	1.73e-09	yes	down	1.01667	0.2	ENSG00000166483	WEE1	WEE1 G2 checkpoint kinase [Source:HGNC Symbol;Acc:HGNC:12761]	0.96	0.96	1.13	0.18	0.23	0.19
ENST00000299736	0.494992	-1.01452	2.04e-10	yes	down	24.3167	9.13333	ENSG00000166582	CENPV	centromere protein V [Source:HGNC Symbol;Acc:HGNC:29920]	26.26	23.38	23.31	10.04	7.78	9.58
ENST00000299759	3.04605	1.60694	0.00042576	yes	up	0.31	0.723333	ENSG00000166592	RRAD	RRAD, Ras related glycolysis inhibitor and calcium channel regulator [Source:HGNC Symbol;Acc:HGNC:10446]	0.29	0.34	0.3	0.64	0.72	0.81
ENST00000299798	0.461383	-1.11596	0.00270527	yes	down	0.836667	0.296667	ENSG00000135740	SLC9A5	solute carrier family 9 member A5 [Source:HGNC Symbol;Acc:HGNC:11078]	0.96	0.66	0.89	0.26	0.23	0.4
ENST00000300176	0.43112	-1.21384	1.65e-11	yes	down	2.43667	0.806667	ENSG00000106351	AGFG2	ArfGAP with FG repeats 2 [Source:HGNC Symbol;Acc:HGNC:5177]	2.67	2.33	2.31	0.83	0.7	0.89
ENST00000300179	0.353765	-1.49914	0.00206896	yes	down	0.733333	0.2	ENSG00000166924	NYAP1	neuronal tyrosine phosphorylated phosphoinositide-3-kinase adaptor 1 [Source:HGNC Symbol;Acc:HGNC:22009]	0.86	0.69	0.65	0.32	0.16	0.12
ENST00000300403	0.354784	-1.49499	5.2e-29	yes	down	24.6433	6.69667	ENSG00000088325	TPX2	TPX2 microtubule nucleation factor [Source:HGNC Symbol;Acc:HGNC:1249]	24.4	27.23	22.3	7.27	5.92	6.9
ENST00000300571	0.251342	-1.99228	5.83e-11	yes	down	0.856667	0.166667	ENSG00000167191	GPRC5B	G protein-coupled receptor class C group 5 member B [Source:HGNC Symbol;Acc:HGNC:13308]	0.76	0.96	0.85	0.19	0.15	0.16
ENST00000300648	0.498328	-1.00483	1.03e-44	yes	down	42.7767	16.36	ENSG00000089154	GCN1	GCN1 activator of EIF2AK4 [Source:HGNC Symbol;Acc:HGNC:4199]	46.81	43.16	38.36	16.26	15.84	16.98
ENST00000300737	0.369517	-1.43629	1.39e-29	yes	down	5.78333	1.64	ENSG00000167323	STIM1	stromal interaction molecule 1 [Source:HGNC Symbol;Acc:HGNC:11386]	6.2	5.84	5.31	1.59	1.55	1.78
ENST00000300773	2.22704	1.15513	0.00228151	yes	up	1.68	2.84667	ENSG00000167355	OR51B5	olfactory receptor family 51 subfamily B member 5 [Source:HGNC Symbol;Acc:HGNC:19599]	2.1	1.39	1.55	1.87	3.7	2.97
ENST00000300784	0.373273	-1.4217	3.12e-06	yes	down	4.39667	1.24333	ENSG00000167363	FN3K	fructosamine 3 kinase [Source:HGNC Symbol;Acc:HGNC:24822]	5.06	4.09	4.04	1.61	0.92	1.2
ENST00000300849	0.471235	-1.08548	9.04e-06	yes	down	2.71	0.97	ENSG00000167394	ZNF668	zinc finger protein 668 [Source:HGNC Symbol;Acc:HGNC:25821]	3.16	2.64	2.33	1.12	0.78	1.01
ENST00000301067	0.469244	-1.09159	0.00202245	yes	down	1.18333	0.423333	ENSG00000167548	KMT2D	lysine methyltransferase 2D [Source:HGNC Symbol;Acc:HGNC:7133]	1.6	1.22	0.73	0.21	0.55	0.51
ENST00000301149	0.331365	-1.59351	0.000737618	yes	down	0.516667	0.133333	ENSG00000167588	GPD1	glycerol-3-phosphate dehydrogenase 1 [Source:HGNC Symbol;Acc:HGNC:4455]	0.46	0.62	0.47	0.09	0.18	0.13
ENST00000301280	0.450498	-1.15041	3.16e-29	yes	down	12.2633	4.23	ENSG00000167670	CHAF1A	chromatin assembly factor 1 subunit A [Source:HGNC Symbol;Acc:HGNC:1910]	13.34	12.16	11.29	4.37	4.07	4.25
ENST00000301281	0.334312	-1.58073	2.45e-23	yes	down	23.1533	5.87667	ENSG00000167671	UBXN6	UBX domain protein 6 [Source:HGNC Symbol;Acc:HGNC:14928]	25.7	24.05	19.71	6.77	5.1	5.76
ENST00000301740	0.47544	-1.07266	1.57e-50	yes	down	39.8167	14.5333	ENSG00000167978	SRRM2	serine/arginine repetitive matrix 2 [Source:HGNC Symbol;Acc:HGNC:16639]	42.53	41.49	35.43	14.39	14.14	15.07
ENST00000302017	0.320552	-1.64137	3.47e-11	yes	down	1.87	0.463333	ENSG00000181444	ZNF467	zinc finger protein 467 [Source:HGNC Symbol;Acc:HGNC:23154]	1.97	1.85	1.79	0.38	0.54	0.47
ENST00000302165	0.43339	-1.20626	2.86e-15	yes	down	15.12	5	ENSG00000170604	IRF2BP1	interferon regulatory factor 2 binding protein 1 [Source:HGNC Symbol;Acc:HGNC:21728]	16.57	15.14	13.65	5.47	4.2	5.33
ENST00000302217	6.86112	2.77844	0.00332368	yes	up	0.0533333	0.28	ENSG00000071054	MAP4K4	mitogen-activated protein kinase kinase kinase kinase 4 [Source:HGNC Symbol;Acc:HGNC:6866]	0.09	0.07	0	0.19	0.33	0.32
ENST00000302291	2.09255	1.06526	0.00013762	yes	up	0.283333	0.46	ENSG00000169641	LUZP1	leucine zipper protein 1 [Source:HGNC Symbol;Acc:HGNC:14985]	0.28	0.23	0.34	0.44	0.51	0.43
ENST00000302326	0.393183	-1.34673	1.44e-05	yes	down	0.446667	0.136667	ENSG00000169184	MN1	MN1 proto-oncogene, transcriptional regulator [Source:HGNC Symbol;Acc:HGNC:7180]	0.48	0.5	0.36	0.14	0.11	0.16
ENST00000302586	0.114611	-3.12518	0.000983922	yes	down	1.37333	0.126667	ENSG00000171097	KYAT1	kynurenine aminotransferase 1 [Source:HGNC Symbol;Acc:HGNC:1564]	0.8	1.57	1.75	0.01	0.06	0.31
ENST00000302759	0.497183	-1.00815	6.33e-05	yes	down	3.94667	1.5	ENSG00000169679	BUB1	BUB1 mitotic checkpoint serine/threonine kinase [Source:HGNC Symbol;Acc:HGNC:1148]	5.04	3.47	3.33	1.06	1.54	1.9
ENST00000302787	0.492924	-1.02056	4.03e-28	yes	down	16.7967	6.34667	ENSG00000168924	LETM1	leucine zipper and EF-hand containing transmembrane protein 1 [Source:HGNC Symbol;Acc:HGNC:6556]	18.24	16.98	15.17	6.61	6.02	6.41
ENST00000302926	0.446632	-1.16284	7.18e-17	yes	down	5.48333	1.87	ENSG00000169992	NLGN2	neuroligin 2 [Source:HGNC Symbol;Acc:HGNC:14290]	6.54	5.46	4.45	1.85	1.92	1.84
ENST00000303296	2.1203	1.08427	2.21e-11	yes	up	0.62	1.00667	ENSG00000110422	HIPK3	homeodomain interacting protein kinase 3 [Source:HGNC Symbol;Acc:HGNC:4915]	0.69	0.62	0.55	0.92	1.1	1
ENST00000303622	4.46903	2.15996	0.0039455	yes	up	0.213333	0.72	ENSG00000075413	MARK3	microtubule affinity regulating kinase 3 [Source:HGNC Symbol;Acc:HGNC:6897]	0.25	0.36	0.03	0.95	0.83	0.38
ENST00000303775	2.79991	1.48538	2.59e-05	yes	up	0.19	0.41	ENSG00000156239	N6AMT1	N-6 adenine-specific DNA methyltransferase 1 [Source:HGNC Symbol;Acc:HGNC:16021]	0.21	0.15	0.21	0.43	0.4	0.4
ENST00000303795	2.6618	1.4124	0.00600898	yes	up	0.0966667	0.2	ENSG00000169621	APLF	aprataxin and PNKP like factor [Source:HGNC Symbol;Acc:HGNC:28724]	0.09	0.11	0.09	0.17	0.24	0.19
ENST00000303887	0.469385	-1.09116	3.45e-25	yes	down	165.477	59.3767	ENSG00000166508	MCM7	minichromosome maintenance complex component 7 [Source:HGNC Symbol;Acc:HGNC:6950]	174.51	166.73	155.19	65.21	54.28	58.64
ENST00000303915	0.398545	-1.32718	0.00880667	yes	down	0.323333	0.1	ENSG00000166526	ZNF3	zinc finger protein 3 [Source:HGNC Symbol;Acc:HGNC:13089]	0.28	0.39	0.3	0.11	0.08	0.11
ENST00000303991	0.47458	-1.07528	6.91e-26	yes	down	9.24667	3.37	ENSG00000169258	GPRIN1	G protein regulated inducer of neurite outgrowth 1 [Source:HGNC Symbol;Acc:HGNC:24835]	9.94	9.22	8.58	3.35	3.21	3.55
ENST00000304031	0.48246	-1.05152	1.45e-11	yes	down	10.9	4.01667	ENSG00000118960	HS1BP3	HCLS1 binding protein 3 [Source:HGNC Symbol;Acc:HGNC:24979]	11.52	10.68	10.5	4.55	3.55	3.95
ENST00000304046	0.449304	-1.15424	0.000189537	yes	down	4.72333	1.63333	ENSG00000172057	ORMDL3	ORMDL sphingolipid biosynthesis regulator 3 [Source:HGNC Symbol;Acc:HGNC:16038]	5.7	3.51	4.96	1.09	1.68	2.13
ENST00000304061	0.387516	-1.36767	4.7e-07	yes	down	1.76333	0.523333	ENSG00000170468	RIOX1	ribosomal oxygenase 1 [Source:HGNC Symbol;Acc:HGNC:20968]	1.79	2.08	1.42	0.51	0.54	0.52
ENST00000304330	0.431261	-1.21337	5.78e-22	yes	down	8.72667	2.88333	ENSG00000103932	RPAP1	RNA polymerase II associated protein 1 [Source:HGNC Symbol;Acc:HGNC:24567]	9.54	8.98	7.66	2.83	2.62	3.2
ENST00000304374	47.5276	5.57069	0.00740441	yes	up	0	0.0633333	ENSG00000169676	DRD5	dopamine receptor D5 [Source:HGNC Symbol;Acc:HGNC:3026]	0	0	0	0.07	0.08	0.04
ENST00000304385	5.08236	2.3455	2.74e-05	yes	up	0.0266667	0.1	ENSG00000170006	TMEM154	transmembrane protein 154 [Source:HGNC Symbol;Acc:HGNC:26489]	0.04	0.02	0.02	0.08	0.14	0.08
ENST00000304511	3.81288	1.93088	1.5e-05	yes	up	0.736667	2.09	ENSG00000171202	TMEM126A	transmembrane protein 126A [Source:HGNC Symbol;Acc:HGNC:25382]	0.85	0.7	0.66	2.39	2.31	1.57
ENST00000304567	0.319672	-1.64534	4.15e-35	yes	down	20.8033	5.09	ENSG00000171848	RRM2	ribonucleotide reductase regulatory subunit M2 [Source:HGNC Symbol;Acc:HGNC:10452]	24.13	21.55	16.73	4.38	5.71	5.18
ENST00000304613	0.424198	-1.23719	0.00580517	yes	down	0.286667	0.0933333	ENSG00000171798	KNDC1	kinase non-catalytic C-lobe domain containing 1 [Source:HGNC Symbol;Acc:HGNC:29374]	0.2	0.29	0.37	0.07	0.1	0.11
ENST00000304735	0.302071	-1.72704	5.06e-09	yes	down	1.69333	0.386667	ENSG00000168140	VASN	vasorin [Source:HGNC Symbol;Acc:HGNC:18517]	2.04	1.48	1.56	0.46	0.34	0.36
ENST00000304800	2.03519	1.02516	4.56e-11	yes	up	13.66	21.0267	ENSG00000168701	TMEM208	transmembrane protein 208 [Source:HGNC Symbol;Acc:HGNC:25015]	14.13	13.36	13.49	22.48	22.16	18.44
ENST00000304874	2.36473	1.24168	2.13e-09	yes	up	3.77	6.87333	ENSG00000126522	ASL	argininosuccinate lyase [Source:HGNC Symbol;Acc:HGNC:746]	3.49	3.48	4.34	7.74	6.51	6.37
ENST00000304992	0.412612	-1.27714	6.37e-55	yes	down	87.6967	27.7567	ENSG00000174231	PRPF8	pre-mRNA processing factor 8 [Source:HGNC Symbol;Acc:HGNC:17340]	94.77	89.4	78.92	28.2	26.06	29.01
ENST00000305409	0.197842	-2.33758	7.61e-06	yes	down	0.59	0.0866667	ENSG00000171951	SCG2	secretogranin II [Source:HGNC Symbol;Acc:HGNC:10575]	0.75	0.6	0.42	0.07	0.11	0.08
ENST00000305510	0.485234	-1.04325	1.62e-15	yes	down	5.32333	1.98667	ENSG00000168763	CNNM3	cyclin and CBS domain divalent metal cation transport mediator 3 [Source:HGNC Symbol;Acc:HGNC:104]	5.85	5.38	4.74	1.7	2.26	2
ENST00000305631	67.2845	6.0722	0.00123298	yes	up	0	0.0533333	ENSG00000168350	DEGS2	delta 4-desaturase, sphingolipid 2 [Source:HGNC Symbol;Acc:HGNC:20113]	0	0	0	0.07	0.04	0.05
ENST00000305799	0.164569	-2.60323	4.5e-10	yes	down	2.02333	0.253333	ENSG00000187605	TET3	tet methylcytosine dioxygenase 3 [Source:HGNC Symbol;Acc:HGNC:28313]	2	1.95	2.12	0.36	0.11	0.29
ENST00000306071	2.29199	1.1966	1.72e-06	yes	up	1.19333	2.11	ENSG00000170175	CHRNB1	cholinergic receptor nicotinic beta 1 subunit [Source:HGNC Symbol;Acc:HGNC:1961]	1.22	1.01	1.35	2.19	1.87	2.27
ENST00000306107	2.38419	1.2535	1.78e-07	yes	up	1.02	1.89667	ENSG00000170017	ALCAM	activated leukocyte cell adhesion molecule [Source:HGNC Symbol;Acc:HGNC:400]	1.06	0.83	1.17	1.55	2.3	1.84
ENST00000306279	0.15439	-2.69535	0.00164497	yes	down	0.1	0.01	ENSG00000168874	ATOH8	atonal bHLH transcription factor 8 [Source:HGNC Symbol;Acc:HGNC:24126]	0.11	0.13	0.06	0.01	0.01	0.01
ENST00000306317	0.187632	-2.41402	3.18e-08	yes	down	0.753333	0.11	ENSG00000168481	LGI3	leucine rich repeat LGI family member 3 [Source:HGNC Symbol;Acc:HGNC:18711]	0.97	0.78	0.51	0.09	0.14	0.1
ENST00000306318	0.353139	-1.50169	0.000166754	yes	down	1.03333	0.283333	ENSG00000168505	GBX2	gastrulation brain homeobox 2 [Source:HGNC Symbol;Acc:HGNC:4186]	0.9	1.18	1.02	0.32	0.22	0.31
ENST00000306329	0.33729	-1.56794	9.93e-08	yes	down	1.19333	0.31	ENSG00000168502	MTCL1	microtubule crosslinking factor 1 [Source:HGNC Symbol;Acc:HGNC:29121]	1.41	1.21	0.96	0.3	0.23	0.4
ENST00000306406	0.329578	-1.60131	0.000182907	yes	down	1.14667	0.29	ENSG00000171227	TMEM37	transmembrane protein 37 [Source:HGNC Symbol;Acc:HGNC:18216]	1.27	0.9	1.27	0.28	0.25	0.34
ENST00000306562	0.365407	-1.45242	8.46e-23	yes	down	8.07	2.25	ENSG00000171161	ZNF672	zinc finger protein 672 [Source:HGNC Symbol;Acc:HGNC:26179]	9.17	8.22	6.82	2.27	2.04	2.44
ENST00000306688	0.265274	-1.91444	3.22e-24	yes	down	10.1267	2.06	ENSG00000169683	LRRC45	leucine rich repeat containing 45 [Source:HGNC Symbol;Acc:HGNC:28302]	10.88	9.15	10.35	2.35	1.7	2.13
ENST00000306726	0.455499	-1.13448	1.54e-09	yes	down	3.11667	1.08333	ENSG00000169410	PTPN9	protein tyrosine phosphatase non-receptor type 9 [Source:HGNC Symbol;Acc:HGNC:9661]	3.32	3.38	2.65	1.23	1.01	1.01
ENST00000306749	0.336665	-1.57062	1.21e-53	yes	down	172.753	44.49	ENSG00000169710	FASN	fatty acid synthase [Source:HGNC Symbol;Acc:HGNC:3594]	197.86	173.22	147.18	45.85	40.92	46.7
ENST00000306908	0.347827	-1.52356	0.000447005	yes	down	0.8	0.21	ENSG00000171970	ZNF57	zinc finger protein 57 [Source:HGNC Symbol;Acc:HGNC:13125]	1	0.8	0.6	0.19	0.23	0.21
ENST00000307017	5.49419	2.45791	1.85e-10	yes	up	0.136667	0.563333	ENSG00000170185	USP38	ubiquitin specific peptidase 38 [Source:HGNC Symbol;Acc:HGNC:20067]	0.13	0.19	0.09	0.49	0.75	0.45
ENST00000307116	0.00937581	-6.73684	0.00580739	yes	down	0.163333	0	ENSG00000122884	P4HA1	prolyl 4-hydroxylase subunit alpha 1 [Source:HGNC Symbol;Acc:HGNC:8546]	0.35	0	0.14	0	0	0
ENST00000307301	2.08511	1.06012	0.00372338	yes	up	0.84	1.33667	ENSG00000154719	MRPL39	mitochondrial ribosomal protein L39 [Source:HGNC Symbol;Acc:HGNC:14027]	0.76	0.87	0.89	1.35	1.22	1.44
ENST00000307365	3.97339	1.99037	6.86e-47	yes	up	41.2633	125.117	ENSG00000168209	DDIT4	DNA damage inducible transcript 4 [Source:HGNC Symbol;Acc:HGNC:24944]	39	48.9	35.89	129.31	112.49	133.55
ENST00000307897	2.5256	1.33663	0.00747026	yes	up	0.163333	0.326667	ENSG00000174442	ZWILCH	zwilch kinetochore protein [Source:HGNC Symbol;Acc:HGNC:25468]	0.13	0.14	0.22	0.25	0.42	0.31
ENST00000307954	158.013	7.3039	0.00131306	yes	up	0	0.0733333	ENSG00000217128	FNIP1	folliculin interacting protein 1 [Source:HGNC Symbol;Acc:HGNC:29418]	0	0	0	0	0.11	0.11
ENST00000307980	0.139193	-2.84484	5.77e-06	yes	down	1.77667	0.19	ENSG00000172613	RAD9A	RAD9 checkpoint clamp component A [Source:HGNC Symbol;Acc:HGNC:9827]	1.95	1.45	1.93	0.22	0.04	0.31
ENST00000308025	0.491581	-1.0245	4.83e-24	yes	down	14.0233	5.28333	ENSG00000174243	DDX23	DEAD-box helicase 23 [Source:HGNC Symbol;Acc:HGNC:17347]	14.6	14.87	12.6	5.45	5.16	5.24
ENST00000308074	0.0130278	-6.26226	0.000540451	yes	down	0.116667	0	ENSG00000134955	SLC37A2	solute carrier family 37 member 2 [Source:HGNC Symbol;Acc:HGNC:20644]	0.16	0.06	0.13	0	0	0
ENST00000308158	2.32373	1.21644	4.68e-08	yes	up	1.21667	2.14667	ENSG00000175309	PHYKPL	5-phosphohydroxy-L-lysine phospho-lyase [Source:HGNC Symbol;Acc:HGNC:28249]	1.43	1.23	0.99	2.15	2.14	2.15
ENST00000308182	0.459822	-1.12085	1.67e-06	yes	down	1.13	0.396667	ENSG00000176092	CRYBG2	crystallin beta-gamma domain containing 2 [Source:HGNC Symbol;Acc:HGNC:17295]	1.21	1.27	0.91	0.34	0.43	0.42
ENST00000308234	9.31302	3.21925	0.000570962	yes	up	0.0533333	0.386667	ENSG00000174136	RGMB	repulsive guidance molecule BMP co-receptor b [Source:HGNC Symbol;Acc:HGNC:26896]	0	0.05	0.11	0.35	0.4	0.41
ENST00000308302	5.53856	2.46951	8.02e-24	yes	up	2.3	9.63	ENSG00000174567	GOLT1A	golgi transport 1A [Source:HGNC Symbol;Acc:HGNC:24766]	2.35	2.24	2.31	10.61	10.26	8.02
ENST00000308497	0.471037	-1.08609	0.00800786	yes	down	0.14	0.05	ENSG00000173320	STOX2	storkhead box 2 [Source:HGNC Symbol;Acc:HGNC:25450]	0.18	0.13	0.11	0.05	0.05	0.05
ENST00000308521	0.44696	-1.16178	2.63e-15	yes	down	3.25667	1.12333	ENSG00000128394	APOBEC3F	apolipoprotein B mRNA editing enzyme catalytic subunit 3F [Source:HGNC Symbol;Acc:HGNC:17356]	3.36	3.25	3.16	1.15	1.06	1.16
ENST00000308595	0.417058	-1.26168	1.42e-25	yes	down	21.4067	6.83333	ENSG00000173020	GRK2	G protein-coupled receptor kinase 2 [Source:HGNC Symbol;Acc:HGNC:289]	23.56	20.32	20.34	7.41	6.22	6.87
ENST00000308696	0.410513	-1.2845	1.81e-07	yes	down	3.62667	1.14333	ENSG00000173692	PSMD1	proteasome 26S subunit, non-ATPase 1 [Source:HGNC Symbol;Acc:HGNC:9554]	4.3	3.12	3.46	1.23	1.37	0.83
ENST00000308769	2.6511	1.40659	0.00310997	yes	up	0.526667	1.07	ENSG00000143207	COP1	COP1 E3 ubiquitin ligase [Source:HGNC Symbol;Acc:HGNC:17440]	0.38	0.88	0.32	0.94	1.08	1.19
ENST00000309446	3.45241	1.7876	2.07e-07	yes	up	0.186667	0.49	ENSG00000118263	KLF7	Kruppel like factor 7 [Source:HGNC Symbol;Acc:HGNC:6350]	0.28	0.13	0.15	0.4	0.56	0.51
ENST00000309546	0.398626	-1.32689	1.18e-05	yes	down	5.48333	1.65667	ENSG00000203896	LIME1	Lck interacting transmembrane adaptor 1 [Source:HGNC Symbol;Acc:HGNC:26016]	5.7	5.04	5.71	2.06	1.19	1.72
ENST00000309608	2.96166	1.56641	0.000632455	yes	up	0.783333	1.75333	ENSG00000145002	FAM86B2	family with sequence similarity 86 member B2 [Source:HGNC Symbol;Acc:HGNC:32222]	0.94	0.64	0.77	1.43	2.32	1.51
ENST00000309733	2.29744	1.20002	3.62e-09	yes	up	0.57	1.01	ENSG00000174749	FAM241A	family with sequence similarity 241 member A [Source:HGNC Symbol;Acc:HGNC:26813]	0.54	0.57	0.6	0.86	1.22	0.95
ENST00000310118	0.359342	-1.47657	2.16e-111	yes	down	57.2667	15.7667	ENSG00000175166	PSMD2	proteasome 26S subunit, non-ATPase 2 [Source:HGNC Symbol;Acc:HGNC:9559]	60.81	59.11	51.88	15.71	15.92	15.67
ENST00000310164	0.126648	-2.9811	0.00335148	yes	down	0.19	0.0166667	ENSG00000174460	ZCCHC12	zinc finger CCHC-type containing 12 [Source:HGNC Symbol;Acc:HGNC:27273]	0.22	0.14	0.21	0.02	0.01	0.02
ENST00000310260	0.302371	-1.72561	0.00154061	yes	down	0.556667	0.126667	ENSG00000173218	VANGL1	VANGL planar cell polarity protein 1 [Source:HGNC Symbol;Acc:HGNC:15512]	0.59	0.7	0.38	0.14	0.09	0.15
ENST00000352981	0.355702	-1.49126	0.00108	yes	down	8.09667	2.88	ENSG00000138794	CASP6	caspase 6 [Source:HGNC Symbol;Acc:HGNC:1507]	9.12	8.09	7.08	2.7	3.26	2.68
ENST00000310454	2.32436	1.21683	0.00999982	yes	up	0.203333	0.366667	ENSG00000115159	GPD2	glycerol-3-phosphate dehydrogenase 2 [Source:HGNC Symbol;Acc:HGNC:4456]	0.22	0.1	0.29	0.33	0.33	0.44
ENST00000310512	0.308091	-1.69857	6.96e-39	yes	down	8.08333	1.91	ENSG00000146834	MEPCE	methylphosphate capping enzyme [Source:HGNC Symbol;Acc:HGNC:20247]	8.84	7.63	7.78	1.91	1.99	1.83
ENST00000310585	0.0109429	-6.51385	0.000121617	yes	down	0.1	0	ENSG00000175182	FAM131A	family with sequence similarity 131 member A [Source:HGNC Symbol;Acc:HGNC:28308]	0.07	0.12	0.11	0	0	0
ENST00000310955	0.430968	-1.21435	2.17e-22	yes	down	201.007	66.1033	ENSG00000117399	CDC20	cell division cycle 20 [Source:HGNC Symbol;Acc:HGNC:1723]	207.49	200.22	195.31	71.8	56.57	69.94
ENST00000310958	17.8783	4.16014	0.00466614	yes	up	0.00333333	0.04	ENSG00000260916	CCPG1	cell cycle progression 1 [Source:HGNC Symbol;Acc:HGNC:24227]	0	0.01	0	0.03	0.05	0.04
ENST00000311181	0.24845	-2.00897	1.04e-11	yes	down	2.37333	0.453333	ENSG00000174684	B4GAT1	beta-1,4-glucuronyltransferase 1 [Source:HGNC Symbol;Acc:HGNC:15685]	2.3	2.2	2.62	0.43	0.41	0.52
ENST00000311413	0.472486	-1.08166	4.84e-25	yes	down	24.81	8.96	ENSG00000173456	RNF26	ring finger protein 26 [Source:HGNC Symbol;Acc:HGNC:14646]	26.87	25.56	22	9.19	8.29	9.4
ENST00000311595	0.473175	-1.07955	0.00306298	yes	down	1.42667	0.516667	ENSG00000167280	ENGASE	endo-beta-N-acetylglucosaminidase [Source:HGNC Symbol;Acc:HGNC:24622]	1.28	1.53	1.47	0.45	0.46	0.64
ENST00000312046	2.16239	1.11263	7.99e-05	yes	up	0.306667	0.51	ENSG00000164830	OXR1	oxidation resistance 1 [Source:HGNC Symbol;Acc:HGNC:15822]	0.31	0.31	0.3	0.48	0.52	0.53
ENST00000312106	3.38946	1.76106	5.34e-09	yes	up	0.47	1.21333	ENSG00000175294	CATSPER1	cation channel sperm associated 1 [Source:HGNC Symbol;Acc:HGNC:17116]	0.46	0.51	0.44	1.42	1.16	1.06
ENST00000312239	0.496727	-1.00947	3.88e-23	yes	down	9.38667	3.57333	ENSG00000127483	HP1BP3	heterochromatin protein 1 binding protein 3 [Source:HGNC Symbol;Acc:HGNC:24973]	10.37	9.62	8.17	3.33	3.65	3.74
ENST00000312397	0.499295	-1.00204	2.27e-11	yes	down	15.1833	5.81	ENSG00000175467	SART1	spliceosome associated factor 1, recruiter of U4/U6.U5 tri-snRNP [Source:HGNC Symbol;Acc:HGNC:10538]	15.38	15.44	14.73	6.74	5.12	5.57
ENST00000312413	89.3365	6.48118	0.00979992	yes	up	0	0.0466667	ENSG00000011021	CLCN6	chloride voltage-gated channel 6 [Source:HGNC Symbol;Acc:HGNC:2024]	0	0	0	0.06	0.08	0
ENST00000312438	2.04555	1.03249	8.26e-06	yes	up	2.17333	3.39667	ENSG00000175505	CLCF1	cardiotrophin like cytokine factor 1 [Source:HGNC Symbol;Acc:HGNC:17412]	2.24	2.15	2.13	3.94	3.41	2.84
ENST00000312499	0.484441	-1.04561	2.38e-05	yes	down	3.12	1.15	ENSG00000175643	RMI2	RecQ mediated genome instability 2 [Source:HGNC Symbol;Acc:HGNC:28349]	3.35	3.23	2.78	1.25	1.15	1.05
ENST00000312665	0.0772878	-3.69362	0.00687502	yes	down	1.46333	0.0866667	ENSG00000054179	ENTPD2	ectonucleoside triphosphate diphosphohydrolase 2 [Source:HGNC Symbol;Acc:HGNC:3364]	0.82	2.27	1.3	0.26	0	0
ENST00000312865	0.366419	-1.44843	2e-22	yes	down	16.4533	4.60667	ENSG00000104973	MED25	mediator complex subunit 25 [Source:HGNC Symbol;Acc:HGNC:28845]	17.45	16.37	15.54	5.23	4.04	4.55
ENST00000313093	0.309407	-1.69242	0.00106308	yes	down	0.923333	0.216667	ENSG00000180448	ARHGAP45	Rho GTPase activating protein 45 [Source:HGNC Symbol;Acc:HGNC:17102]	0.97	1.21	0.59	0.28	0.09	0.28
ENST00000313352	0.322232	-1.63383	6.89e-07	yes	down	21.2967	5.15667	ENSG00000179950	PUF60	poly(U) binding splicing factor 60 [Source:HGNC Symbol;Acc:HGNC:17042]	27.84	24.6	11.45	6.17	6.07	3.23
ENST00000313368	2.14226	1.09913	3.83e-08	yes	up	1.31333	2.15333	ENSG00000178913	TAF7	TATA-box binding protein associated factor 7 [Source:HGNC Symbol;Acc:HGNC:11541]	1.48	1.25	1.21	1.99	2.33	2.14
ENST00000313486	0.412409	-1.27785	0.000324754	yes	down	4.30333	1.4	ENSG00000174238	PITPNA	phosphatidylinositol transfer protein alpha [Source:HGNC Symbol;Acc:HGNC:9001]	2.65	4.35	5.91	0.95	1.7	1.55
ENST00000313698	0.432325	-1.20981	1.78e-11	yes	down	2.77333	0.923333	ENSG00000111271	ACAD10	acyl-CoA dehydrogenase family member 10 [Source:HGNC Symbol;Acc:HGNC:21597]	2.9	2.53	2.89	0.86	0.92	0.99
ENST00000313766	0.387596	-1.36738	8.42e-19	yes	down	4.15667	1.23667	ENSG00000177706	FAM20C	FAM20C golgi associated secretory pathway kinase [Source:HGNC Symbol;Acc:HGNC:22140]	4.57	4.01	3.89	1.28	1.2	1.23
ENST00000314117	2.24829	1.16883	0.000206047	yes	up	0.986667	1.68667	ENSG00000181826	RELL1	RELT like 1 [Source:HGNC Symbol;Acc:HGNC:27379]	1.17	1.01	0.78	1.46	1.84	1.76
ENST00000314128	0.342552	-1.54561	2.53e-06	yes	down	2.69667	0.703333	ENSG00000170581	STAT2	signal transducer and activator of transcription 2 [Source:HGNC Symbol;Acc:HGNC:11363]	3.77	2.07	2.25	0.75	0.47	0.89
ENST00000314358	0.463224	-1.11022	2.44e-20	yes	down	6.32333	2.25	ENSG00000120733	KDM3B	lysine demethylase 3B [Source:HGNC Symbol;Acc:HGNC:1337]	7.09	6.42	5.46	1.97	2.29	2.49
ENST00000314392	2.26992	1.18264	3.74e-23	yes	up	53.3467	91.79	ENSG00000136908	DPM2	dolichyl-phosphate mannosyltransferase subunit 2, regulatory [Source:HGNC Symbol;Acc:HGNC:3006]	54.42	52.49	53.13	101.38	87.73	86.26
ENST00000314529	2.77343	1.47167	0.00549878	yes	up	0.113333	0.246667	ENSG00000177842	ZNF620	zinc finger protein 620 [Source:HGNC Symbol;Acc:HGNC:28742]	0.1	0.1	0.14	0.2	0.28	0.26
ENST00000314752	0.379417	-1.39814	5.39e-05	yes	down	8.89667	2.58	ENSG00000196502	SULT1A1	sulfotransferase family 1A member 1 [Source:HGNC Symbol;Acc:HGNC:11453]	7.91	8.77	10.01	2.79	1.51	3.44
ENST00000314891	0.491288	-1.02536	1.34e-10	yes	down	6.70333	2.52333	ENSG00000176454	LPCAT4	lysophosphatidylcholine acyltransferase 4 [Source:HGNC Symbol;Acc:HGNC:30059]	7.59	6	6.52	2.52	2.68	2.37
ENST00000315005	0.491648	-1.0243	0.00300605	yes	down	0.873333	0.33	ENSG00000161692	DBF4B	DBF4 zinc finger B [Source:HGNC Symbol;Acc:HGNC:17883]	0.81	1.01	0.8	0.35	0.39	0.25
ENST00000315264	0.408713	-1.29084	5.59e-09	yes	down	1.79	0.56	ENSG00000066735	KIF26A	kinesin family member 26A [Source:HGNC Symbol;Acc:HGNC:20226]	2.05	1.76	1.56	0.69	0.51	0.48
ENST00000315273	2.49682	1.32009	0.000183905	yes	up	0.466667	0.906667	ENSG00000151693	ASAP2	ArfGAP with SH3 domain, ankyrin repeat and PH domain 2 [Source:HGNC Symbol;Acc:HGNC:2721]	0.29	0.67	0.44	0.97	0.94	0.81
ENST00000315274	265.049	8.05012	7.39e-09	yes	up	0	0.41	ENSG00000196611	MMP1	matrix metallopeptidase 1 [Source:HGNC Symbol;Acc:HGNC:7155]	0	0	0	0.47	0.46	0.3
ENST00000315323	0.342467	-1.54596	2.81e-17	yes	down	2.77333	0.726667	ENSG00000180340	FZD2	frizzled class receptor 2 [Source:HGNC Symbol;Acc:HGNC:4040]	3	2.82	2.5	0.62	0.73	0.83
ENST00000315377	0.0897038	-3.47869	8.58e-28	yes	down	42.9467	2.87667	ENSG00000137154	RPS6	ribosomal protein S6 [Source:HGNC Symbol;Acc:HGNC:10429]	56	43.13	29.71	3.79	3.2	1.64
ENST00000315453	71.0593	6.15095	0.0016561	yes	up	0	0.123333	ENSG00000180658	OR2A4	olfactory receptor family 2 subfamily A member 4 [Source:HGNC Symbol;Acc:HGNC:14729]	0	0	0	0.19	0.14	0.04
ENST00000315491	0.469421	-1.09105	1.08e-17	yes	down	82.6933	29.5833	ENSG00000258947	TUBB3	tubulin beta 3 class III [Source:HGNC Symbol;Acc:HGNC:20772]	85.84	85.07	77.17	33.45	26.1	29.2
ENST00000315579	0.302299	-1.72595	2.06e-75	yes	down	54.0967	12.51	ENSG00000010292	NCAPD2	non-SMC condensin I complex subunit D2 [Source:HGNC Symbol;Acc:HGNC:24305]	59.62	57.04	45.63	12.6	11.94	12.99
ENST00000315965	0.470736	-1.08701	8.3e-05	yes	down	4.09667	1.47667	ENSG00000253276	CCDC71L	coiled-coil domain containing 71 like [Source:HGNC Symbol;Acc:HGNC:26685]	4.09	4.16	4.04	1.66	1.73	1.04
ENST00000315985	0.0155037	-6.01124	2.55e-11	yes	down	1.77	0.02	ENSG00000221914	PPP2R2A	protein phosphatase 2 regulatory subunit Balpha [Source:HGNC Symbol;Acc:HGNC:9304]	1.2	1.97	2.14	0	0.06	0
ENST00000316495	2.5597	1.35597	8.07e-08	yes	up	3.02667	5.91667	ENSG00000178381	ZFAND2A	zinc finger AN1-type containing 2A [Source:HGNC Symbol;Acc:HGNC:28073]	2.81	2.83	3.44	5.92	6.46	5.37
ENST00000316610	2.69483	1.4302	0.000738746	yes	up	0.15	0.306667	ENSG00000176055	MBLAC2	metallo-beta-lactamase domain containing 2 [Source:HGNC Symbol;Acc:HGNC:33711]	0.17	0.13	0.15	0.27	0.4	0.25
ENST00000316615	417.874	8.70692	3.69e-09	yes	up	0	0.393333	ENSG00000177885	GRB2	growth factor receptor bound protein 2 [Source:HGNC Symbol;Acc:HGNC:4566]	0	0	0	0.46	0.61	0.11
ENST00000316843	0.377775	-1.4044	8.32e-39	yes	down	11.2567	3.26	ENSG00000131899	LLGL1	LLGL scribble cell polarity complex component 1 [Source:HGNC Symbol;Acc:HGNC:6628]	12.31	11.6	9.86	3.11	3.13	3.54
ENST00000317012	2.44971	1.29261	1.26e-09	yes	up	1.86333	3.47667	ENSG00000177494	ZBED2	zinc finger BED-type containing 2 [Source:HGNC Symbol;Acc:HGNC:20710]	1.98	2.12	1.49	3.79	3.62	3.02
ENST00000317151	0.292863	-1.7717	4.09e-10	yes	down	1.54	0.346667	ENSG00000114923	SLC4A3	solute carrier family 4 member 3 [Source:HGNC Symbol;Acc:HGNC:11029]	1.32	1.91	1.39	0.29	0.35	0.4
ENST00000317370	0.280688	-1.83296	1.21e-06	yes	down	0.65	0.143333	ENSG00000181856	SLC2A4	solute carrier family 2 member 4 [Source:HGNC Symbol;Acc:HGNC:11009]	0.77	0.56	0.62	0.14	0.14	0.15
ENST00000317502	2.43794	1.28566	0.000454436	yes	up	0.406667	0.76	ENSG00000148824	MTG1	mitochondrial ribosome associated GTPase 1 [Source:HGNC Symbol;Acc:HGNC:32159]	0.42	0.55	0.25	0.67	0.74	0.87
ENST00000317633	9.03188	3.17503	0.000507499	yes	up	0.246667	1.69667	ENSG00000172058	SERF1A	small EDRK-rich factor 1A [Source:HGNC Symbol;Acc:HGNC:10755]	0	0.37	0.37	1.52	1.36	2.21
ENST00000318024	0.213786	-2.22576	5.71e-13	yes	down	3.02333	0.49	ENSG00000006611	USH1C	USH1 protein network component harmonin [Source:HGNC Symbol;Acc:HGNC:12597]	3.29	2.95	2.83	0.66	0.45	0.36
ENST00000318100	0.314588	-1.66846	0.000104896	yes	down	1.89667	0.466667	ENSG00000258366	RTEL1	regulator of telomere elongation helicase 1 [Source:HGNC Symbol;Acc:HGNC:15888]	1.26	2.06	2.37	0.34	0.32	0.74
ENST00000318240	2.14882	1.10354	7.36e-05	yes	up	0.346667	0.573333	ENSG00000177576	C18orf32	chromosome 18 open reading frame 32 [Source:HGNC Symbol;Acc:HGNC:31690]	0.43	0.28	0.33	0.56	0.64	0.52
ENST00000318596	0.359273	-1.47685	1.44e-11	yes	down	1.84667	0.51	ENSG00000181035	SLC25A42	solute carrier family 25 member 42 [Source:HGNC Symbol;Acc:HGNC:28380]	1.99	1.87	1.68	0.44	0.57	0.52
ENST00000318631	0.404185	-1.30691	0.000342361	yes	down	1.43333	0.443333	ENSG00000180834	MAP6D1	MAP6 domain containing 1 [Source:HGNC Symbol;Acc:HGNC:25753]	1.69	1.4	1.21	0.52	0.31	0.5
ENST00000319264	10.2361	3.35559	6.15e-21	yes	up	0.19	1.49333	ENSG00000153714	LURAP1L	leucine rich adaptor protein 1 like [Source:HGNC Symbol;Acc:HGNC:31452]	0.28	0.13	0.16	1.35	1.55	1.58
ENST00000319394	0.404044	-1.30742	1.13e-31	yes	down	8.89	2.75	ENSG00000142784	WDTC1	WD and tetratricopeptide repeats 1 [Source:HGNC Symbol;Acc:HGNC:29175]	9.53	9.34	7.8	2.77	2.59	2.89
ENST00000319863	0.498003	-1.00577	8.75e-18	yes	down	5.09667	1.94333	ENSG00000177225	GATD1	glutamine amidotransferase like class 1 domain containing 1 [Source:HGNC Symbol;Acc:HGNC:26616]	5.75	5.07	4.47	1.86	2	1.97
ENST00000319977	0.399382	-1.32416	0.000233662	yes	down	2.93333	0.896667	ENSG00000125319	HROB	homologous recombination factor with OB-fold [Source:HGNC Symbol;Acc:HGNC:28460]	2.82	3.48	2.5	0.65	0.65	1.39
ENST00000320027	0.424359	-1.23664	3.62e-07	yes	down	0.836667	0.27	ENSG00000120694	HSPH1	heat shock protein family H (Hsp110) member 1 [Source:HGNC Symbol;Acc:HGNC:16969]	0.9	0.79	0.82	0.27	0.29	0.25
ENST00000320580	0.414189	-1.27164	1.34e-31	yes	down	19.1133	6.07333	ENSG00000175115	PACS1	phosphofurin acidic cluster sorting protein 1 [Source:HGNC Symbol;Acc:HGNC:30032]	20.25	19.15	17.94	6.3	5.48	6.44
ENST00000320785	0.441903	-1.1782	1.45e-29	yes	down	22.8633	7.75333	ENSG00000129250	KIF1C	kinesin family member 1C [Source:HGNC Symbol;Acc:HGNC:6317]	24.21	23.05	21.33	8.35	7.06	7.85
ENST00000320868	0.0977802	-3.35431	2.28e-07	yes	down	3.03667	0.23	ENSG00000206172	HBA1	hemoglobin subunit alpha 1 [Source:HGNC Symbol;Acc:HGNC:4823]	3.2	3.74	2.17	0.11	0.23	0.35
ENST00000320895	0.474777	-1.07468	3.49e-17	yes	down	16.2033	5.88667	ENSG00000049656	CLPTM1L	CLPTM1 like [Source:HGNC Symbol;Acc:HGNC:24308]	16.22	17.32	15.07	6.38	5.5	5.78
ENST00000321016	0.299384	-1.73993	0.000192	yes	down	0.433333	0.0966667	ENSG00000080854	IGSF9B	immunoglobulin superfamily member 9B [Source:HGNC Symbol;Acc:HGNC:32326]	0.56	0.38	0.36	0.13	0.07	0.09
ENST00000321560	0.416563	-1.26339	5.68e-13	yes	down	4.23	1.35333	ENSG00000179598	PLD6	phospholipase D family member 6 [Source:HGNC Symbol;Acc:HGNC:30447]	4.5	4.43	3.76	1.15	1.42	1.49
ENST00000321612	0.368543	-1.44009	0.00136913	yes	down	0.486667	0.14	ENSG00000178445	GLDC	glycine decarboxylase [Source:HGNC Symbol;Acc:HGNC:4313]	0.53	0.56	0.37	0.13	0.1	0.19
ENST00000321680	0.00818922	-6.93206	0.00340444	yes	down	0.14	0	ENSG00000164506	STXBP5	syntaxin binding protein 5 [Source:HGNC Symbol;Acc:HGNC:19665]	0.23	0	0.19	0	0	0
ENST00000321764	3.63775	1.86305	5.48e-14	yes	up	0.47	1.31333	ENSG00000185015	CA13	carbonic anhydrase 13 [Source:HGNC Symbol;Acc:HGNC:14914]	0.48	0.57	0.36	1.21	1.48	1.25
ENST00000321765	0.355363	-1.49263	2.53e-27	yes	down	9.56667	2.60667	ENSG00000076382	SPAG5	sperm associated antigen 5 [Source:HGNC Symbol;Acc:HGNC:13452]	10.61	10.02	8.07	2.18	2.79	2.85
ENST00000321949	0.412589	-1.27722	1.4e-09	yes	down	1.16	0.363333	ENSG00000105662	CRTC1	CREB regulated transcription coactivator 1 [Source:HGNC Symbol;Acc:HGNC:16062]	1.25	1.17	1.06	0.4	0.31	0.38
ENST00000322048	0.416354	-1.26412	5.97e-06	yes	down	6.88	2.17333	ENSG00000067836	ROGDI	rogdi atypical leucine zipper [Source:HGNC Symbol;Acc:HGNC:29478]	7.87	5.87	6.9	2.5	1.53	2.49
ENST00000322244	2.46106	1.29928	0.00100379	yes	up	0.163333	0.316667	ENSG00000033178	UBA6	ubiquitin like modifier activating enzyme 6 [Source:HGNC Symbol;Acc:HGNC:25581]	0.12	0.17	0.2	0.23	0.44	0.28
ENST00000322446	3.01766	1.59343	3.27e-06	yes	up	0.42	0.966667	ENSG00000180574	EIF2S3B	eukaryotic translation initiation factor 2 subunit gamma B [Source:HGNC Symbol;Acc:HGNC:43863]	0.52	0.39	0.35	0.84	1.13	0.93
ENST00000322564	0.34374	-1.54061	0.00969558	yes	down	0.2	0.05	ENSG00000175985	PLEKHD1	pleckstrin homology and coiled-coil domain containing D1 [Source:HGNC Symbol;Acc:HGNC:20148]	0.24	0.17	0.19	0.03	0.08	0.04
ENST00000322569	4.5803	2.19544	0.0100924	yes	up	0.0533333	0.18	ENSG00000123342	MMP19	matrix metallopeptidase 19 [Source:HGNC Symbol;Acc:HGNC:7165]	0.03	0.11	0.02	0.18	0.15	0.21
ENST00000322680	0.474931	-1.07421	8.92e-06	yes	down	1.77	0.65	ENSG00000148660	CAMK2G	calcium/calmodulin dependent protein kinase II gamma [Source:HGNC Symbol;Acc:HGNC:1463]	1.8	1.49	2.02	0.61	0.66	0.68
ENST00000322957	0.207132	-2.27138	0.000238139	yes	down	0.363333	0.0566667	ENSG00000129654	FOXJ1	forkhead box J1 [Source:HGNC Symbol;Acc:HGNC:3816]	0.44	0.31	0.34	0.06	0.04	0.07
ENST00000322989	7.87677	2.9776	7.17e-75	yes	up	7.51	45.5067	ENSG00000134419	RPS15A	ribosomal protein S15a [Source:HGNC Symbol;Acc:HGNC:10389]	6.64	8.21	7.68	49.13	49.6	37.79
ENST00000323144	2.82594	1.49873	0.00700775	yes	up	0.8	1.75	ENSG00000143549	TPM3	tropomyosin 3 [Source:HGNC Symbol;Acc:HGNC:12012]	0.3	1.28	0.82	1.8	1.75	1.7
ENST00000323213	0.0183592	-5.76735	0.00142303	yes	down	6.23667	0.09	ENSG00000149100	EIF3M	eukaryotic translation initiation factor 3 subunit M [Source:HGNC Symbol;Acc:HGNC:24460]	7.43	7.08	4.2	0	0	0.27
ENST00000323274	0.475832	-1.07148	3.02e-19	yes	down	63.91	23.1567	ENSG00000176890	TYMS	thymidylate synthetase [Source:HGNC Symbol;Acc:HGNC:12441]	66.18	68.29	57.26	25.78	21.83	21.86
ENST00000323303	2.01455	1.01045	0.00577824	yes	up	0.263333	0.413333	ENSG00000115540	MOB4	MOB family member 4, phocein [Source:HGNC Symbol;Acc:HGNC:17261]	0.28	0.21	0.3	0.41	0.45	0.38
ENST00000323441	0.00906465	-6.78553	0.00499282	yes	down	0.12	0	ENSG00000100644	HIF1A	hypoxia inducible factor 1 subunit alpha [Source:HGNC Symbol;Acc:HGNC:4910]	0	0.25	0.11	0	0	0
ENST00000323443	0.442395	-1.17659	0.00587716	yes	down	0.306667	0.103333	ENSG00000180979	LRRC57	leucine rich repeat containing 57 [Source:HGNC Symbol;Acc:HGNC:26719]	0.35	0.35	0.22	0.06	0.12	0.13
ENST00000323456	0.43134	-1.2131	2.54e-29	yes	down	9.68333	3.19667	ENSG00000108389	MTMR4	myotubularin related protein 4 [Source:HGNC Symbol;Acc:HGNC:7452]	11.05	10	8	3	3.39	3.2
ENST00000323469	0.479287	-1.06104	4.72e-15	yes	down	7.88333	2.89	ENSG00000176490	DIRAS1	DIRAS family GTPase 1 [Source:HGNC Symbol;Acc:HGNC:19127]	8.65	8.14	6.86	3.14	2.71	2.82
ENST00000323544	0.429353	-1.21976	6.56e-08	yes	down	2.9	0.96	ENSG00000241839	PLEKHO2	pleckstrin homology domain containing O2 [Source:HGNC Symbol;Acc:HGNC:30026]	3.01	2.58	3.11	0.94	0.81	1.13
ENST00000323760	0.338311	-1.56358	1.16e-07	yes	down	2.78	0.726667	ENSG00000158402	CDC25C	cell division cycle 25C [Source:HGNC Symbol;Acc:HGNC:1727]	2.58	2.62	3.14	0.61	0.94	0.63
ENST00000323798	0.423855	-1.23836	1.8e-42	yes	down	22.6367	7.34	ENSG00000104812	GYS1	glycogen synthase 1 [Source:HGNC Symbol;Acc:HGNC:4706]	25.2	23.04	19.67	7.49	7.33	7.2
ENST00000323927	0.412301	-1.27823	7.87e-19	yes	down	13.02	4.09667	ENSG00000176248	ANAPC2	anaphase promoting complex subunit 2 [Source:HGNC Symbol;Acc:HGNC:19989]	14.03	13.63	11.4	4.45	3.58	4.26
ENST00000324103	0.463588	-1.10908	2.09e-27	yes	down	13.3	4.72	ENSG00000092098	RNF31	ring finger protein 31 [Source:HGNC Symbol;Acc:HGNC:16031]	14.63	13.13	12.14	4.94	4.59	4.63
ENST00000324301	0.491735	-1.02405	0.00371936	yes	down	2.30333	0.856667	ENSG00000133313	CNDP2	carnosine dipeptidase 2 [Source:HGNC Symbol;Acc:HGNC:24437]	2.71	2.76	1.44	0.83	0.64	1.1
ENST00000324684	0.370633	-1.43194	0.000224436	yes	down	4.66	1.31667	ENSG00000161542	PRPSAP1	phosphoribosyl pyrophosphate synthetase associated protein 1 [Source:HGNC Symbol;Acc:HGNC:9466]	4.56	4.72	4.7	1.59	0.65	1.71
ENST00000324787	2.94552	1.55852	4.2e-09	yes	up	0.45	1.02333	ENSG00000090263	MRPS33	mitochondrial ribosomal protein S33 [Source:HGNC Symbol;Acc:HGNC:16634]	0.47	0.37	0.51	1.07	1.08	0.92
ENST00000324816	0.307209	-1.70271	0.00469764	yes	down	0.84	0.203333	ENSG00000221988	PPT2	palmitoyl-protein thioesterase 2 [Source:HGNC Symbol;Acc:HGNC:9326]	0.59	0.77	1.16	0.26	0.25	0.1
ENST00000324856	0.304563	-1.71519	2.61e-20	yes	down	3.12	0.723333	ENSG00000117713	ARID1A	AT-rich interaction domain 1A [Source:HGNC Symbol;Acc:HGNC:11110]	4.03	2.76	2.57	0.66	0.7	0.81
ENST00000325083	2.51517	1.33066	0.00449523	yes	up	0.15	0.286667	ENSG00000078674	PCM1	pericentriolar material 1 [Source:HGNC Symbol;Acc:HGNC:8727]	0.19	0.14	0.12	0.2	0.46	0.2
ENST00000325327	0.340694	-1.55345	6.16e-70	yes	down	64.2833	16.7767	ENSG00000176619	LMNB2	lamin B2 [Source:HGNC Symbol;Acc:HGNC:6638]	69.46	65.57	57.82	17.54	15.76	17.03
ENST00000325385	0.424912	-1.23476	3.86e-19	yes	down	7.75333	2.53	ENSG00000144535	DIS3L2	DIS3 like 3'-5' exoribonuclease 2 [Source:HGNC Symbol;Acc:HGNC:28648]	7.93	7.95	7.38	2.78	2.43	2.38
ENST00000325418	0.355224	-1.4932	2.22e-29	yes	down	8.62667	2.34333	ENSG00000177602	HASPIN	histone H3 associated protein kinase [Source:HGNC Symbol;Acc:HGNC:19682]	9.08	8.95	7.85	2.51	2.33	2.19
ENST00000325421	0.398905	-1.32588	6.12e-21	yes	down	8.08	2.47	ENSG00000218891	ZNF579	zinc finger protein 579 [Source:HGNC Symbol;Acc:HGNC:26646]	8.77	7.94	7.53	2.46	2.22	2.73
ENST00000325680	0.36884	-1.43893	1.32e-30	yes	down	3.16667	0.896667	ENSG00000119596	YLPM1	YLP motif containing 1 [Source:HGNC Symbol;Acc:HGNC:17798]	3.48	3.36	2.66	0.89	0.89	0.91
ENST00000325881	0.409106	-1.28945	5.26e-06	yes	down	1.43	0.45	ENSG00000157734	SNX22	sorting nexin 22 [Source:HGNC Symbol;Acc:HGNC:16315]	1.79	1.33	1.17	0.36	0.56	0.43
ENST00000325942	0.168606	-2.56827	1.57e-07	yes	down	0.46	0.06	ENSG00000138759	FRAS1	Fraser extracellular matrix complex subunit 1 [Source:HGNC Symbol;Acc:HGNC:19185]	0.58	0.32	0.48	0.07	0.03	0.08
ENST00000326005	0.400932	-1.31857	2.29e-31	yes	down	14.46	4.44333	ENSG00000180304	OAZ2	ornithine decarboxylase antizyme 2 [Source:HGNC Symbol;Acc:HGNC:8096]	15.24	14.26	13.88	4.05	4.8	4.48
ENST00000326094	2.87248	1.5223	0.00558905	yes	up	0.32	0.68	ENSG00000135070	ISCA1	iron-sulfur cluster assembly 1 [Source:HGNC Symbol;Acc:HGNC:28660]	0.48	0.26	0.22	0.66	0.75	0.63
ENST00000326153	0.435085	-1.20063	8.54e-19	yes	down	13.57	4.52	ENSG00000178605	GTPBP6	GTP binding protein 6 (putative) [Source:HGNC Symbol;Acc:HGNC:30189]	13.94	13.5	13.27	4.9	4.4	4.26
ENST00000326402	2.26622	1.18029	0.00189357	yes	up	0.136667	0.24	ENSG00000180773	SLC36A4	solute carrier family 36 member 4 [Source:HGNC Symbol;Acc:HGNC:19660]	0.15	0.11	0.15	0.21	0.28	0.23
ENST00000326505	3.03583	1.60209	6.93e-08	yes	up	0.356667	0.833333	ENSG00000176597	B3GNT5	UDP-GlcNAc:betaGal beta-1,3-N-acetylglucosaminyltransferase 5 [Source:HGNC Symbol;Acc:HGNC:15684]	0.4	0.35	0.32	0.66	1.07	0.77
ENST00000326764	0.386047	-1.37315	3.9e-15	yes	down	3.38333	1	ENSG00000167615	LENG8	leukocyte receptor cluster member 8 [Source:HGNC Symbol;Acc:HGNC:15500]	3.99	3.06	3.1	0.95	1.13	0.92
ENST00000326840	2.15797	1.10967	6.64e-24	yes	up	10.8267	18.01	ENSG00000057019	DCBLD2	discoidin, CUB and LCCL domain containing 2 [Source:HGNC Symbol;Acc:HGNC:24627]	11.58	10.98	9.92	15.31	21.09	17.63
ENST00000327044	0.328551	-1.60581	3.65e-56	yes	down	119.57	30.0533	ENSG00000188976	NOC2L	NOC2 like nucleolar associated transcriptional repressor [Source:HGNC Symbol;Acc:HGNC:24517]	128.22	118.35	112.14	32.06	27.22	30.88
ENST00000327155	2.43519	1.28404	0.000777981	yes	up	0.416667	0.776667	ENSG00000101773	RBBP8	RB binding protein 8, endonuclease [Source:HGNC Symbol;Acc:HGNC:9891]	0.35	0.55	0.35	0.73	1.03	0.57
ENST00000327331	0.23884	-2.06588	2.15e-17	yes	down	11.8767	2.17333	ENSG00000134690	CDCA8	cell division cycle associated 8 [Source:HGNC Symbol;Acc:HGNC:14629]	12.08	12.24	11.31	1.89	1.62	3.01
ENST00000327471	0.460597	-1.11842	1.77e-05	yes	down	9.11333	3.19667	ENSG00000184887	BTBD6	BTB domain containing 6 [Source:HGNC Symbol;Acc:HGNC:19897]	10.5	10.95	5.89	2.44	3.94	3.21
ENST00000327473	0.297192	-1.75053	4.41e-37	yes	down	7.50667	1.71	ENSG00000185361	TNFAIP8L1	TNF alpha induced protein 8 like 1 [Source:HGNC Symbol;Acc:HGNC:28279]	8.46	7.46	6.6	1.45	1.93	1.75
ENST00000327741	2.90612	1.53909	9.3e-08	yes	up	1.33667	2.96	ENSG00000205426	KRT81	keratin 81 [Source:HGNC Symbol;Acc:HGNC:6458]	1.37	1.27	1.37	3.76	2.33	2.79
ENST00000327892	0.355879	-1.49054	8.03e-36	yes	down	604.13	164.833	ENSG00000196230	TUBB	tubulin beta class I [Source:HGNC Symbol;Acc:HGNC:20778]	603.48	604.26	604.65	177.53	144.28	172.69
ENST00000328257	0.32649	-1.61489	7.49e-29	yes	down	18.7	4.68333	ENSG00000214517	PPME1	protein phosphatase methylesterase 1 [Source:HGNC Symbol;Acc:HGNC:30178]	17.97	19.86	18.27	5.09	4.16	4.8
ENST00000328381	0.479582	-1.06015	0.000893455	yes	down	1.80333	0.666667	ENSG00000181481	RNF135	ring finger protein 135 [Source:HGNC Symbol;Acc:HGNC:21158]	1.98	1.4	2.03	0.6	0.79	0.61
ENST00000328649	2.11829	1.0829	1.27e-34	yes	up	48.3467	78.02	ENSG00000185043	CIB1	calcium and integrin binding 1 [Source:HGNC Symbol;Acc:HGNC:16920]	49.29	48.01	47.74	79.95	78.63	75.48
ENST00000328663	7.29294	2.8665	1.72e-06	yes	up	0.366667	2.00333	ENSG00000273841	TAF9	TATA-box binding protein associated factor 9 [Source:HGNC Symbol;Acc:HGNC:11542]	0.72	0.14	0.24	2.59	1.48	1.94
ENST00000328933	0.329206	-1.60294	5.55e-14	yes	down	2.10667	0.53	ENSG00000100321	SYNGR1	synaptogyrin 1 [Source:HGNC Symbol;Acc:HGNC:11498]	2.46	2.15	1.71	0.59	0.49	0.51
ENST00000329078	0.39779	-1.32992	0.000120011	yes	down	0.896667	0.276667	ENSG00000183018	SPNS2	sphingolipid transporter 2 [Source:HGNC Symbol;Acc:HGNC:26992]	0.94	0.95	0.8	0.19	0.29	0.35
ENST00000329146	0.375862	-1.41173	9.25e-13	yes	down	12.1933	3.51	ENSG00000182809	CRIP2	cysteine rich protein 2 [Source:HGNC Symbol;Acc:HGNC:2361]	11.72	11.65	13.21	3.57	3.91	3.05
ENST00000329236	0.44059	-1.18249	1.17e-10	yes	down	5.06333	1.71	ENSG00000182872	RBM10	RNA binding motif protein 10 [Source:HGNC Symbol;Acc:HGNC:9896]	5.02	5.28	4.89	2	1.57	1.56
ENST00000329421	0.488938	-1.03228	8.82e-20	yes	down	71.3633	26.58	ENSG00000175130	MARCKSL1	MARCKS like 1 [Source:HGNC Symbol;Acc:HGNC:7142]	75.6	71.72	66.77	28.98	23.99	26.77
ENST00000329478	0.473585	-1.0783	0.000229636	yes	down	3.88667	1.4	ENSG00000213638	ADAT3	adenosine deaminase tRNA specific 3 [Source:HGNC Symbol;Acc:HGNC:25151]	4.47	3.11	4.08	1.59	1.09	1.52
ENST00000329492	0.363657	-1.45935	9.16e-16	yes	down	2.38667	0.663333	ENSG00000008735	MAPK8IP2	mitogen-activated protein kinase 8 interacting protein 2 [Source:HGNC Symbol;Acc:HGNC:6883]	2.59	2.38	2.19	0.67	0.57	0.75
ENST00000329542	0.328939	-1.60411	1.44e-17	yes	down	4.45	1.12333	ENSG00000113763	UNC5A	unc-5 netrin receptor A [Source:HGNC Symbol;Acc:HGNC:12567]	4.39	4.5	4.46	1.2	0.94	1.23
ENST00000329565	0.402958	-1.3113	3.8e-17	yes	down	3.74333	1.15667	ENSG00000184602	SNN	stannin [Source:HGNC Symbol;Acc:HGNC:11149]	4.06	3.81	3.36	1.08	1.29	1.1
ENST00000329582	3.1634	1.66147	7.51e-05	yes	up	0.29	0.7	ENSG00000174564	IL20RB	interleukin 20 receptor subunit beta [Source:HGNC Symbol;Acc:HGNC:6004]	0.31	0.29	0.27	0.6	0.64	0.86
ENST00000329608	2.32159	1.21511	3.02e-11	yes	up	0.823333	1.47	ENSG00000184371	CSF1	colony stimulating factor 1 [Source:HGNC Symbol;Acc:HGNC:2432]	0.87	0.81	0.79	1.48	1.51	1.42
ENST00000329630	0.305058	-1.71284	1.92e-11	yes	down	2.14667	0.5	ENSG00000196456	ZNF775	zinc finger protein 775 [Source:HGNC Symbol;Acc:HGNC:28501]	2.36	2.26	1.82	0.46	0.57	0.47
ENST00000329962	0.493496	-1.01889	1.93e-06	yes	down	1.44333	0.546667	ENSG00000182272	B4GALNT4	beta-1,4-N-acetyl-galactosaminyltransferase 4 [Source:HGNC Symbol;Acc:HGNC:26315]	1.55	1.42	1.36	0.58	0.52	0.54
ENST00000330072	0.247126	-2.01668	0.00531158	yes	down	1.58667	0.296667	ENSG00000053371	AKR7A2	aldo-keto reductase family 7 member A2 [Source:HGNC Symbol;Acc:HGNC:389]	2.2	0.7	1.86	0.52	0.15	0.22
ENST00000330125	0.363089	-1.4616	3.81e-07	yes	down	2.66333	0.74	ENSG00000184708	EIF4ENIF1	eukaryotic translation initiation factor 4E nuclear import factor 1 [Source:HGNC Symbol;Acc:HGNC:16687]	2.68	2.93	2.38	0.58	0.59	1.05
ENST00000330198	3.86589	1.9508	0.00457306	yes	up	0.03	0.09	ENSG00000185621	LMLN	leishmanolysin like peptidase [Source:HGNC Symbol;Acc:HGNC:15991]	0.03	0.02	0.04	0.05	0.14	0.08
ENST00000330394	0.23697	-2.07723	5.66e-19	yes	down	1.39	0.253333	ENSG00000182580	EPHB3	EPH receptor B3 [Source:HGNC Symbol;Acc:HGNC:3394]	1.5	1.35	1.32	0.26	0.26	0.24
ENST00000330495	2.35611	1.23641	0.00530996	yes	up	0.403333	0.726667	ENSG00000183530	PRR14L	proline rich 14 like [Source:HGNC Symbol;Acc:HGNC:28738]	0.45	0.29	0.47	0.77	0.61	0.8
ENST00000330503	0.469655	-1.09033	2.78e-17	yes	down	39.03	14.0433	ENSG00000183258	DDX41	DEAD-box helicase 41 [Source:HGNC Symbol;Acc:HGNC:18674]	38.97	38.83	39.29	15.22	12.54	14.37
ENST00000330775	0.470239	-1.08853	2.85e-15	yes	down	18.3167	6.59333	ENSG00000137700	SLC37A4	solute carrier family 37 member 4 [Source:HGNC Symbol;Acc:HGNC:4061]	19.08	18.17	17.7	6.63	5.77	7.38
ENST00000330852	2.78903	1.47976	0.00172378	yes	up	0.47	0.99	ENSG00000157869	RAB28	RAB28, member RAS oncogene family [Source:HGNC Symbol;Acc:HGNC:9768]	0.67	0.51	0.23	0.81	1.11	1.05
ENST00000330877	0.48412	-1.04656	0.000213491	yes	down	1.73667	0.643333	ENSG00000185100	ADSS1	adenylosuccinate synthase 1 [Source:HGNC Symbol;Acc:HGNC:20093]	1.75	1.81	1.65	0.62	0.68	0.63
ENST00000331163	3.33792	1.73895	7.62e-18	yes	up	1.60333	4.08333	ENSG00000100311	PDGFB	platelet derived growth factor subunit B [Source:HGNC Symbol;Acc:HGNC:8800]	1.92	1.39	1.5	4.78	3.78	3.69
ENST00000331194	0.0731107	-3.77377	0.00140163	yes	down	0.163333	0.00666667	ENSG00000015133	CCDC88C	coiled-coil domain containing 88C [Source:HGNC Symbol;Acc:HGNC:19967]	0.13	0.17	0.19	0.02	0	0
ENST00000331238	0.47126	-1.0854	1.94e-06	yes	down	1.75	0.63	ENSG00000185924	RTN4RL1	reticulon 4 receptor like 1 [Source:HGNC Symbol;Acc:HGNC:21329]	2.1	1.77	1.38	0.66	0.61	0.62
ENST00000331343	0.492377	-1.02216	0.00263359	yes	down	0.813333	0.31	ENSG00000186866	POFUT2	protein O-fucosyltransferase 2 [Source:HGNC Symbol;Acc:HGNC:14683]	0.82	0.79	0.83	0.19	0.34	0.4
ENST00000331569	0.42181	-1.24533	1.79e-07	yes	down	1.82333	0.586667	ENSG00000183779	ZNF703	zinc finger protein 703 [Source:HGNC Symbol;Acc:HGNC:25883]	1.93	1.72	1.82	0.64	0.5	0.62
ENST00000331817	3.40177	1.76629	1.48e-23	yes	up	33.5333	87.2633	ENSG00000135480	KRT7	keratin 7 [Source:HGNC Symbol;Acc:HGNC:6445]	30.32	35.3	34.98	106.34	77.28	78.17
ENST00000331920	0.275129	-1.86182	0.000542028	yes	down	0.183333	0.0366667	ENSG00000185920	PTCH1	patched 1 [Source:HGNC Symbol;Acc:HGNC:9585]	0.21	0.24	0.1	0.03	0.05	0.03
ENST00000332160	0.0194668	-5.68284	0.000451461	yes	down	0.133333	0.00333333	ENSG00000185432	METTL7A	methyltransferase like 7A [Source:HGNC Symbol;Acc:HGNC:24550]	0.15	0.19	0.06	0.01	0	0
ENST00000332180	2.75804	1.46364	0.00273493	yes	up	0.0866667	0.183333	ENSG00000136051	WASHC4	WASH complex subunit 4 [Source:HGNC Symbol;Acc:HGNC:29174]	0.06	0.11	0.09	0.17	0.21	0.17
ENST00000332272	0.299056	-1.74151	1.06e-15	yes	down	1.28333	0.293333	ENSG00000183196	CHST6	carbohydrate sulfotransferase 6 [Source:HGNC Symbol;Acc:HGNC:6938]	1.48	1.37	1	0.33	0.27	0.28
ENST00000332281	0.342704	-1.54496	1.1e-05	yes	down	1.89667	0.493333	ENSG00000185669	SNAI3	snail family transcriptional repressor 3 [Source:HGNC Symbol;Acc:HGNC:18411]	2.1	1.57	2.02	0.6	0.48	0.4
ENST00000332592	4.65899	2.22002	4.1e-10	yes	up	0.336667	1.23	ENSG00000150401	DCUN1D2	defective in cullin neddylation 1 domain containing 2 [Source:HGNC Symbol;Acc:HGNC:20328]	0.32	0.33	0.36	1.12	1.64	0.93
ENST00000332687	2.015	1.01078	0.000632986	yes	up	0.316667	0.49	ENSG00000131263	RLIM	ring finger protein, LIM domain interacting [Source:HGNC Symbol;Acc:HGNC:13429]	0.38	0.28	0.29	0.35	0.67	0.45
ENST00000332707	3.02362	1.59628	4.97e-19	yes	up	1.38667	3.23	ENSG00000184575	XPOT	exportin for tRNA [Source:HGNC Symbol;Acc:HGNC:12826]	1.53	1.4	1.23	2.5	3.96	3.23
ENST00000332780	0.394673	-1.34127	1.51e-08	yes	down	4.89667	1.47667	ENSG00000185909	KLHDC8B	kelch domain containing 8B [Source:HGNC Symbol;Acc:HGNC:28557]	4.91	4.89	4.89	1.79	1.2	1.44
ENST00000332783	2.13005	1.09089	0.00576375	yes	up	0.346667	0.57	ENSG00000183475	ASB7	ankyrin repeat and SOCS box containing 7 [Source:HGNC Symbol;Acc:HGNC:17182]	0.33	0.39	0.32	0.38	0.87	0.46
ENST00000333039	0.397312	-1.33166	5.01e-22	yes	down	4.37	1.33	ENSG00000221890	NPTXR	neuronal pentraxin receptor [Source:HGNC Symbol;Acc:HGNC:7954]	4.71	4.74	3.66	1.4	1.29	1.3
ENST00000333046	0.338426	-1.56309	7.12e-10	yes	down	6.05667	1.56	ENSG00000176058	TPRN	taperin [Source:HGNC Symbol;Acc:HGNC:26894]	6.81	5.71	5.65	1.87	1.11	1.7
ENST00000333602	0.183038	-2.44978	6.36e-05	yes	down	0.55	0.08	ENSG00000061938	TNK2	tyrosine kinase non receptor 2 [Source:HGNC Symbol;Acc:HGNC:19297]	0.63	0.34	0.68	0.05	0.05	0.14
ENST00000333651	0.280115	-1.83591	4.47e-24	yes	down	30.3933	6.50667	ENSG00000064961	HMG20B	high mobility group 20B [Source:HGNC Symbol;Acc:HGNC:5002]	30.12	30.08	30.98	6.84	5.12	7.56
ENST00000334047	2.58376	1.36947	5.92e-15	yes	up	1.69333	3.35333	ENSG00000117525	F3	coagulation factor III, tissue factor [Source:HGNC Symbol;Acc:HGNC:3541]	1.74	1.73	1.61	3.52	3.36	3.18
ENST00000334126	0.457193	-1.12913	2.69e-06	yes	down	1.37	0.483333	ENSG00000168014	C2CD3	C2 domain containing 3 centriole elongation regulator [Source:HGNC Symbol;Acc:HGNC:24564]	1.55	1.42	1.14	0.33	0.58	0.54
ENST00000334133	2.21129	1.14489	1.37e-05	yes	up	0.62	1.05333	ENSG00000131378	RFTN1	raftlin, lipid raft linker 1 [Source:HGNC Symbol;Acc:HGNC:30278]	0.62	0.7	0.54	1.14	0.98	1.04
ENST00000334136	0.465635	-1.10273	1.32e-05	yes	down	3.15667	1.13333	ENSG00000094631	HDAC6	histone deacetylase 6 [Source:HGNC Symbol;Acc:HGNC:14064]	3.21	2.53	3.73	1.34	1.07	0.99
ENST00000334221	0.322444	-1.63288	1.14e-10	yes	down	3.57333	0.876667	ENSG00000186897	C1QL4	complement C1q like 4 [Source:HGNC Symbol;Acc:HGNC:31416]	3.98	3.63	3.11	0.99	0.68	0.96
ENST00000334444	0.233054	-2.10126	5.04e-17	yes	down	1.18	0.21	ENSG00000114770	ABCC5	ATP binding cassette subfamily C member 5 [Source:HGNC Symbol;Acc:HGNC:56]	1.21	1.18	1.15	0.18	0.27	0.18
ENST00000334536	0.458987	-1.12347	0.00013479	yes	down	2.28333	0.803333	ENSG00000169682	SPNS1	sphingolipid transporter 1 (putative) [Source:HGNC Symbol;Acc:HGNC:30621]	2.25	2.33	2.27	0.99	0.64	0.78
ENST00000334583	207.571	7.69746	9.18e-11	yes	up	0.00333333	0.493333	ENSG00000159753	CARMIL2	capping protein regulator and myosin 1 linker 2 [Source:HGNC Symbol;Acc:HGNC:27089]	0	0	0.01	0.67	0.24	0.57
ENST00000334661	0.334525	-1.57981	7.23e-14	yes	down	3.24333	0.833333	ENSG00000187091	PLCD1	phospholipase C delta 1 [Source:HGNC Symbol;Acc:HGNC:9060]	3.21	3.64	2.88	0.79	0.77	0.94
ENST00000334701	2.74788	1.45832	3.6e-05	yes	up	0.466667	0.98	ENSG00000080824	HSP90AA1	heat shock protein 90 alpha family class A member 1 [Source:HGNC Symbol;Acc:HGNC:5253]	0.35	0.64	0.41	0.79	0.95	1.2
ENST00000334793	0.32465	-1.62304	1.8e-05	yes	down	1.03	0.253333	ENSG00000186564	FOXD2	forkhead box D2 [Source:HGNC Symbol;Acc:HGNC:3803]	1.14	1.07	0.88	0.31	0.18	0.27
ENST00000335005	0.439673	-1.1855	3.12e-13	yes	down	23.94	8.05667	ENSG00000135916	ITM2C	integral membrane protein 2C [Source:HGNC Symbol;Acc:HGNC:6175]	23.38	24.14	24.3	9.17	6.87	8.13
ENST00000335046	4.04851	2.01739	0.000220205	yes	up	0.503333	1.55667	ENSG00000175063	UBE2C	ubiquitin conjugating enzyme E2 C [Source:HGNC Symbol;Acc:HGNC:15937]	0.5	0.71	0.3	1.46	1.84	1.37
ENST00000335214	0.451546	-1.14706	0.00511619	yes	down	1.6	0.55	ENSG00000100029	PES1	pescadillo ribosomal biogenesis factor 1 [Source:HGNC Symbol;Acc:HGNC:8848]	1.85	1.53	1.42	0.82	0.4	0.43
ENST00000335351	0.422645	-1.24248	3.72e-06	yes	down	1.74667	0.566667	ENSG00000101190	TCFL5	transcription factor like 5 [Source:HGNC Symbol;Acc:HGNC:11646]	1.64	2.04	1.56	0.59	0.62	0.49
ENST00000335503	3.17151	1.66517	3.12e-09	yes	up	0.713333	1.73667	ENSG00000146731	CCT6A	chaperonin containing TCP1 subunit 6A [Source:HGNC Symbol;Acc:HGNC:1620]	0.7	0.85	0.59	1.65	2.11	1.45
ENST00000335624	0.404147	-1.30705	0.000170755	yes	down	0.783333	0.243333	ENSG00000186806	VSIG10L	V-set and immunoglobulin domain containing 10 like [Source:HGNC Symbol;Acc:HGNC:27111]	0.87	0.78	0.7	0.26	0.18	0.29
ENST00000336061	193.364	7.59517	1.9e-07	yes	up	0	0.616667	ENSG00000153179	RASSF3	Ras association domain family member 3 [Source:HGNC Symbol;Acc:HGNC:14271]	0	0	0	0.78	0.54	0.53
ENST00000336133	2.87493	1.52353	1.66e-09	yes	up	2.93333	6.42	ENSG00000205323	SARNP	SAP domain containing ribonucleoprotein [Source:HGNC Symbol;Acc:HGNC:24432]	2.72	3.02	3.06	6.9	7.08	5.28
ENST00000336180	0.367273	-1.44508	1.5e-47	yes	down	24.4833	6.88667	ENSG00000106683	LIMK1	LIM domain kinase 1 [Source:HGNC Symbol;Acc:HGNC:6613]	26.32	24.47	22.66	7.27	6.46	6.93
ENST00000336273	2.10003	1.07041	1.44e-11	yes	up	1.26	2.03667	ENSG00000147649	MTDH	metadherin [Source:HGNC Symbol;Acc:HGNC:29608]	1.41	1.16	1.21	1.78	2.41	1.92
ENST00000336334	0.0120233	-6.37802	0.000572619	yes	down	0.243333	0	ENSG00000167754	KLK5	kallikrein related peptidase 5 [Source:HGNC Symbol;Acc:HGNC:6366]	0.39	0.26	0.08	0	0	0
ENST00000336761	0.360017	-1.47386	0.000503335	yes	down	2.41	0.673333	ENSG00000071626	DAZAP1	DAZ associated protein 1 [Source:HGNC Symbol;Acc:HGNC:2683]	1.57	3.25	2.41	0.46	0.58	0.98
ENST00000336963	0.442546	-1.1761	0.00459172	yes	down	5.23	1.76333	ENSG00000241484	ARHGAP8	Rho GTPase activating protein 8 [Source:HGNC Symbol;Acc:HGNC:677]	3.92	6.34	5.43	2.69	1.59	1.01
ENST00000337080	0.472211	-1.0825	1.43e-07	yes	down	4.55	1.64667	ENSG00000167685	ZNF444	zinc finger protein 444 [Source:HGNC Symbol;Acc:HGNC:16052]	4.89	4.67	4.09	1.29	1.9	1.75
ENST00000337387	0.0189442	-5.7221	0.00470281	yes	down	0.133333	0	ENSG00000146457	WTAP	WT1 associated protein [Source:HGNC Symbol;Acc:HGNC:16846]	0.12	0.07	0.21	0	0	0
ENST00000337433	55.7967	5.80211	0.000443291	yes	up	0.00333333	0.123333	ENSG00000167380	ZNF226	zinc finger protein 226 [Source:HGNC Symbol;Acc:HGNC:13019]	0.01	0	0	0.16	0.17	0.04
ENST00000337526	2.59585	1.37621	0.00956109	yes	up	0.0833333	0.173333	ENSG00000115310	RTN4	reticulon 4 [Source:HGNC Symbol;Acc:HGNC:14085]	0.08	0.06	0.11	0.19	0.18	0.15
ENST00000337554	2.58409	1.36966	2.83e-38	yes	up	43.2467	84.5033	ENSG00000100300	TSPO	translocator protein [Source:HGNC Symbol;Acc:HGNC:1158]	46.31	42.13	41.3	88.95	88.21	76.35
ENST00000337672	5.50852	2.46167	1.43e-08	yes	up	0.34	1.45	ENSG00000156603	MED19	mediator complex subunit 19 [Source:HGNC Symbol;Acc:HGNC:29600]	0.3	0.48	0.24	1.7	1.47	1.18
ENST00000337702	2.2119	1.14528	0.00631773	yes	up	0.13	0.22	ENSG00000113638	TTC33	tetratricopeptide repeat domain 33 [Source:HGNC Symbol;Acc:HGNC:29959]	0.13	0.1	0.16	0.2	0.26	0.2
ENST00000337743	2.21956	1.15028	0.00212712	yes	up	0.586667	1	ENSG00000089123	TASP1	taspase 1 [Source:HGNC Symbol;Acc:HGNC:15859]	0.71	0.62	0.43	0.67	1.29	1.04
ENST00000337841	2.21419	1.14678	0.000138716	yes	up	2.12	3.55333	ENSG00000090054	SPTLC1	serine palmitoyltransferase long chain base subunit 1 [Source:HGNC Symbol;Acc:HGNC:11277]	2.09	2.43	1.84	4.26	3.27	3.13
ENST00000337859	2.28115	1.18976	0.000522838	yes	up	1.15	2.04	ENSG00000065548	ZC3H15	zinc finger CCCH-type containing 15 [Source:HGNC Symbol;Acc:HGNC:29528]	1.09	0.9	1.46	1.79	2.67	1.66
ENST00000337919	49.1047	5.61779	0.00645299	yes	up	0	0.0666667	ENSG00000164683	HEY1	hes related family bHLH transcription factor with YRPW motif 1 [Source:HGNC Symbol;Acc:HGNC:4880]	0	0	0	0.04	0.07	0.09
ENST00000337943	2.06703	1.04756	0.000288321	yes	up	1.57667	2.50333	ENSG00000183010	PYCR1	pyrroline-5-carboxylate reductase 1 [Source:HGNC Symbol;Acc:HGNC:9721]	1.61	1.24	1.88	2.64	2.14	2.73
ENST00000338033	0.445384	-1.16688	0.00051406	yes	down	1.51	0.513333	ENSG00000181085	MAPK15	mitogen-activated protein kinase 15 [Source:HGNC Symbol;Acc:HGNC:24667]	1.52	1.62	1.39	0.36	0.6	0.58
ENST00000338128	0.398034	-1.32904	1.19e-47	yes	down	43.5233	13.2667	ENSG00000105655	ISYNA1	inositol-3-phosphate synthase 1 [Source:HGNC Symbol;Acc:HGNC:29821]	46.19	44.64	39.74	12.19	13.03	14.58
ENST00000338165	0.409065	-1.2896	0.000498159	yes	down	1.11333	0.35	ENSG00000154920	EME1	essential meiotic structure-specific endonuclease 1 [Source:HGNC Symbol;Acc:HGNC:24965]	1.19	1.15	1	0.25	0.33	0.47
ENST00000338369	2.03366	1.02408	5.29e-11	yes	up	18.6133	29.02	ENSG00000172500	FIBP	FGF1 intracellular binding protein [Source:HGNC Symbol;Acc:HGNC:3705]	16.77	18.48	20.59	30.45	28.33	28.28
ENST00000338380	9.72506	3.28171	5.68e-10	yes	up	0.403333	2.95667	ENSG00000124107	SLPI	secretory leukocyte peptidase inhibitor [Source:HGNC Symbol;Acc:HGNC:11092]	0.38	0.43	0.4	3.57	3.1	2.2
ENST00000338492	0.384063	-1.38058	3.75e-06	yes	down	1.75	0.513333	ENSG00000151640	DPYSL4	dihydropyrimidinase like 4 [Source:HGNC Symbol;Acc:HGNC:3016]	1.82	1.91	1.52	0.57	0.38	0.59
ENST00000338820	0.0717764	-3.80035	0.00711555	yes	down	0.263333	0.0133333	ENSG00000148719	DNAJB12	DnaJ heat shock protein family (Hsp40) member B12 [Source:HGNC Symbol;Acc:HGNC:14891]	0.33	0.09	0.37	0.04	0	0
ENST00000338825	3.09733	1.63102	7.23e-49	yes	up	105.99	248.323	ENSG00000187840	EIF4EBP1	eukaryotic translation initiation factor 4E binding protein 1 [Source:HGNC Symbol;Acc:HGNC:3288]	108.49	105.16	104.32	273.71	245.05	226.21
ENST00000338863	0.441242	-1.18036	1.65e-25	yes	down	10.2767	3.47333	ENSG00000007866	TEAD3	TEA domain transcription factor 3 [Source:HGNC Symbol;Acc:HGNC:11716]	11.41	9.94	9.48	3.46	3.34	3.62
ENST00000338977	31.9502	4.99775	0.000675325	yes	up	0.00333333	0.0733333	ENSG00000182903	ZNF721	zinc finger protein 721 [Source:HGNC Symbol;Acc:HGNC:29425]	0.01	0	0	0.05	0.07	0.1
ENST00000339020	2.75536	1.46224	1.49e-12	yes	up	1	2.12333	ENSG00000188725	SMIM15	small integral membrane protein 15 [Source:HGNC Symbol;Acc:HGNC:33861]	1.02	0.94	1.04	2.12	2.32	1.93
ENST00000339145	0.0178691	-5.80639	0.00435287	yes	down	0.306667	0	ENSG00000126709	IFI6	interferon alpha inducible protein 6 [Source:HGNC Symbol;Acc:HGNC:4054]	0.11	0.31	0.5	0	0	0
ENST00000339394	0.456593	-1.13102	7.43e-42	yes	down	10.7167	3.76	ENSG00000162512	SDC3	syndecan 3 [Source:HGNC Symbol;Acc:HGNC:10660]	11.4	10.83	9.92	3.72	3.7	3.86
ENST00000339480	2.36957	1.24462	0.0017738	yes	up	0.606667	1.10333	ENSG00000189433	GJB4	gap junction protein beta 4 [Source:HGNC Symbol;Acc:HGNC:4286]	0.57	0.52	0.73	1.24	1.01	1.06
ENST00000339514	2.06916	1.04904	2.7e-07	yes	up	0.956667	1.52667	ENSG00000128641	MYO1B	myosin IB [Source:HGNC Symbol;Acc:HGNC:7596]	1	0.93	0.94	1.23	1.85	1.5
ENST00000339697	2.12016	1.08417	0.00148013	yes	up	0.54	0.89	ENSG00000111897	SERINC1	serine incorporator 1 [Source:HGNC Symbol;Acc:HGNC:13464]	0.62	0.47	0.53	0.7	1.22	0.75
ENST00000339824	0.422362	-1.24345	1.41e-08	yes	down	0.53	0.173333	ENSG00000171435	KSR2	kinase suppressor of ras 2 [Source:HGNC Symbol;Acc:HGNC:18610]	0.57	0.56	0.46	0.13	0.19	0.2
ENST00000339837	0.122872	-3.02477	0.00726115	yes	down	0.45	0.0466667	ENSG00000163864	NMNAT3	nicotinamide nucleotide adenylyltransferase 3 [Source:HGNC Symbol;Acc:HGNC:20989]	0.39	0.45	0.51	0	0.02	0.12
ENST00000340099	0.272444	-1.87597	2.56e-08	yes	down	3.14	0.663333	ENSG00000125170	DOK4	docking protein 4 [Source:HGNC Symbol;Acc:HGNC:19868]	3.31	3	3.11	0.59	0.99	0.41
ENST00000340171	185.315	7.53383	0.00073209	yes	up	0	0.313333	ENSG00000174928	C3orf33	chromosome 3 open reading frame 33 [Source:HGNC Symbol;Acc:HGNC:26434]	0	0	0	0.46	0.48	0
ENST00000340305	0.396666	-1.334	3.18e-22	yes	down	5.93333	1.80667	ENSG00000188807	TMEM201	transmembrane protein 201 [Source:HGNC Symbol;Acc:HGNC:33719]	6.44	5.89	5.47	1.83	1.64	1.95
ENST00000340308	0.00695598	-7.16753	0.00217602	yes	down	0.193333	0	ENSG00000157800	SLC37A3	solute carrier family 37 member 3 [Source:HGNC Symbol;Acc:HGNC:20651]	0.18	0	0.4	0	0	0
ENST00000340356	0.422049	-1.24452	0.000100056	yes	down	2.45667	0.786667	ENSG00000203883	SOX18	SRY-box transcription factor 18 [Source:HGNC Symbol;Acc:HGNC:11194]	2.93	2.21	2.23	0.86	0.56	0.94
ENST00000340384	0.317583	-1.6548	1.28e-37	yes	down	493.65	119.453	ENSG00000188229	TUBB4B	tubulin beta 4B class IVb [Source:HGNC Symbol;Acc:HGNC:20771]	516.02	485.76	479.17	136	102.94	119.42
ENST00000340611	0.426035	-1.23096	9.43e-16	yes	down	20.45	6.64333	ENSG00000106009	BRAT1	BRCA1 associated ATM activator 1 [Source:HGNC Symbol;Acc:HGNC:21701]	22.54	20.47	18.34	7.87	6.13	5.93
ENST00000340830	163.132	7.3499	1.27e-06	yes	up	0	0.283333	ENSG00000108469	RECQL5	RecQ like helicase 5 [Source:HGNC Symbol;Acc:HGNC:9950]	0	0	0	0.37	0.21	0.27
ENST00000340918	2.33464	1.2232	0.00540522	yes	up	0.42	0.77	ENSG00000070367	EXOC5	exocyst complex component 5 [Source:HGNC Symbol;Acc:HGNC:10696]	0.26	0.43	0.57	0.67	0.89	0.75
ENST00000341023	0.484761	-1.04465	2.07e-10	yes	down	726.723	264.577	ENSG00000196866	H2AC7	H2A clustered histone 7 [Source:HGNC Symbol;Acc:HGNC:4729]	664.31	672.57	843.29	241.16	244.22	308.35
ENST00000341105	0.265865	-1.91124	3.02e-16	yes	down	2.60667	0.53	ENSG00000179348	GATA2	GATA binding protein 2 [Source:HGNC Symbol;Acc:HGNC:4171]	2.99	2.74	2.09	0.57	0.59	0.43
ENST00000341162	2.34717	1.23093	9.67e-09	yes	up	0.86	1.54667	ENSG00000119616	FCF1	FCF1 rRNA-processing protein [Source:HGNC Symbol;Acc:HGNC:20220]	0.99	0.83	0.76	1.34	1.9	1.4
ENST00000341223	91.9831	6.5233	0.00892961	yes	up	0	0.0866667	ENSG00000165410	CFL2	cofilin 2 [Source:HGNC Symbol;Acc:HGNC:1875]	0	0	0	0.14	0.12	0
ENST00000341329	2.05212	1.03712	6.22e-07	yes	up	1.16333	1.85	ENSG00000144468	RHBDD1	rhomboid domain containing 1 [Source:HGNC Symbol;Acc:HGNC:23081]	1.07	1.19	1.23	1.6	2.25	1.7
ENST00000341633	0.233133	-2.10077	0.000556389	yes	down	0.796667	0.14	ENSG00000103351	CLUAP1	clusterin associated protein 1 [Source:HGNC Symbol;Acc:HGNC:19009]	0.91	0.7	0.78	0.19	0.07	0.16
ENST00000341901	0.288799	-1.79186	3.09e-43	yes	down	5.13667	1.13667	ENSG00000188322	SBK1	SH3 domain binding kinase 1 [Source:HGNC Symbol;Acc:HGNC:17699]	5.59	5.37	4.45	1.19	1.13	1.09
ENST00000341983	2.06268	1.04452	3.22e-05	yes	up	2.19667	3.45667	ENSG00000105327	BBC3	BCL2 binding component 3 [Source:HGNC Symbol;Acc:HGNC:17868]	2.35	1.92	2.32	3.93	2.93	3.51
ENST00000342294	6.0526	2.59755	2.7e-08	yes	up	3.38667	14.02	ENSG00000136527	TRA2B	transformer 2 beta homolog [Source:HGNC Symbol;Acc:HGNC:10781]	5.05	3.13	1.98	17.4	13.55	11.11
ENST00000342386	0.0795556	-3.65189	0.00114235	yes	down	0.34	0.0233333	ENSG00000120539	MASTL	microtubule associated serine/threonine kinase like [Source:HGNC Symbol;Acc:HGNC:19042]	0.32	0.11	0.59	0.04	0.03	0
ENST00000342422	3.99582	1.99849	0.000182021	yes	up	0.62	1.87667	ENSG00000101084	RAB5IF	RAB5 interacting factor [Source:HGNC Symbol;Acc:HGNC:15870]	0.66	0.32	0.88	1.61	1.77	2.25
ENST00000342456	0.419526	-1.25317	2.28e-18	yes	down	9.25667	2.97333	ENSG00000006534	ALDH3B1	aldehyde dehydrogenase 3 family member B1 [Source:HGNC Symbol;Acc:HGNC:410]	9.83	9.07	8.87	3.2	2.65	3.07
ENST00000342665	0.497456	-1.00736	6.21e-14	yes	down	8.84	3.36667	ENSG00000177732	SOX12	SRY-box transcription factor 12 [Source:HGNC Symbol;Acc:HGNC:11198]	9.15	9.38	7.99	3.61	2.97	3.52
ENST00000342711	0.459111	-1.12308	2.57e-24	yes	down	4.08	1.43667	ENSG00000171219	CDC42BPG	CDC42 binding protein kinase gamma [Source:HGNC Symbol;Acc:HGNC:29829]	4.45	4.21	3.58	1.37	1.53	1.41
ENST00000342983	2.44417	1.28935	0.000324621	yes	up	0.393333	0.746667	ENSG00000123728	RAP2C	RAP2C, member of RAS oncogene family [Source:HGNC Symbol;Acc:HGNC:21165]	0.4	0.45	0.33	0.61	1.06	0.57
ENST00000343053	0.361985	-1.466	4.75e-44	yes	down	35.9533	9.96333	ENSG00000188986	NELFB	negative elongation factor complex member B [Source:HGNC Symbol;Acc:HGNC:24324]	39	34.06	34.8	10.37	9.31	10.21
ENST00000343090	0.49187	-1.02365	2.08e-09	yes	down	3.19667	1.21	ENSG00000130939	UBE4B	ubiquitination factor E4B [Source:HGNC Symbol;Acc:HGNC:12500]	3.54	3.06	2.99	0.94	1.37	1.32
ENST00000343150	3.04973	1.60868	7.47e-15	yes	up	2.00667	4.67	ENSG00000135047	CTSL	cathepsin L [Source:HGNC Symbol;Acc:HGNC:2537]	2.39	1.69	1.94	4.85	4.62	4.54
ENST00000343255	2.10256	1.07215	0.0013915	yes	up	0.436667	0.713333	ENSG00000188529	SRSF10	serine and arginine rich splicing factor 10 [Source:HGNC Symbol;Acc:HGNC:16713]	0.43	0.4	0.48	0.57	0.75	0.82
ENST00000343483	0.499393	-1.00175	4.82e-08	yes	down	5.88333	2.24333	ENSG00000078399	HOXA9	homeobox A9 [Source:HGNC Symbol;Acc:HGNC:5109]	6.4	5.74	5.51	2.47	2.38	1.88
ENST00000343605	0.495609	-1.01273	7.9e-05	yes	down	1.79667	0.683333	ENSG00000100036	SLC35E4	solute carrier family 35 member E4 [Source:HGNC Symbol;Acc:HGNC:17058]	2.1	1.54	1.75	0.73	0.7	0.62
ENST00000343631	0.497027	-1.0086	0.00339948	yes	down	3.18667	1.2	ENSG00000151348	EXT2	exostosin glycosyltransferase 2 [Source:HGNC Symbol;Acc:HGNC:3513]	4.21	2.38	2.97	1.51	0.72	1.37
ENST00000343632	0.49517	-1.014	1.08e-12	yes	down	9.00667	3.41	ENSG00000100083	GGA1	golgi associated, gamma adaptin ear containing, ARF binding protein 1 [Source:HGNC Symbol;Acc:HGNC:17842]	9.39	9.1	8.53	3.75	3.09	3.39
ENST00000343905	0.137056	-2.86716	0.00575268	yes	down	0.343333	0.0366667	ENSG00000187808	SOWAHD	sosondowah ankyrin repeat domain family member D [Source:HGNC Symbol;Acc:HGNC:32960]	0.17	0.58	0.28	0.01	0.03	0.07
ENST00000344008	0.312152	-1.67968	3.05e-05	yes	down	0.9	0.213333	ENSG00000130940	CASZ1	castor zinc finger 1 [Source:HGNC Symbol;Acc:HGNC:26002]	1.18	0.63	0.89	0.23	0.14	0.27
ENST00000344293	0.472321	-1.08216	4.82e-07	yes	down	1.26333	0.46	ENSG00000165632	TAF3	TATA-box binding protein associated factor 3 [Source:HGNC Symbol;Acc:HGNC:17303]	1.35	1.29	1.15	0.5	0.48	0.4
ENST00000344357	0.493569	-1.01868	5.6e-08	yes	down	6.42333	2.42333	ENSG00000138430	OLA1	Obg like ATPase 1 [Source:HGNC Symbol;Acc:HGNC:28833]	6.64	7	5.63	1.99	2.6	2.68
ENST00000344366	0.0526146	-4.24839	0.00278686	yes	down	0.153333	0.00666667	ENSG00000074410	CA12	carbonic anhydrase 12 [Source:HGNC Symbol;Acc:HGNC:1371]	0.14	0.18	0.14	0	0.02	0
ENST00000344387	4.04264	2.0153	0.00356492	yes	up	0.0566667	0.17	ENSG00000186448	ZNF197	zinc finger protein 197 [Source:HGNC Symbol;Acc:HGNC:12988]	0.07	0.02	0.08	0.11	0.27	0.13
ENST00000344546	3.87687	1.95489	1.38e-10	yes	up	5.47667	15.7667	ENSG00000167863	ATP5PD	ATP synthase peripheral stalk subunit d [Source:HGNC Symbol;Acc:HGNC:845]	5.97	7.31	3.15	15.22	16.33	15.75
ENST00000344575	0.307103	-1.7032	0.00923444	yes	down	0.333333	0.0766667	ENSG00000188763	FZD9	frizzled class receptor 9 [Source:HGNC Symbol;Acc:HGNC:4047]	0.31	0.32	0.37	0.09	0.1	0.04
ENST00000344579	251.202	7.97271	5.14e-07	yes	up	0	0.346667	ENSG00000158109	TPRG1L	tumor protein p63 regulated 1 like [Source:HGNC Symbol;Acc:HGNC:27007]	0	0	0	0.13	0.2	0.71
ENST00000344700	2.81704	1.49418	0.00787956	yes	up	0.876667	1.82667	ENSG00000124614	RPS10	ribosomal protein S10 [Source:HGNC Symbol;Acc:HGNC:10383]	1.04	0.63	0.96	2.37	2.06	1.05
ENST00000344773	7.31817	2.87148	0.00956073	yes	up	0.113333	0.613333	ENSG00000158019	BABAM2	BRISC and BRCA1 A complex member 2 [Source:HGNC Symbol;Acc:HGNC:1106]	0.27	0	0.07	0.85	0.28	0.71
ENST00000344870	3.20327	1.67955	1.8e-09	yes	up	5.91667	14.21	ENSG00000166173	LARP6	La ribonucleoprotein 6, translational regulator [Source:HGNC Symbol;Acc:HGNC:24012]	5.58	5.3	6.87	16.44	14.78	11.41
ENST00000345003	4.9499	2.3074	0.00213098	yes	up	0.05	0.19	ENSG00000163754	GYG1	glycogenin 1 [Source:HGNC Symbol;Acc:HGNC:4699]	0.04	0.1	0.01	0.16	0.2	0.21
ENST00000345117	5.0662	2.3409	0.00661505	yes	up	0.0566667	0.216667	ENSG00000131931	THAP1	THAP domain containing 1 [Source:HGNC Symbol;Acc:HGNC:20856]	0.04	0.06	0.07	0.32	0.21	0.12
ENST00000345239	4.80976	2.26597	4.09e-06	yes	up	0.19	0.69	ENSG00000164347	GFM2	GTP dependent ribosome recycling factor mitochondrial 2 [Source:HGNC Symbol;Acc:HGNC:29682]	0.26	0.13	0.18	0.97	0.52	0.58
ENST00000345392	8.18195	3.03244	2.92e-11	yes	up	0.216667	1.33667	ENSG00000134086	VHL	von Hippel-Lindau tumor suppressor [Source:HGNC Symbol;Acc:HGNC:12687]	0.38	0.1	0.17	1.32	1.36	1.33
ENST00000345429	2.2553	1.17332	1.29e-06	yes	up	0.75	1.3	ENSG00000139793	MBNL2	muscleblind like splicing regulator 2 [Source:HGNC Symbol;Acc:HGNC:16746]	0.91	0.63	0.71	1.2	1.58	1.12
ENST00000345851	0.38899	-1.3622	3.72e-09	yes	down	2.46667	0.736667	ENSG00000110171	TRIM3	tripartite motif containing 3 [Source:HGNC Symbol;Acc:HGNC:10064]	2.55	2.45	2.4	0.86	0.67	0.68
ENST00000346208	0.0146649	-6.09148	0.00338693	yes	down	0.103333	0	ENSG00000107485	GATA3	GATA binding protein 3 [Source:HGNC Symbol;Acc:HGNC:4172]	0.02	0.19	0.1	0	0	0
ENST00000346918	3.53624	1.82222	1.81e-16	yes	up	0.986667	2.68	ENSG00000145730	PAM	peptidylglycine alpha-amidating monooxygenase [Source:HGNC Symbol;Acc:HGNC:8596]	1.05	1.19	0.72	2.52	3.03	2.49
ENST00000347088	0.479763	-1.05961	0.000735929	yes	down	3.31667	1.20667	ENSG00000163374	YY1AP1	YY1 associated protein 1 [Source:HGNC Symbol;Acc:HGNC:30935]	3.67	3.63	2.65	1.7	1	0.92
ENST00000347159	15.1034	3.9168	0.00814894	yes	up	0.6	6.67333	ENSG00000135069	PSAT1	phosphoserine aminotransferase 1 [Source:HGNC Symbol;Acc:HGNC:19129]	1.03	0.77	0	6.06	7.44	6.52
ENST00000347162	0.454263	-1.1384	0.000336453	yes	down	2.24	0.77	ENSG00000137171	KLC4	kinesin light chain 4 [Source:HGNC Symbol;Acc:HGNC:21624]	2.54	2.33	1.85	0.99	0.55	0.77
ENST00000347364	4.03515	2.01262	0.000494848	yes	up	0.0433333	0.136667	ENSG00000125863	MKKS	McKusick-Kaufman syndrome [Source:HGNC Symbol;Acc:HGNC:7108]	0.03	0.04	0.06	0.18	0.13	0.1
ENST00000347546	0.326411	-1.61524	0.00164061	yes	down	0.72	0.18	ENSG00000102316	MAGED2	MAGE family member D2 [Source:HGNC Symbol;Acc:HGNC:16353]	0.53	0.91	0.72	0.12	0.24	0.18
ENST00000347691	2.67577	1.41996	0.00289875	yes	up	0.2	0.406667	ENSG00000182400	TRAPPC6B	trafficking protein particle complex 6B [Source:HGNC Symbol;Acc:HGNC:23066]	0.2	0.26	0.14	0.29	0.53	0.4
ENST00000347708	0.393326	-1.3462	4.83e-16	yes	down	12.1833	3.66333	ENSG00000235173	HGH1	HGH1 homolog [Source:HGNC Symbol;Acc:HGNC:24161]	12.68	12.5	11.37	4.26	3.13	3.6
ENST00000347739	2.13369	1.09335	3.48e-13	yes	up	7.66667	12.54	ENSG00000120889	TNFRSF10B	TNF receptor superfamily member 10b [Source:HGNC Symbol;Acc:HGNC:11905]	7.98	7.14	7.88	11.39	11.94	14.29
ENST00000347849	0.334674	-1.57917	0.000545087	yes	down	1.60333	0.413333	ENSG00000072135	PTPN18	protein tyrosine phosphatase non-receptor type 18 [Source:HGNC Symbol;Acc:HGNC:9649]	1.92	1.25	1.64	0.28	0.7	0.26
ENST00000348721	0.489162	-1.03161	1.46e-06	yes	down	2.67667	1.00333	ENSG00000114737	CISH	cytokine inducible SH2 containing protein [Source:HGNC Symbol;Acc:HGNC:1984]	3.01	2.67	2.35	0.98	1.05	0.98
ENST00000349048	0.385898	-1.37371	2.38e-30	yes	down	42.7433	12.6267	ENSG00000141959	PFKL	phosphofructokinase, liver type [Source:HGNC Symbol;Acc:HGNC:8876]	44.07	44.02	40.14	13.62	11.09	13.17
ENST00000349241	0.269059	-1.89401	0.00181855	yes	down	0.516667	0.11	ENSG00000112655	PTK7	protein tyrosine kinase 7 (inactive) [Source:HGNC Symbol;Acc:HGNC:9618]	0.29	0.37	0.89	0.09	0.12	0.12
ENST00000349441	0.476775	-1.06862	0.000925288	yes	down	1.15333	0.42	ENSG00000163913	IFT122	intraflagellar transport 122 [Source:HGNC Symbol;Acc:HGNC:13556]	1.05	1.36	1.05	0.53	0.35	0.38
ENST00000349780	0.377602	-1.40506	0.000264629	yes	down	0.486667	0.143333	ENSG00000136861	CDK5RAP2	CDK5 regulatory subunit associated protein 2 [Source:HGNC Symbol;Acc:HGNC:18672]	0.41	0.55	0.5	0.17	0.17	0.09
ENST00000349841	3.08961	1.62742	0.000425815	yes	up	0.123333	0.29	ENSG00000085274	MYNN	myoneurin [Source:HGNC Symbol;Acc:HGNC:14955]	0.13	0.16	0.08	0.31	0.34	0.22
ENST00000349901	0.477051	-1.06778	0.00120137	yes	down	2.26667	0.826667	ENSG00000168958	MFF	mitochondrial fission factor [Source:HGNC Symbol;Acc:HGNC:24858]	2.41	1.73	2.66	0.92	0.75	0.81
ENST00000350033	0.432997	-1.20757	4.7e-15	yes	down	4.62	1.53	ENSG00000144524	COPS7B	COP9 signalosome subunit 7B [Source:HGNC Symbol;Acc:HGNC:16760]	4.94	4.82	4.1	1.43	1.65	1.51
ENST00000350060	0.410301	-1.28525	1.52e-05	yes	down	8.54333	2.68333	ENSG00000089820	ARHGAP4	Rho GTPase activating protein 4 [Source:HGNC Symbol;Acc:HGNC:674]	7.53	9.28	8.82	3.95	2.18	1.92
ENST00000350608	0.491891	-1.02359	6.16e-09	yes	down	68.7667	25.4	ENSG00000099977	DDT	D-dopachrome tautomerase [Source:HGNC Symbol;Acc:HGNC:2732]	69.14	69.57	67.59	30.65	21.49	24.06
ENST00000350690	0.270331	-1.8872	3.77e-19	yes	down	22.84	4.73	ENSG00000183048	SLC25A10	solute carrier family 25 member 10 [Source:HGNC Symbol;Acc:HGNC:10980]	24.4	20.54	23.58	4.59	3.58	6.02
ENST00000351079	0.345012	-1.53528	7.62e-06	yes	down	5.59333	1.46	ENSG00000105669	COPE	COPI coat complex subunit epsilon [Source:HGNC Symbol;Acc:HGNC:2234]	5.54	5.64	5.6	1.81	0.97	1.6
ENST00000351193	3.53519	1.82179	9.12e-07	yes	up	0.336667	0.93	ENSG00000169251	NMD3	NMD3 ribosome export adaptor [Source:HGNC Symbol;Acc:HGNC:24250]	0.3	0.36	0.35	0.62	1.2	0.97
ENST00000351797	2.79256	1.48159	0.00261407	yes	up	0.11	0.236667	ENSG00000055147	FAM114A2	family with sequence similarity 114 member A2 [Source:HGNC Symbol;Acc:HGNC:1333]	0.1	0.15	0.08	0.2	0.3	0.21
ENST00000351842	0.476317	-1.07001	5.3e-07	yes	down	2.9	1.05667	ENSG00000114316	USP4	ubiquitin specific peptidase 4 [Source:HGNC Symbol;Acc:HGNC:12627]	3.22	2.99	2.49	0.86	1.03	1.28
ENST00000352319	3.37394	1.75444	1.78e-07	yes	up	0.663333	1.71667	ENSG00000141076	UTP4	UTP4 small subunit processome component [Source:HGNC Symbol;Acc:HGNC:1983]	0.54	0.83	0.62	1.79	1.97	1.39
ENST00000353265	0.436883	-1.19468	2.03e-14	yes	down	3.49667	1.17667	ENSG00000178184	PARD6G	par-6 family cell polarity regulator gamma [Source:HGNC Symbol;Acc:HGNC:16076]	3.69	3.56	3.24	1	1.32	1.21
ENST00000353319	40.5975	5.34332	3.06e-07	yes	up	0.0333333	1.07333	ENSG00000175354	PTPN2	protein tyrosine phosphatase non-receptor type 2 [Source:HGNC Symbol;Acc:HGNC:9650]	0	0	0.1	1.44	0.99	0.79
ENST00000353598	0.417763	-1.25924	0.00293158	yes	down	3.37	1.08	ENSG00000181991	MRPS11	mitochondrial ribosomal protein S11 [Source:HGNC Symbol;Acc:HGNC:14050]	2.91	3.12	4.08	0.97	1.44	0.83
ENST00000353855	0.458855	-1.12389	0.00690244	yes	down	2.91	1.04	ENSG00000088305	DNMT3B	DNA methyltransferase 3 beta [Source:HGNC Symbol;Acc:HGNC:2979]	2.93	2.96	2.84	0.38	1.54	1.2
ENST00000353999	0.496486	-1.01018	7.68e-35	yes	down	64.72	24.56	ENSG00000106682	EIF4H	eukaryotic translation initiation factor 4H [Source:HGNC Symbol;Acc:HGNC:12741]	70.46	66.57	57.13	24.42	23.57	25.69
ENST00000354193	4.23295	2.08166	4.12e-05	yes	up	0.0933333	0.31	ENSG00000198168	SVIP	small VCP interacting protein [Source:HGNC Symbol;Acc:HGNC:25238]	0.09	0.08	0.11	0.32	0.41	0.2
ENST00000354249	0.00622887	-7.32681	1.89e-06	yes	down	0.41	0	ENSG00000196408	NOXO1	NADPH oxidase organizer 1 [Source:HGNC Symbol;Acc:HGNC:19404]	0.27	0.37	0.59	0	0	0
ENST00000354293	0.469254	-1.09156	5.42e-16	yes	down	44.35	15.9033	ENSG00000196961	AP2A1	adaptor related protein complex 2 subunit alpha 1 [Source:HGNC Symbol;Acc:HGNC:561]	47.34	44.89	40.82	18.11	13.63	15.97
ENST00000354300	2.1975	1.13586	4.08e-07	yes	up	0.903333	1.52667	ENSG00000196850	PPTC7	protein phosphatase targeting COQ7 [Source:HGNC Symbol;Acc:HGNC:30695]	1.04	0.9	0.77	1.25	1.94	1.39
ENST00000354396	0.323596	-1.62773	0.00457008	yes	down	1.14667	0.276667	ENSG00000143437	ARNT	aryl hydrocarbon receptor nuclear translocator [Source:HGNC Symbol;Acc:HGNC:700]	1.25	1.74	0.45	0.44	0.21	0.18
ENST00000354577	0.00934533	-6.74154	0.00760752	yes	down	0.0933333	0	ENSG00000112282	MED23	mediator complex subunit 23 [Source:HGNC Symbol;Acc:HGNC:2372]	0.03	0.25	0	0	0	0
ENST00000354586	2.00588	1.00423	1.32e-06	yes	up	0.67	1.03	ENSG00000198252	STYX	serine/threonine/tyrosine interacting protein [Source:HGNC Symbol;Acc:HGNC:11447]	0.71	0.71	0.59	0.92	1.2	0.97
ENST00000354625	137.323	7.10143	0.0022369	yes	up	0	0.0766667	ENSG00000198208	RPS6KL1	ribosomal protein S6 kinase like 1 [Source:HGNC Symbol;Acc:HGNC:20222]	0	0	0	0	0.13	0.1
ENST00000354719	0.00827667	-6.91673	0.00415368	yes	down	0.153333	0	ENSG00000134602	STK26	serine/threonine kinase 26 [Source:HGNC Symbol;Acc:HGNC:18174]	0	0.36	0.1	0	0	0
ENST00000354817	2.49908	1.3214	3.68e-05	yes	up	0.27	0.52	ENSG00000197601	FAR1	fatty acyl-CoA reductase 1 [Source:HGNC Symbol;Acc:HGNC:26222]	0.25	0.28	0.28	0.42	0.67	0.47
ENST00000354822	0.0106952	-6.5469	8.79e-05	yes	down	0.176667	0	ENSG00000136352	NKX2-1	NK2 homeobox 1 [Source:HGNC Symbol;Acc:HGNC:11825]	0.22	0.14	0.17	0	0	0
ENST00000354910	2.06523	1.0463	0.00070011	yes	up	1.47667	2.34333	ENSG00000129055	ANAPC13	anaphase promoting complex subunit 13 [Source:HGNC Symbol;Acc:HGNC:24540]	1.45	1.23	1.75	2.15	2.58	2.3
ENST00000354919	0.0400861	-4.64075	0.00139789	yes	down	0.286667	0.01	ENSG00000152455	SUV39H2	suppressor of variegation 3-9 homolog 2 [Source:HGNC Symbol;Acc:HGNC:17287]	0.05	0.36	0.45	0	0	0.03
ENST00000354947	0.447047	-1.1615	4.69e-18	yes	down	10.0967	3.45667	ENSG00000166908	PIP4K2C	phosphatidylinositol-5-phosphate 4-kinase type 2 gamma [Source:HGNC Symbol;Acc:HGNC:23786]	10.16	10.56	9.57	3.64	3.11	3.62
ENST00000355085	0.163841	-2.60963	0.002385	yes	down	0.26	0.03	ENSG00000197405	C5AR1	complement C5a receptor 1 [Source:HGNC Symbol;Acc:HGNC:1338]	0.38	0.18	0.22	0.05	0.02	0.02
ENST00000355086	2.21379	1.14652	2.16e-09	yes	up	0.206667	0.346667	ENSG00000196935	SRGAP1	SLIT-ROBO Rho GTPase activating protein 1 [Source:HGNC Symbol;Acc:HGNC:17382]	0.22	0.21	0.19	0.3	0.42	0.32
ENST00000355123	4.36724	2.12672	3.59e-08	yes	up	0.153333	0.516667	ENSG00000198399	ITSN2	intersectin 2 [Source:HGNC Symbol;Acc:HGNC:6184]	0.21	0.12	0.13	0.33	0.59	0.63
ENST00000355173	0.433635	-1.20545	0.000588027	yes	down	1.40667	0.463333	ENSG00000183092	BEGAIN	brain enriched guanylate kinase associated [Source:HGNC Symbol;Acc:HGNC:24163]	1.56	1.3	1.36	0.63	0.42	0.34
ENST00000355300	0.345472	-1.53336	5.13e-27	yes	down	4.82	1.27667	ENSG00000169783	LINGO1	leucine rich repeat and Ig domain containing 1 [Source:HGNC Symbol;Acc:HGNC:21205]	5.27	4.78	4.41	1.21	1.29	1.33
ENST00000355452	120.098	6.90807	3.17e-05	yes	up	0	0.103333	ENSG00000050555	LAMC3	laminin subunit gamma 3 [Source:HGNC Symbol;Acc:HGNC:6494]	0	0	0	0.06	0.16	0.09
ENST00000355468	0.369047	-1.43812	0.00365502	yes	down	0.86	0.24	ENSG00000141696	P3H4	prolyl 3-hydroxylase family member 4 (inactive) [Source:HGNC Symbol;Acc:HGNC:16946]	1.04	0.81	0.73	0.33	0.12	0.27
ENST00000355481	0.490514	-1.02763	0.000905705	yes	down	0.163333	0.06	ENSG00000196218	RYR1	ryanodine receptor 1 [Source:HGNC Symbol;Acc:HGNC:10483]	0.19	0.16	0.14	0.06	0.06	0.06
ENST00000355526	0.262341	-1.93048	0.00196156	yes	down	1.05333	0.203333	ENSG00000011332	DPF1	double PHD fingers 1 [Source:HGNC Symbol;Acc:HGNC:20225]	1.3	1.41	0.45	0.29	0.17	0.15
ENST00000355530	6.96832	2.80081	1.07e-10	yes	up	0.21	1.10667	ENSG00000182557	SPNS3	sphingolipid transporter 3 (putative) [Source:HGNC Symbol;Acc:HGNC:28433]	0.15	0.26	0.22	1.14	0.94	1.24
ENST00000355624	3.90375	1.96486	0.000310515	yes	up	0.0633333	0.19	ENSG00000107560	RAB11FIP2	RAB11 family interacting protein 2 [Source:HGNC Symbol;Acc:HGNC:29152]	0.09	0.07	0.03	0.13	0.26	0.18
ENST00000355666	3.19283	1.67484	7.62e-05	yes	up	0.123333	0.313333	ENSG00000182670	TTC3	tetratricopeptide repeat domain 3 [Source:HGNC Symbol;Acc:HGNC:12393]	0.08	0.17	0.12	0.22	0.4	0.32
ENST00000355699	153.701	7.26398	2.47e-06	yes	up	0	0.0966667	ENSG00000160323	ADAMTS13	ADAM metallopeptidase with thrombospondin type 1 motif 13 [Source:HGNC Symbol;Acc:HGNC:1366]	0	0	0	0.13	0.07	0.09
ENST00000355749	2.75278	1.46089	0.0033624	yes	up	0.0666667	0.143333	ENSG00000128609	NDUFA5	NADH:ubiquinone oxidoreductase subunit A5 [Source:HGNC Symbol;Acc:HGNC:7688]	0.07	0.08	0.05	0.14	0.13	0.16
ENST00000355867	134.047	7.06659	0.00245264	yes	up	0	0.0533333	ENSG00000197321	SVIL	supervillin [Source:HGNC Symbol;Acc:HGNC:11480]	0	0	0	0	0.07	0.09
ENST00000355943	4.27704	2.09661	0.000114225	yes	up	0.0633333	0.213333	ENSG00000164209	SLC25A46	solute carrier family 25 member 46 [Source:HGNC Symbol;Acc:HGNC:25198]	0.08	0.07	0.04	0.26	0.21	0.17
ENST00000355968	0.324228	-1.62492	9.5e-16	yes	down	186.12	45.05	ENSG00000196262	PPIA	peptidylprolyl isomerase A [Source:HGNC Symbol;Acc:HGNC:9253]	229.89	181.52	146.95	54.3	33.75	47.1
ENST00000355969	0.463045	-1.11077	1.16e-09	yes	down	5.30333	1.87333	ENSG00000197114	ZGPAT	zinc finger CCCH-type and G-patch domain containing [Source:HGNC Symbol;Acc:HGNC:15948]	6.03	5.18	4.7	2.02	1.88	1.72
ENST00000356010	0.38252	-1.38639	5.16e-06	yes	down	1.53	0.446667	ENSG00000138834	MAPK8IP3	mitogen-activated protein kinase 8 interacting protein 3 [Source:HGNC Symbol;Acc:HGNC:6884]	1.71	1.37	1.51	0.53	0.3	0.51
ENST00000356166	0.498071	-1.00558	2.27e-11	yes	down	6.28667	2.39667	ENSG00000156860	FBRS	fibrosin [Source:HGNC Symbol;Acc:HGNC:20442]	6.92	6.11	5.83	2.73	2.12	2.34
ENST00000356231	0.458911	-1.12371	4.51e-12	yes	down	2.90333	1.02333	ENSG00000140326	CDAN1	codanin 1 [Source:HGNC Symbol;Acc:HGNC:1713]	3.33	2.7	2.68	1.07	0.96	1.04
ENST00000356321	2.01076	1.00774	5.12e-05	yes	up	0.703333	1.09667	ENSG00000198146	ZNF770	zinc finger protein 770 [Source:HGNC Symbol;Acc:HGNC:26061]	0.71	0.63	0.77	0.87	1.36	1.06
ENST00000356415	0.204965	-2.28655	0.000102022	yes	down	0.863333	0.133333	ENSG00000116473	RAP1A	RAP1A, member of RAS oncogene family [Source:HGNC Symbol;Acc:HGNC:9855]	0.94	1.15	0.5	0.1	0.17	0.13
ENST00000356444	0.365752	-1.45106	0.0019029	yes	down	1.04	0.286667	ENSG00000187764	SEMA4D	semaphorin 4D [Source:HGNC Symbol;Acc:HGNC:10732]	1.37	1.06	0.69	0.39	0.34	0.13
ENST00000356487	0.425302	-1.23344	4.97e-43	yes	down	131.553	42.8967	ENSG00000105220	GPI	glucose-6-phosphate isomerase [Source:HGNC Symbol;Acc:HGNC:4458]	140.83	131.68	122.15	43.46	39.43	45.8
ENST00000356542	2.51938	1.33307	2.95e-10	yes	up	3.53333	6.74	ENSG00000188112	C6orf132	chromosome 6 open reading frame 132 [Source:HGNC Symbol;Acc:HGNC:21288]	3.76	3.65	3.19	7.03	7.26	5.93
ENST00000356613	2.00062	1.00045	2.02e-10	yes	up	3.57333	5.48667	ENSG00000198576	ARC	activity regulated cytoskeleton associated protein [Source:HGNC Symbol;Acc:HGNC:648]	3.85	3.25	3.62	5.76	4.97	5.73
ENST00000356644	0.442967	-1.17473	0.00571432	yes	down	0.656667	0.226667	ENSG00000080546	SESN1	sestrin 1 [Source:HGNC Symbol;Acc:HGNC:21595]	0.68	0.56	0.73	0.2	0.3	0.18
ENST00000356783	0.0433191	-4.52885	0.000299545	yes	down	0.86	0.03	ENSG00000105048	TNNT1	troponin T1, slow skeletal type [Source:HGNC Symbol;Acc:HGNC:11948]	0.97	0.97	0.64	0.09	0	0
ENST00000356800	0.338747	-1.56172	2.75e-15	yes	down	8.73	2.28	ENSG00000082014	SMARCD3	SWI/SNF related, matrix associated, actin dependent regulator of chromatin, subfamily d, member 3 [Source:HGNC Symbol;Acc:HGNC:11108]	8.37	8.16	9.66	2.01	2.32	2.51
ENST00000356836	0.37717	-1.40671	7.55e-08	yes	down	1.81333	0.52	ENSG00000117411	B4GALT2	beta-1,4-galactosyltransferase 2 [Source:HGNC Symbol;Acc:HGNC:925]	1.9	2.06	1.48	0.56	0.53	0.47
ENST00000356936	0.0355368	-4.81454	0.000694487	yes	down	10.27	0.273333	ENSG00000115053	NCL	nucleolin [Source:HGNC Symbol;Acc:HGNC:7667]	11.3	10.95	8.56	0.69	0.13	0
ENST00000357039	2.97304	1.57194	1.87e-06	yes	up	0.283333	0.643333	ENSG00000164751	PEX2	peroxisomal biogenesis factor 2 [Source:HGNC Symbol;Acc:HGNC:9717]	0.23	0.36	0.26	0.66	0.69	0.58
ENST00000357244	2.1026	1.07218	0.00398687	yes	up	0.363333	0.593333	ENSG00000056586	RC3H2	ring finger and CCCH-type domains 2 [Source:HGNC Symbol;Acc:HGNC:21461]	0.39	0.29	0.41	0.34	0.88	0.56
ENST00000357260	0.490172	-1.02864	8.23e-05	yes	down	0.613333	0.233333	ENSG00000197852	INKA2	inka box actin regulator 2 [Source:HGNC Symbol;Acc:HGNC:28045]	0.61	0.66	0.57	0.21	0.27	0.22
ENST00000357303	0.497829	-1.00628	0.0020607	yes	down	1.47	0.553333	ENSG00000178752	ERFE	erythroferrone [Source:HGNC Symbol;Acc:HGNC:26727]	1.69	1.49	1.23	0.68	0.51	0.47
ENST00000357304	0.429111	-1.22058	8.3e-19	yes	down	3.82	1.26	ENSG00000130723	PRRC2B	proline rich coiled-coil 2B [Source:HGNC Symbol;Acc:HGNC:28121]	4.31	3.71	3.44	1.1	1.21	1.47
ENST00000357384	2.06727	1.04772	0.00404528	yes	up	0.916667	1.45	ENSG00000141425	RPRD1A	regulation of nuclear pre-mRNA domain containing 1A [Source:HGNC Symbol;Acc:HGNC:25560]	1.22	0.58	0.95	1.28	1.62	1.45
ENST00000357447	7.69866	2.94461	0.000412908	yes	up	0.02	0.12	ENSG00000151474	FRMD4A	FERM domain containing 4A [Source:HGNC Symbol;Acc:HGNC:25491]	0.04	0	0.02	0.11	0.1	0.15
ENST00000357495	0.444764	-1.16889	3.65e-05	yes	down	3.56	1.21	ENSG00000139675	HNRNPA1L2	heterogeneous nuclear ribonucleoprotein A1 like 2 [Source:HGNC Symbol;Acc:HGNC:27067]	3.44	3.42	3.82	1.35	0.99	1.29
ENST00000357503	0.441415	-1.17979	1.98e-23	yes	down	13.1767	4.45	ENSG00000198113	TOR4A	torsin family 4 member A [Source:HGNC Symbol;Acc:HGNC:25981]	14.68	13.36	11.49	4.39	4.07	4.89
ENST00000357618	0.432029	-1.2108	0.000136793	yes	down	0.556667	0.186667	ENSG00000010704	HFE	homeostatic iron regulator [Source:HGNC Symbol;Acc:HGNC:4886]	0.57	0.61	0.49	0.17	0.23	0.16
ENST00000357790	2.30156	1.20261	4.16e-26	yes	up	1221.72	2086.67	ENSG00000137818	RPLP1	ribosomal protein lateral stalk subunit P1 [Source:HGNC Symbol;Acc:HGNC:10372]	1163.08	1207.63	1294.46	2181.51	2160.02	1918.47
ENST00000357811	0.00942043	-6.72999	3.29e-05	yes	down	0.143333	0	ENSG00000197467	COL13A1	collagen type XIII alpha 1 chain [Source:HGNC Symbol;Acc:HGNC:2190]	0.16	0.17	0.1	0	0	0
ENST00000357849	2.42356	1.27713	1.92e-07	yes	up	2.5	4.6	ENSG00000121022	COPS5	COP9 signalosome subunit 5 [Source:HGNC Symbol;Acc:HGNC:2240]	3.06	2.38	2.06	4.33	5.59	3.88
ENST00000358024	0.453878	-1.13962	0.00024138	yes	down	1.08667	0.38	ENSG00000133069	TMCC2	transmembrane and coiled-coil domain family 2 [Source:HGNC Symbol;Acc:HGNC:24239]	1.08	0.93	1.25	0.34	0.33	0.47
ENST00000358025	212.976	7.73455	0.00878145	yes	up	0	0.0566667	ENSG00000054654	SYNE2	spectrin repeat containing nuclear envelope protein 2 [Source:HGNC Symbol;Acc:HGNC:17084]	0	0	0	0	0.13	0.04
ENST00000358028	0.0177964	-5.81227	0.0038015	yes	down	0.13	0	ENSG00000001461	NIPAL3	NIPA like domain containing 3 [Source:HGNC Symbol;Acc:HGNC:25233]	0.06	0.22	0.11	0	0	0
ENST00000358299	6.37668	2.67281	0.00931556	yes	up	0.03	0.143333	ENSG00000163596	ICA1L	islet cell autoantigen 1 like [Source:HGNC Symbol;Acc:HGNC:14442]	0.04	0.05	0	0.13	0.17	0.13
ENST00000358321	0.171051	-2.5475	2.08e-19	yes	down	1.69667	0.22	ENSG00000099994	SUSD2	sushi domain containing 2 [Source:HGNC Symbol;Acc:HGNC:30667]	1.74	1.88	1.47	0.25	0.23	0.18
ENST00000358368	0.387227	-1.36875	3.4e-34	yes	down	62.2967	18.4467	ENSG00000076924	XAB2	XPA binding protein 2 [Source:HGNC Symbol;Acc:HGNC:14089]	65.89	62.66	58.34	20.23	16.63	18.48
ENST00000358472	0.3554	-1.49248	0.0011553	yes	down	0.64	0.173333	ENSG00000176371	ZSCAN2	zinc finger and SCAN domain containing 2 [Source:HGNC Symbol;Acc:HGNC:20994]	0.73	0.77	0.42	0.15	0.24	0.13
ENST00000358514	2.23476	1.16012	5.71e-09	yes	up	8.92667	15.2233	ENSG00000205220	PSMB10	proteasome 20S subunit beta 10 [Source:HGNC Symbol;Acc:HGNC:9538]	7.95	9.5	9.33	16.73	16.14	12.8
ENST00000358726	2.32164	1.21514	2.81e-05	yes	up	2.63667	4.68667	ENSG00000214046	SMIM7	small integral membrane protein 7 [Source:HGNC Symbol;Acc:HGNC:28419]	2.08	2.96	2.87	4.56	4.61	4.89
ENST00000358758	0.00769128	-7.02256	0.00275526	yes	down	0.226667	0	ENSG00000167371	PRRT2	proline rich transmembrane protein 2 [Source:HGNC Symbol;Acc:HGNC:30500]	0.46	0.22	0	0	0	0
ENST00000358788	2.93944	1.55554	0.00130612	yes	up	1.18	2.59333	ENSG00000115364	MRPL19	mitochondrial ribosomal protein L19 [Source:HGNC Symbol;Acc:HGNC:14052]	1.69	1.23	0.62	2.09	3.3	2.39
ENST00000358906	0.300695	-1.73363	0.00400878	yes	down	0.666667	0.153333	ENSG00000139438	FAM222A	family with sequence similarity 222 member A [Source:HGNC Symbol;Acc:HGNC:25915]	1.04	0.71	0.25	0.18	0.14	0.14
ENST00000358918	4.93598	2.30334	5.53e-18	yes	up	1.04333	3.96333	ENSG00000142192	APP	amyloid beta precursor protein [Source:HGNC Symbol;Acc:HGNC:620]	1.08	0.81	1.24	3.29	3.81	4.79
ENST00000359039	2.09107	1.06424	0.000553376	yes	up	0.416667	0.676667	ENSG00000198642	KLHL9	kelch like family member 9 [Source:HGNC Symbol;Acc:HGNC:18732]	0.46	0.35	0.44	0.48	0.88	0.67
ENST00000359044	0.495422	-1.01327	2.04e-14	yes	down	12.66	4.80667	ENSG00000105732	ZNF574	zinc finger protein 574 [Source:HGNC Symbol;Acc:HGNC:26166]	13.72	12.1	12.16	5.12	4.28	5.02
ENST00000359082	0.0067363	-7.21383	0.001614	yes	down	0.0933333	0	ENSG00000161681	SHANK1	SH3 and multiple ankyrin repeat domains 1 [Source:HGNC Symbol;Acc:HGNC:15474]	0.12	0.16	0	0	0	0
ENST00000359161	0.352098	-1.50595	0.0042243	yes	down	0.99	0.266667	ENSG00000087903	RFX2	regulatory factor X2 [Source:HGNC Symbol;Acc:HGNC:9983]	0.66	1.35	0.96	0.44	0.2	0.16
ENST00000359226	2.26963	1.18246	0.00262564	yes	up	1.03	1.81667	ENSG00000101019	UQCC1	ubiquinol-cytochrome c reductase complex assembly factor 1 [Source:HGNC Symbol;Acc:HGNC:15891]	0.84	1.16	1.09	1.08	1.8	2.57
ENST00000359247	0.207814	-2.26664	0.000212451	yes	down	0.266667	0.0433333	ENSG00000134775	FHOD3	formin homology 2 domain containing 3 [Source:HGNC Symbol;Acc:HGNC:26178]	0.35	0.26	0.19	0.06	0.02	0.05
ENST00000359415	0.0012734	-9.61709	3.25e-14	yes	down	0.78	0	ENSG00000095139	ARCN1	archain 1 [Source:HGNC Symbol;Acc:HGNC:649]	0.95	0.55	0.84	0	0	0
ENST00000359426	0.349946	-1.5148	1.35e-38	yes	down	22.32	5.97333	ENSG00000156515	HK1	hexokinase 1 [Source:HGNC Symbol;Acc:HGNC:4922]	24.47	22.95	19.54	6.01	5.37	6.54
ENST00000359467	3.34152	1.74051	0.000303872	yes	up	0.0766667	0.206667	ENSG00000196693	ZNF33B	zinc finger protein 33B [Source:HGNC Symbol;Acc:HGNC:13097]	0.08	0.06	0.09	0.18	0.28	0.16
ENST00000359511	0.373171	-1.42209	1.84e-09	yes	down	1.89	0.54	ENSG00000160785	SLC25A44	solute carrier family 25 member 44 [Source:HGNC Symbol;Acc:HGNC:29036]	2.23	1.65	1.79	0.45	0.62	0.55
ENST00000359534	0.488447	-1.03373	1.35e-06	yes	down	2.68	1.00333	ENSG00000164626	KCNK5	potassium two pore domain channel subfamily K member 5 [Source:HGNC Symbol;Acc:HGNC:6280]	2.68	2.86	2.5	1.15	0.83	1.03
ENST00000359651	2.51193	1.3288	5.48e-05	yes	up	0.24	0.47	ENSG00000163435	ELF3	E74 like ETS transcription factor 3 [Source:HGNC Symbol;Acc:HGNC:3318]	0.22	0.24	0.26	0.43	0.42	0.56
ENST00000359890	2.00753	1.00542	0.00111448	yes	up	0.28	0.426667	ENSG00000100461	RBM23	RNA binding motif protein 23 [Source:HGNC Symbol;Acc:HGNC:20155]	0.36	0.29	0.19	0.31	0.52	0.45
ENST00000359933	2.58257	1.36881	0.00143276	yes	up	0.0733333	0.146667	ENSG00000066739	ATG2B	autophagy related 2B [Source:HGNC Symbol;Acc:HGNC:20187]	0.06	0.08	0.08	0.09	0.2	0.15
ENST00000359995	0.464277	-1.10694	2.93e-32	yes	down	34.11	12.1067	ENSG00000161547	SRSF2	serine and arginine rich splicing factor 2 [Source:HGNC Symbol;Acc:HGNC:10783]	36.14	33.49	32.7	12.57	11.93	11.82
ENST00000360000	2.75461	1.46185	0.00445077	yes	up	0.623333	1.30333	ENSG00000180964	TCEAL8	transcription elongation factor A like 8 [Source:HGNC Symbol;Acc:HGNC:28683]	0.4	0.84	0.63	1.5	1.52	0.89
ENST00000360009	0.473645	-1.07812	1.25e-05	yes	down	2.19333	0.793333	ENSG00000117682	DHDDS	dehydrodolichyl diphosphate synthase subunit [Source:HGNC Symbol;Acc:HGNC:20603]	2.51	2.09	1.98	0.97	0.74	0.67
ENST00000360079	0.303637	-1.71958	1.42e-23	yes	down	113.15	26.1767	ENSG00000196419	XRCC6	X-ray repair cross complementing 6 [Source:HGNC Symbol;Acc:HGNC:4055]	118.62	116.43	104.4	29.56	19.6	29.37
ENST00000360194	0.392617	-1.34881	0.00809955	yes	down	0.72	0.216667	ENSG00000197798	FAM118B	family with sequence similarity 118 member B [Source:HGNC Symbol;Acc:HGNC:26110]	0.75	0.67	0.74	0.23	0.16	0.26
ENST00000360304	0.0382181	-4.7096	3.89e-05	yes	down	0.0933333	0.00333333	ENSG00000065534	MYLK	myosin light chain kinase [Source:HGNC Symbol;Acc:HGNC:7590]	0.09	0.1	0.09	0	0	0.01
ENST00000360384	0.452941	-1.14261	1.03e-21	yes	down	50.0533	17.2333	ENSG00000165119	HNRNPK	heterogeneous nuclear ribonucleoprotein K [Source:HGNC Symbol;Acc:HGNC:5044]	57.37	52.34	40.45	18.08	16.44	17.18
ENST00000360439	0.303555	-1.71997	0.000400987	yes	down	3.07667	0.706667	ENSG00000169375	SIN3A	SIN3 transcription regulator family member A [Source:HGNC Symbol;Acc:HGNC:19353]	3.44	3.48	2.31	0.77	0.22	1.13
ENST00000360565	0.42788	-1.22472	2.73e-19	yes	down	27.8867	9.12	ENSG00000126461	SCAF1	SR-related CTD associated factor 1 [Source:HGNC Symbol;Acc:HGNC:30403]	30.74	27.47	25.45	10.12	7.71	9.53
ENST00000360578	0.422226	-1.24391	1.59e-07	yes	down	0.953333	0.306667	ENSG00000171368	TPPP	tubulin polymerization promoting protein [Source:HGNC Symbol;Acc:HGNC:24164]	1.07	1.01	0.78	0.29	0.28	0.35
ENST00000360586	2.12983	1.09074	0.0074982	yes	up	0.24	0.4	ENSG00000198554	WDHD1	WD repeat and HMG-box DNA binding protein 1 [Source:HGNC Symbol;Acc:HGNC:23170]	0.17	0.24	0.31	0.46	0.44	0.3
ENST00000360605	0.494417	-1.0162	0.00206596	yes	down	1.89667	0.716667	ENSG00000105176	URI1	URI1 prefoldin like chaperone [Source:HGNC Symbol;Acc:HGNC:13236]	2.21	1.5	1.98	0.68	0.84	0.63
ENST00000360642	12.5647	3.65131	3.46e-06	yes	up	0.04	0.376667	ENSG00000109572	CLCN3	chloride voltage-gated channel 3 [Source:HGNC Symbol;Acc:HGNC:2021]	0.01	0.07	0.04	0.23	0.54	0.36
ENST00000360742	0.36871	-1.43944	0.000179673	yes	down	1.21333	0.336667	ENSG00000129696	TTI2	TELO2 interacting protein 2 [Source:HGNC Symbol;Acc:HGNC:26262]	1.47	1.18	0.99	0.4	0.23	0.38
ENST00000360779	38.0361	5.2493	0.000304598	yes	up	0.01	0.28	ENSG00000125775	SDCBP2	syndecan binding protein 2 [Source:HGNC Symbol;Acc:HGNC:15756]	0.03	0	0	0.27	0.16	0.41
ENST00000360839	0.154007	-2.69893	6.1e-06	yes	down	0.563333	0.0633333	ENSG00000131503	ANKHD1	ankyrin repeat and KH domain containing 1 [Source:HGNC Symbol;Acc:HGNC:24714]	0.81	0.21	0.67	0.1	0.05	0.04
ENST00000360916	4.96962	2.31313	0.00137829	yes	up	0.09	0.33	ENSG00000163138	PACRGL	parkin coregulated like [Source:HGNC Symbol;Acc:HGNC:28442]	0.1	0.12	0.05	0.2	0.44	0.35
ENST00000360938	0.441792	-1.17856	0.000214891	yes	down	2.26667	0.763333	ENSG00000157557	ETS2	ETS proto-oncogene 2, transcription factor [Source:HGNC Symbol;Acc:HGNC:3489]	2.78	2.19	1.83	0.83	0.99	0.47
ENST00000361040	0.324259	-1.62478	0.00253309	yes	down	0.236667	0.06	ENSG00000116580	GON4L	gon-4 like [Source:HGNC Symbol;Acc:HGNC:25973]	0.19	0.23	0.29	0.05	0.05	0.08
ENST00000361042	70.1656	6.13269	0.000929108	yes	up	0	0.0433333	ENSG00000132970	WASF3	WASP family member 3 [Source:HGNC Symbol;Acc:HGNC:12734]	0	0	0	0.04	0.06	0.03
ENST00000361060	4.52277	2.17721	8e-12	yes	up	0.373333	1.32	ENSG00000198380	GFPT1	glutamine--fructose-6-phosphate transaminase 1 [Source:HGNC Symbol;Acc:HGNC:4241]	0.43	0.21	0.48	1.17	1.47	1.32
ENST00000361114	0.336006	-1.57344	1.29e-11	yes	down	3.24	0.833333	ENSG00000107745	MICU1	mitochondrial calcium uptake 1 [Source:HGNC Symbol;Acc:HGNC:1530]	3.18	3.34	3.2	0.88	0.95	0.67
ENST00000361138	2.15651	1.1087	1.77e-05	yes	up	0.443333	0.74	ENSG00000198887	SMC5	structural maintenance of chromosomes 5 [Source:HGNC Symbol;Acc:HGNC:20465]	0.49	0.45	0.39	0.55	0.89	0.78
ENST00000361227	2.61823	1.38859	1.77e-10	yes	up	1319.41	2533.05	ENSG00000198840	MT-ND3	mitochondrially encoded NADH:ubiquinone oxidoreductase core subunit 3 [Source:HGNC Symbol;Acc:HGNC:7458]	1024.33	1216.69	1717.2	2823.66	2178.67	2596.81
ENST00000361283	0.404763	-1.30485	2.2e-16	yes	down	4.03667	1.25667	ENSG00000198824	CHAMP1	chromosome alignment maintaining phosphoprotein 1 [Source:HGNC Symbol;Acc:HGNC:20311]	4.19	3.78	4.14	1.2	1.22	1.35
ENST00000361335	2.34189	1.22767	1.66e-13	yes	up	243.823	410.533	ENSG00000212907	MT-ND4L	mitochondrially encoded NADH:ubiquinone oxidoreductase core subunit 4L [Source:HGNC Symbol;Acc:HGNC:7460]	215.77	231.61	284.09	375.33	394.81	461.46
ENST00000361354	2.19279	1.13277	5.65e-05	yes	up	0.296667	0.506667	ENSG00000061676	NCKAP1	NCK associated protein 1 [Source:HGNC Symbol;Acc:HGNC:7666]	0.34	0.23	0.32	0.37	0.7	0.45
ENST00000361381	2.26085	1.17687	7.31e-14	yes	up	1172.76	2036.24	ENSG00000198886	MT-ND4	mitochondrially encoded NADH:ubiquinone oxidoreductase core subunit 4 [Source:HGNC Symbol;Acc:HGNC:7459]	1057.24	1129.05	1331.98	2062.59	1773.29	2272.84
ENST00000361390	3.33167	1.73624	4.16e-28	yes	up	636.037	1621.92	ENSG00000198888	MT-ND1	mitochondrially encoded NADH:ubiquinone oxidoreductase core subunit 1 [Source:HGNC Symbol;Acc:HGNC:7455]	564.84	598.24	745.03	1607.66	1492.63	1765.47
ENST00000361400	0.0136651	-6.19336	0.000571568	yes	down	0.133333	0	ENSG00000126091	ST3GAL3	ST3 beta-galactoside alpha-2,3-sialyltransferase 3 [Source:HGNC Symbol;Acc:HGNC:10866]	0.15	0.09	0.16	0	0	0
ENST00000361441	0.38985	-1.35901	4.24e-26	yes	down	25.5667	7.62333	ENSG00000244509	APOBEC3C	apolipoprotein B mRNA editing enzyme catalytic subunit 3C [Source:HGNC Symbol;Acc:HGNC:17353]	26.29	26.58	23.83	8.23	6.68	7.96
ENST00000361453	2.65949	1.41115	1.04e-16	yes	up	854.677	1741.9	ENSG00000198763	MT-ND2	mitochondrially encoded NADH:ubiquinone oxidoreductase core subunit 2 [Source:HGNC Symbol;Acc:HGNC:7456]	742.38	813.97	1007.68	1787.68	1530.03	1907.99
ENST00000361470	0.36161	-1.46749	0.000277343	yes	down	0.676667	0.186667	ENSG00000198934	MAGEE1	MAGE family member E1 [Source:HGNC Symbol;Acc:HGNC:24934]	0.7	0.59	0.74	0.24	0.13	0.19
ENST00000361538	0.472354	-1.08206	1.04e-10	yes	down	9.68667	3.47667	ENSG00000198721	ECI2	enoyl-CoA delta isomerase 2 [Source:HGNC Symbol;Acc:HGNC:14601]	10.55	10.1	8.41	3.27	3.24	3.92
ENST00000361545	0.306391	-1.70655	2.39e-54	yes	down	6.28667	1.47667	ENSG00000106665	CLIP2	CAP-Gly domain containing linker protein 2 [Source:HGNC Symbol;Acc:HGNC:2586]	6.79	6.33	5.74	1.53	1.44	1.46
ENST00000361548	0.0639133	-3.96774	0.00197512	yes	down	0.343333	0.0166667	ENSG00000158055	GRHL3	grainyhead like transcription factor 3 [Source:HGNC Symbol;Acc:HGNC:25839]	0.39	0.38	0.26	0.05	0	0
ENST00000361564	2.14206	1.099	1.75e-08	yes	up	7.44333	12.1967	ENSG00000198856	OSTC	oligosaccharyltransferase complex non-catalytic subunit [Source:HGNC Symbol;Acc:HGNC:24448]	7.34	6.85	8.14	11.8	14.28	10.51
ENST00000361567	2.78894	1.47972	7.92e-20	yes	up	238.033	512.387	ENSG00000198786	MT-ND5	mitochondrially encoded NADH:ubiquinone oxidoreductase core subunit 5 [Source:HGNC Symbol;Acc:HGNC:7461]	207.94	228.95	277.21	496.53	467.42	573.21
ENST00000361673	5.71739	2.51536	0.00585424	yes	up	0.0133333	0.05	ENSG00000198796	ALPK2	alpha kinase 2 [Source:HGNC Symbol;Acc:HGNC:20565]	0.01	0.02	0.01	0.03	0.05	0.07
ENST00000361682	2.18395	1.12694	8.74e-09	yes	up	4.15	6.90333	ENSG00000093010	COMT	catechol-O-methyltransferase [Source:HGNC Symbol;Acc:HGNC:2228]	4.63	3.81	4.01	8.29	6.06	6.36
ENST00000361762	0.0154694	-6.01444	0.00194842	yes	down	0.04	0	ENSG00000169851	PCDH7	protocadherin 7 [Source:HGNC Symbol;Acc:HGNC:8659]	0.06	0.02	0.04	0	0	0
ENST00000361789	2.3164	1.21189	3.34e-21	yes	up	744.36	1318.79	ENSG00000198727	MT-CYB	mitochondrially encoded cytochrome b [Source:HGNC Symbol;Acc:HGNC:7427]	704.14	717.7	811.24	1325.53	1209.31	1421.53
ENST00000361851	2.93124	1.55151	5.69e-18	yes	up	1209.94	2405.68	ENSG00000228253	MT-ATP8	mitochondrially encoded ATP synthase membrane subunit 8 [Source:HGNC Symbol;Acc:HGNC:7415]	1044.27	1097.52	1488.04	2534.61	2110.31	2572.13
ENST00000361866	0.306314	-1.70692	1.59e-30	yes	down	15.9633	3.72667	ENSG00000142156	COL6A1	collagen type VI alpha 1 chain [Source:HGNC Symbol;Acc:HGNC:2211]	18.27	16.1	13.52	4.18	3.21	3.79
ENST00000361872	0.372036	-1.42649	0.00181875	yes	down	1.60667	0.456667	ENSG00000162419	GMEB1	glucocorticoid modulatory element binding protein 1 [Source:HGNC Symbol;Acc:HGNC:4370]	1.24	2.05	1.53	0.65	0.28	0.44
ENST00000361899	2.83769	1.50472	9.67e-25	yes	up	1528.96	3289.69	ENSG00000198899	MT-ATP6	mitochondrially encoded ATP synthase membrane subunit 6 [Source:HGNC Symbol;Acc:HGNC:7414]	1366.52	1495.8	1724.56	3245.38	3000.03	3623.65
ENST00000361911	3.45171	1.78731	0.0083634	yes	up	0.173333	0.463333	ENSG00000162664	ZNF326	zinc finger protein 326 [Source:HGNC Symbol;Acc:HGNC:14104]	0.18	0.08	0.26	0.44	0.39	0.56
ENST00000361961	2.67909	1.42174	0.00548155	yes	up	0.14	0.293333	ENSG00000139116	KIF21A	kinesin family member 21A [Source:HGNC Symbol;Acc:HGNC:19349]	0.09	0.12	0.21	0.27	0.4	0.21
ENST00000361972	0.0165171	-5.9199	0.00194465	yes	down	0.03	0	ENSG00000198879	SFMBT2	Scm like with four mbt domains 2 [Source:HGNC Symbol;Acc:HGNC:20256]	0.05	0.02	0.02	0	0	0
ENST00000362006	2.72935	1.44856	0.00858054	yes	up	0.146667	0.31	ENSG00000216937	CCDC7	coiled-coil domain containing 7 [Source:HGNC Symbol;Acc:HGNC:26533]	0.18	0.14	0.12	0.31	0.27	0.35
ENST00000362057	0.303689	-1.71933	5.14e-09	yes	down	1.10667	0.256667	ENSG00000095397	WHRN	whirlin [Source:HGNC Symbol;Acc:HGNC:16361]	1.03	1.13	1.16	0.28	0.21	0.28
ENST00000366197	100.321	6.64848	0.00658154	yes	up	0	0.0633333	ENSG00000188785	ZNF548	zinc finger protein 548 [Source:HGNC Symbol;Acc:HGNC:26561]	0	0	0	0	0.1	0.09
ENST00000366541	2.25576	1.17361	0.00730962	yes	up	0.306667	0.533333	ENSG00000054282	SDCCAG8	SHH signaling and ciliogenesis regulator SDCCAG8 [Source:HGNC Symbol;Acc:HGNC:10671]	0.21	0.39	0.32	0.45	0.57	0.58
ENST00000366553	2.86082	1.51643	0.00243179	yes	up	0.0833333	0.18	ENSG00000203668	CHML	CHM like Rab escort protein [Source:HGNC Symbol;Acc:HGNC:1941]	0.06	0.11	0.08	0.18	0.24	0.12
ENST00000366615	12.8593	3.68474	4.43e-05	yes	up	0.04	0.416667	ENSG00000168275	COA6	cytochrome c oxidase assembly factor 6 [Source:HGNC Symbol;Acc:HGNC:18025]	0.04	0.04	0.04	0.25	0.78	0.22
ENST00000366687	0.0031141	-8.32697	9.84e-10	yes	down	0.25	0	ENSG00000154429	CCSAP	centriole, cilia and spindle associated protein [Source:HGNC Symbol;Acc:HGNC:29578]	0.19	0.25	0.31	0	0	0
ENST00000366695	2.06272	1.04455	1.76e-16	yes	up	90.2733	141.843	ENSG00000181218	H2AW	H2A.W histone [Source:HGNC Symbol;Acc:HGNC:20507]	87.7	83.76	99.36	144.71	139.59	141.23
ENST00000366746	2.37136	1.24571	5.07e-05	yes	up	4.14	7.33	ENSG00000162910	MRPL55	mitochondrial ribosomal protein L55 [Source:HGNC Symbol;Acc:HGNC:16686]	4.04	3.8	4.58	8.57	5.92	7.5
ENST00000366760	0.4154	-1.26743	7.84e-07	yes	down	3.30333	1.04667	ENSG00000143740	SNAP47	synaptosome associated protein 47 [Source:HGNC Symbol;Acc:HGNC:30669]	3.54	3.18	3.19	1.17	0.95	1.02
ENST00000366767	59.6637	5.89878	9.74e-09	yes	up	0.00333333	0.173333	ENSG00000143776	CDC42BPA	CDC42 binding protein kinase alpha [Source:HGNC Symbol;Acc:HGNC:1737]	0	0	0.01	0.12	0.28	0.12
ENST00000366777	0.477164	-1.06744	2.02e-09	yes	down	8.81667	3.21	ENSG00000163050	COQ8A	coenzyme Q8A [Source:HGNC Symbol;Acc:HGNC:16812]	10.28	7.79	8.38	3.72	3.05	2.86
ENST00000366783	0.494016	-1.01737	0.00176622	yes	down	2.66667	0.996667	ENSG00000143801	PSEN2	presenilin 2 [Source:HGNC Symbol;Acc:HGNC:9509]	3.23	2.77	2	1.33	0.74	0.92
ENST00000366794	0.492114	-1.02293	7.7e-33	yes	down	31.0833	11.72	ENSG00000143799	PARP1	poly(ADP-ribose) polymerase 1 [Source:HGNC Symbol;Acc:HGNC:270]	33.27	33.46	26.52	11.54	11.84	11.78
ENST00000366850	4.59373	2.19967	0.000307782	yes	up	0.22	0.763333	ENSG00000185842	DNAH14	dynein axonemal heavy chain 14 [Source:HGNC Symbol;Acc:HGNC:2945]	0.27	0.15	0.24	0.82	0.6	0.87
ENST00000366899	3.91903	1.9705	8.93e-09	yes	up	0.323333	0.973333	ENSG00000143507	DUSP10	dual specificity phosphatase 10 [Source:HGNC Symbol;Acc:HGNC:3065]	0.29	0.39	0.29	1.1	0.9	0.92
ENST00000366964	0.015431	-6.01802	0.00121021	yes	down	0.0933333	0	ENSG00000143494	VASH2	vasohibin 2 [Source:HGNC Symbol;Acc:HGNC:25723]	0.1	0.12	0.06	0	0	0
ENST00000366993	17.2211	4.1061	0.00370044	yes	up	0.03	0.396667	ENSG00000143493	INTS7	integrator complex subunit 7 [Source:HGNC Symbol;Acc:HGNC:24484]	0	0	0.09	0.47	0.09	0.63
ENST00000367006	2.56948	1.36148	0.00201651	yes	up	0.343333	0.673333	ENSG00000117625	RCOR3	REST corepressor 3 [Source:HGNC Symbol;Acc:HGNC:25594]	0.41	0.42	0.2	0.51	0.64	0.87
ENST00000367048	0.470614	-1.08738	3.29e-07	yes	down	5.41	1.93667	ENSG00000120437	ACAT2	acetyl-CoA acetyltransferase 2 [Source:HGNC Symbol;Acc:HGNC:94]	6.24	5.38	4.61	2.19	1.79	1.83
ENST00000367094	0.10175	-3.2969	0.00233551	yes	down	0.19	0.0166667	ENSG00000130338	TULP4	TUB like protein 4 [Source:HGNC Symbol;Acc:HGNC:15530]	0.21	0.23	0.13	0.01	0.04	0
ENST00000367157	4.72367	2.23991	7.73e-85	yes	up	1.97	7.13333	ENSG00000163545	NUAK2	NUAK family kinase 2 [Source:HGNC Symbol;Acc:HGNC:29558]	2.17	1.96	1.78	6.81	7.15	7.44
ENST00000367186	0.1496	-2.74082	3.47e-05	yes	down	0.723333	0.08	ENSG00000213079	SCAF8	SR-related CTD associated factor 8 [Source:HGNC Symbol;Acc:HGNC:20959]	1.04	0.79	0.34	0.04	0.04	0.16
ENST00000367309	0.170862	-2.5491	3.35e-07	yes	down	2.97667	0.383333	ENSG00000174307	PHLDA3	pleckstrin homology like domain family A member 3 [Source:HGNC Symbol;Acc:HGNC:8934]	3.37	3.31	2.25	0.58	0.26	0.31
ENST00000367321	2.03294	1.02357	2.67e-10	yes	up	2.16667	3.38	ENSG00000120254	MTHFD1L	methylenetetrahydrofolate dehydrogenase (NADP+ dependent) 1 like [Source:HGNC Symbol;Acc:HGNC:21055]	2.06	2.5	1.94	3.45	3.29	3.4
ENST00000367341	7.15323	2.83859	3.59e-06	yes	up	0.29	1.52	ENSG00000155918	RAET1L	retinoic acid early transcript 1L [Source:HGNC Symbol;Acc:HGNC:16798]	0.43	0.37	0.07	1.71	1.27	1.58
ENST00000367385	3.34495	1.74198	6.09e-05	yes	up	0.243333	0.64	ENSG00000151414	NEK7	NIMA related kinase 7 [Source:HGNC Symbol;Acc:HGNC:13386]	0.15	0.28	0.3	0.61	0.81	0.5
ENST00000367404	2.20493	1.14074	0.00356148	yes	up	0.78	1.3	ENSG00000120253	NUP43	nucleoporin 43 [Source:HGNC Symbol;Acc:HGNC:21182]	0.73	0.96	0.65	1.2	1.31	1.39
ENST00000367439	2.13471	1.09404	0.000461707	yes	up	4.12	6.55	ENSG00000023572	GLRX2	glutaredoxin 2 [Source:HGNC Symbol;Acc:HGNC:16065]	4.65	4.23	3.48	8.24	4.88	6.53
ENST00000367455	2.76367	1.46659	0.0045037	yes	up	0.12	0.25	ENSG00000116750	UCHL5	ubiquitin C-terminal hydrolase L5 [Source:HGNC Symbol;Acc:HGNC:19678]	0.15	0.11	0.1	0.15	0.39	0.21
ENST00000367511	2.89872	1.53541	4.68e-15	yes	up	0.483333	1.07667	ENSG00000135842	NIBAN1	niban apoptosis regulator 1 [Source:HGNC Symbol;Acc:HGNC:16784]	0.59	0.46	0.4	0.95	1.15	1.13
ENST00000367526	10.131	3.34071	0.00350968	yes	up	0.02	0.156667	ENSG00000152818	UTRN	utrophin [Source:HGNC Symbol;Acc:HGNC:12635]	0	0.01	0.05	0.1	0.24	0.13
ENST00000367534	2.05873	1.04176	1.49e-08	yes	up	8.82	13.5667	ENSG00000162704	ARPC5	actin related protein 2/3 complex subunit 5 [Source:HGNC Symbol;Acc:HGNC:708]	10.23	8.96	7.27	13.68	14.25	12.77
ENST00000367568	4.44608	2.15253	1.81e-10	yes	up	0.153333	0.536667	ENSG00000135604	STX11	syntaxin 11 [Source:HGNC Symbol;Acc:HGNC:11429]	0.15	0.12	0.19	0.55	0.51	0.55
ENST00000367572	2.48735	1.31461	0.00176339	yes	up	0.23	0.436667	ENSG00000118495	PLAGL1	PLAG1 like zinc finger 1 [Source:HGNC Symbol;Acc:HGNC:9046]	0.24	0.24	0.21	0.44	0.4	0.47
ENST00000367577	0.447898	-1.15876	3.99e-30	yes	down	9.52667	3.27333	ENSG00000162783	IER5	immediate early response 5 [Source:HGNC Symbol;Acc:HGNC:5393]	10.24	9.67	8.67	3.39	3.34	3.09
ENST00000367604	5.64156	2.49609	1.85e-09	yes	up	0.0833333	0.37	ENSG00000010818	HIVEP2	HIVEP zinc finger 2 [Source:HGNC Symbol;Acc:HGNC:4921]	0.05	0.1	0.1	0.32	0.47	0.32
ENST00000367662	9.76861	3.28815	0.00807714	yes	up	0.00333333	0.0366667	ENSG00000116183	PAPPA2	pappalysin 2 [Source:HGNC Symbol;Acc:HGNC:14615]	0	0.01	0	0.03	0.05	0.03
ENST00000367701	2.79073	1.48064	0.00140061	yes	up	0.0433333	0.0933333	ENSG00000185278	ZBTB37	zinc finger and BTB domain containing 37 [Source:HGNC Symbol;Acc:HGNC:28365]	0.06	0.05	0.02	0.07	0.12	0.09
ENST00000367808	4.4595	2.15688	0.00217001	yes	up	0.103333	0.38	ENSG00000117475	BLZF1	basic leucine zipper nuclear factor 1 [Source:HGNC Symbol;Acc:HGNC:1065]	0.04	0.13	0.14	0.22	0.56	0.36
ENST00000367820	2.37189	1.24604	0.00579325	yes	up	1.08667	1.92	ENSG00000112339	HBS1L	HBS1 like translational GTPase [Source:HGNC Symbol;Acc:HGNC:4834]	1.38	0.85	1.03	1.62	2.03	2.11
ENST00000367921	79.6012	6.31472	0.000333049	yes	up	0	0.0233333	ENSG00000162733	DDR2	discoidin domain receptor tyrosine kinase 2 [Source:HGNC Symbol;Acc:HGNC:2731]	0	0	0	0.02	0.03	0.02
ENST00000367926	2.54807	1.34941	0.00625502	yes	up	0.55	1.06333	ENSG00000117143	UAP1	UDP-N-acetylglucosamine pyrophosphorylase 1 [Source:HGNC Symbol;Acc:HGNC:12457]	0.35	0.89	0.41	1.42	0.82	0.95
ENST00000367937	2.12432	1.087	4.99e-05	yes	up	1.87	3.02667	ENSG00000079950	STX7	syntaxin 7 [Source:HGNC Symbol;Acc:HGNC:11442]	2.1	1.86	1.65	2.69	3.62	2.77
ENST00000367976	2.02084	1.01496	0.00568365	yes	up	0.42	0.646667	ENSG00000118523	CCN2	cellular communication network factor 2 [Source:HGNC Symbol;Acc:HGNC:2500]	0.42	0.46	0.38	0.74	0.56	0.64
ENST00000367993	0.390846	-1.35533	9.64e-11	yes	down	6.33	1.89333	ENSG00000158864	NDUFS2	NADH:ubiquinone oxidoreductase core subunit S2 [Source:HGNC Symbol;Acc:HGNC:7708]	7.19	5.61	6.19	1.68	1.69	2.31
ENST00000367998	0.481322	-1.05493	0.00629904	yes	down	3.33	1.22	ENSG00000158850	B4GALT3	beta-1,4-galactosyltransferase 3 [Source:HGNC Symbol;Acc:HGNC:926]	3.38	3.65	2.96	1.25	0.65	1.76
ENST00000368010	2.92847	1.55015	2.22e-27	yes	up	24.51	53.5467	ENSG00000143256	PFDN2	prefoldin subunit 2 [Source:HGNC Symbol;Acc:HGNC:8867]	28.08	22.98	22.47	59.04	52.21	49.39
ENST00000368012	0.386542	-1.3713	0.0079272	yes	down	0.303333	0.0866667	ENSG00000143217	NECTIN4	nectin cell adhesion molecule 4 [Source:HGNC Symbol;Acc:HGNC:19688]	0.26	0.35	0.3	0.1	0.09	0.07
ENST00000368020	152.97	7.25711	0.00187585	yes	up	0	0.283333	ENSG00000158773	USF1	upstream transcription factor 1 [Source:HGNC Symbol;Acc:HGNC:12593]	0	0	0	0	0.67	0.18
ENST00000368024	2.13428	1.09375	9.37e-06	yes	up	20.1333	31.65	ENSG00000215845	TSTD1	thiosulfate sulfurtransferase like domain containing 1 [Source:HGNC Symbol;Acc:HGNC:35410]	21.16	22.62	16.62	38.36	33.49	23.1
ENST00000368043	57.7593	5.85198	0.00626233	yes	up	0	0.06	ENSG00000026751	SLAMF7	SLAM family member 7 [Source:HGNC Symbol;Acc:HGNC:21394]	0	0	0	0.07	0.01	0.1
ENST00000368094	0.102188	-3.29071	0.000442522	yes	down	0.616667	0.05	ENSG00000085552	IGSF9	immunoglobulin superfamily member 9 [Source:HGNC Symbol;Acc:HGNC:18132]	0.58	0.58	0.69	0	0.04	0.11
ENST00000368209	0.336727	-1.57035	5.03e-33	yes	down	78.6833	20.27	ENSG00000143321	HDGF	heparin binding growth factor [Source:HGNC Symbol;Acc:HGNC:4856]	85.24	77.12	73.69	18.67	17.93	24.21
ENST00000368223	0.241679	-2.04884	2.44e-41	yes	down	3.3	0.613333	ENSG00000132688	NES	nestin [Source:HGNC Symbol;Acc:HGNC:7756]	3.52	3.17	3.21	0.62	0.57	0.65
ENST00000368302	4.31213	2.1084	3.99e-06	yes	up	1.48333	4.84	ENSG00000116586	LAMTOR2	late endosomal/lysosomal adaptor, MAPK and MTOR activator 2 [Source:HGNC Symbol;Acc:HGNC:29796]	1.46	1.06	1.93	3.79	6.89	3.84
ENST00000368346	2.3356	1.22379	0.00333397	yes	up	0.23	0.416667	ENSG00000116539	ASH1L	ASH1 like histone lysine methyltransferase [Source:HGNC Symbol;Acc:HGNC:19088]	0.3	0.14	0.25	0.28	0.64	0.33
ENST00000368361	0.436061	-1.1974	2.77e-05	yes	down	4.45	1.47667	ENSG00000176444	CLK2	CDC like kinase 2 [Source:HGNC Symbol;Acc:HGNC:2069]	4.4	4.63	4.32	1.99	1.09	1.35
ENST00000368406	0.00874005	-6.83814	7.92e-05	yes	down	0.346667	0	ENSG00000169242	EFNA1	ephrin A1 [Source:HGNC Symbol;Acc:HGNC:3221]	0.65	0.13	0.26	0	0	0
ENST00000368413	2042.64	10.9962	1.43e-19	yes	up	0	3.28	ENSG00000143537	ADAM15	ADAM metallopeptidase domain 15 [Source:HGNC Symbol;Acc:HGNC:193]	0	0	0	3.78	3.25	2.81
ENST00000368468	0.468414	-1.09414	9.13e-11	yes	down	2.12333	0.763333	ENSG00000111885	MAN1A1	mannosidase alpha class 1A member 1 [Source:HGNC Symbol;Acc:HGNC:6821]	2.35	1.99	2.03	0.73	0.85	0.71
ENST00000368485	2.89924	1.53568	5.15e-10	yes	up	0.326667	0.733333	ENSG00000160712	IL6R	interleukin 6 receptor [Source:HGNC Symbol;Acc:HGNC:6019]	0.33	0.31	0.34	0.68	0.86	0.66
ENST00000368554	26.5238	4.72922	0.00037178	yes	up	0.02	0.443333	ENSG00000283496	ZNF511-PRAP1	ZNF511-PRAP1 readthrough [Source:HGNC Symbol;Acc:HGNC:38088]	0	0.06	0	0.42	0.36	0.55
ENST00000368653	0.345749	-1.5322	4.63e-28	yes	down	6.6	1.75667	ENSG00000148773	MKI67	marker of proliferation Ki-67 [Source:HGNC Symbol;Acc:HGNC:7107]	6.93	7.01	5.86	1.53	1.63	2.11
ENST00000368656	2.7375	1.45286	0.000395427	yes	up	0.326667	0.68	ENSG00000203778	FAM229B	family with sequence similarity 229 member B [Source:HGNC Symbol;Acc:HGNC:33858]	0.37	0.36	0.25	0.47	0.71	0.86
ENST00000368662	3.31226	1.72782	1.72e-10	yes	up	0.873333	2.20667	ENSG00000074935	TUBE1	tubulin epsilon 1 [Source:HGNC Symbol;Acc:HGNC:20775]	1.11	0.81	0.7	2.3	2.5	1.82
ENST00000368708	2.31375	1.21023	2.44e-05	yes	up	3.13667	5.5	ENSG00000196754	S100A2	S100 calcium binding protein A2 [Source:HGNC Symbol;Acc:HGNC:10492]	2.84	3.59	2.98	6.81	5.32	4.37
ENST00000368715	2.48382	1.31256	0.0046463	yes	up	2.69667	5.09333	ENSG00000196154	S100A4	S100 calcium binding protein A4 [Source:HGNC Symbol;Acc:HGNC:10494]	1.68	2.9	3.51	5.62	3.48	6.18
ENST00000368839	0.33496	-1.57794	8.09e-06	yes	down	3.23333	0.826667	ENSG00000107902	LHPP	phospholysine phosphohistidine inorganic pyrophosphate phosphatase [Source:HGNC Symbol;Acc:HGNC:30042]	3.71	3.22	2.77	0.53	1.2	0.75
ENST00000368875	0.379486	-1.39788	0.000657545	yes	down	0.67	0.193333	ENSG00000143393	PI4KB	phosphatidylinositol 4-kinase beta [Source:HGNC Symbol;Acc:HGNC:8984]	0.73	0.53	0.75	0.13	0.19	0.26
ENST00000368898	8.13354	3.02388	0.00306091	yes	up	0.226667	1.45333	ENSG00000213185	FAM24B	family with sequence similarity 24 member B [Source:HGNC Symbol;Acc:HGNC:23475]	0	0.19	0.49	1.39	1.99	0.98
ENST00000368947	0.251591	-1.99085	1.25e-05	yes	down	1.23333	0.236667	ENSG00000143412	ANXA9	annexin A9 [Source:HGNC Symbol;Acc:HGNC:547]	1.06	1.36	1.28	0.29	0.18	0.24
ENST00000369093	2.25202	1.17122	4.13e-15	yes	up	1.28	2.22333	ENSG00000151923	TIAL1	TIA1 cytotoxic granule associated RNA binding protein like 1 [Source:HGNC Symbol;Acc:HGNC:11804]	1.28	1.36	1.2	2	2.48	2.19
ENST00000369103	2.05825	1.04142	2.37e-12	yes	up	20.78	32.2167	ENSG00000148908	RGS10	regulator of G protein signaling 10 [Source:HGNC Symbol;Acc:HGNC:9992]	24.6	19.37	18.37	35.53	29.65	31.47
ENST00000369110	0.000421834	-11.211	2.6e-20	yes	down	2.54667	0	ENSG00000085377	PREP	prolyl endopeptidase [Source:HGNC Symbol;Acc:HGNC:9358]	2.8	3.01	1.83	0	0	0
ENST00000369159	2.36832	1.24386	5.43e-87	yes	up	1374.64	2428.14	ENSG00000203812	H2AC18	H2A clustered histone 18 [Source:HGNC Symbol;Acc:HGNC:4736]	1448.21	1421.84	1253.87	2465.89	2401.05	2417.48
ENST00000369209	0.382308	-1.38719	1.46e-05	yes	down	1.04667	0.31	ENSG00000165868	HSPA12A	heat shock protein family A (Hsp70) member 12A [Source:HGNC Symbol;Acc:HGNC:19022]	1.08	1.13	0.93	0.19	0.42	0.32
ENST00000369448	0.215884	-2.21167	0.00168731	yes	down	0.123333	0.02	ENSG00000183508	TENT5C	terminal nucleotidyltransferase 5C [Source:HGNC Symbol;Acc:HGNC:24712]	0.12	0.14	0.11	0.01	0.02	0.03
ENST00000369472	0.0394257	-4.66472	4.02e-06	yes	down	5.14667	0.16	ENSG00000146278	PNRC1	proline rich nuclear receptor coactivator 1 [Source:HGNC Symbol;Acc:HGNC:17278]	3.64	6.46	5.34	0	0.46	0.02
ENST00000369475	0.089087	-3.48864	0.00412895	yes	down	0.343333	0.0266667	ENSG00000111880	RNGTT	RNA guanylyltransferase and 5'-phosphatase [Source:HGNC Symbol;Acc:HGNC:10073]	0.33	0.12	0.58	0.04	0.04	0
ENST00000369496	0.360637	-1.47138	1.44e-14	yes	down	23.2867	6.43333	ENSG00000163399	ATP1A1	ATPase Na+/K+ transporting subunit alpha 1 [Source:HGNC Symbol;Acc:HGNC:799]	24.35	24.56	20.95	5.76	5.07	8.47
ENST00000369519	0.378851	-1.4003	5.23e-08	yes	down	0.536667	0.156667	ENSG00000203867	RBM20	RNA binding motif protein 20 [Source:HGNC Symbol;Acc:HGNC:27424]	0.58	0.55	0.48	0.14	0.16	0.17
ENST00000369552	2.70211	1.43408	0.00371449	yes	up	0.363333	0.743333	ENSG00000164414	SLC35A1	solute carrier family 35 member A1 [Source:HGNC Symbol;Acc:HGNC:11021]	0.45	0.42	0.22	0.64	1.04	0.55
ENST00000369553	0.00603376	-7.37273	7.49e-07	yes	down	0.236667	0	ENSG00000163349	HIPK1	homeodomain interacting protein kinase 1 [Source:HGNC Symbol;Acc:HGNC:19006]	0.28	0.28	0.15	0	0	0
ENST00000369583	3.06048	1.61376	1.43e-66	yes	up	58.05	136.01	ENSG00000138166	DUSP5	dual specificity phosphatase 5 [Source:HGNC Symbol;Acc:HGNC:3071]	62.05	56.61	55.49	139	125.09	143.94
ENST00000369592	0.296331	-1.75472	0.00965534	yes	down	1.05333	0.24	ENSG00000119953	SMNDC1	survival motor neuron domain containing 1 [Source:HGNC Symbol;Acc:HGNC:16900]	1.61	0.99	0.56	0.19	0.37	0.16
ENST00000369653	130.85	7.03177	0.0002557	yes	up	0	0.643333	ENSG00000102178	UBL4A	ubiquitin like 4A [Source:HGNC Symbol;Acc:HGNC:12505]	0	0	0	0.71	0.06	1.16
ENST00000369682	0.440523	-1.18271	0.000129807	yes	down	1.27	0.43	ENSG00000130827	PLXNA3	plexin A3 [Source:HGNC Symbol;Acc:HGNC:9101]	1.41	1.33	1.07	0.43	0.26	0.6
ENST00000369800	0.216727	-2.20605	2.79e-23	yes	down	1.40667	0.236667	ENSG00000214357	NEURL1B	neuralized E3 ubiquitin protein ligase 1B [Source:HGNC Symbol;Acc:HGNC:35422]	1.47	1.53	1.22	0.19	0.25	0.27
ENST00000369839	0.153901	-2.69992	0.00647644	yes	down	0.406667	0.05	ENSG00000148835	TAF5	TATA-box binding protein associated factor 5 [Source:HGNC Symbol;Acc:HGNC:11539]	0.52	0.48	0.22	0	0.09	0.06
ENST00000369902	0.40495	-1.30418	9.88e-31	yes	down	5.96667	1.85333	ENSG00000107882	SUFU	SUFU negative regulator of hedgehog signaling [Source:HGNC Symbol;Acc:HGNC:16466]	6.51	6.15	5.24	1.8	1.8	1.96
ENST00000369909	0.270624	-1.88564	1.05e-17	yes	down	9.03333	1.87	ENSG00000134222	PSRC1	proline and serine rich coiled-coil 1 [Source:HGNC Symbol;Acc:HGNC:24472]	9.63	8.62	8.85	1.91	1.44	2.26
ENST00000369974	0.203653	-2.29582	0.000204694	yes	down	3.65333	0.56	ENSG00000184216	IRAK1	interleukin 1 receptor associated kinase 1 [Source:HGNC Symbol;Acc:HGNC:6112]	5.2	3.23	2.53	0.6	0.1	0.98
ENST00000369996	2.01148	1.00826	2.9e-20	yes	up	59.4767	90.9467	ENSG00000243509	TNFRSF6B	TNF receptor superfamily member 6b [Source:HGNC Symbol;Acc:HGNC:11921]	63.42	56.44	58.57	97.21	84.15	91.48
ENST00000370069	0.47324	-1.07936	0.00733436	yes	down	1.38333	0.493333	ENSG00000101216	GMEB2	glucocorticoid modulatory element binding protein 2 [Source:HGNC Symbol;Acc:HGNC:4371]	1.74	1.48	0.93	0.59	0.63	0.26
ENST00000370167	0.201917	-2.30816	8.81e-28	yes	down	5.68	0.88	ENSG00000130829	DUSP9	dual specificity phosphatase 9 [Source:HGNC Symbol;Acc:HGNC:3076]	5.21	6.33	5.5	0.84	0.79	1.01
ENST00000370200	0.439003	-1.1877	2.7e-06	yes	down	1.45	0.486667	ENSG00000107821	KAZALD1	Kazal type serine peptidase inhibitor domain 1 [Source:HGNC Symbol;Acc:HGNC:25460]	1.64	1.42	1.29	0.49	0.42	0.55
ENST00000370205	2.07065	1.05008	0.00135267	yes	up	0.14	0.226667	ENSG00000172339	ALG14	ALG14 UDP-N-acetylglucosaminyltransferase subunit [Source:HGNC Symbol;Acc:HGNC:28287]	0.14	0.17	0.11	0.25	0.2	0.23
ENST00000370247	2.18621	1.12843	4.9e-14	yes	up	2.09	3.50667	ENSG00000137936	BCAR3	BCAR3 adaptor protein, NSP family member [Source:HGNC Symbol;Acc:HGNC:973]	2.19	2.02	2.06	3.23	3.61	3.68
ENST00000370272	2.3749	1.24787	2.92e-14	yes	up	0.853333	1.56333	ENSG00000117505	DR1	down-regulator of transcription 1 [Source:HGNC Symbol;Acc:HGNC:3017]	0.99	0.79	0.78	1.31	1.83	1.55
ENST00000370274	0.460541	-1.1186	6.51e-07	yes	down	6.93	2.43	ENSG00000147383	NSDHL	NAD(P) dependent steroid dehydrogenase-like [Source:HGNC Symbol;Acc:HGNC:13398]	7.8	6.5	6.49	3.01	2.3	1.98
ENST00000370349	0.191987	-2.38092	4.53e-05	yes	down	0.936667	0.133333	ENSG00000101194	SLC17A9	solute carrier family 17 member 9 [Source:HGNC Symbol;Acc:HGNC:16192]	1.15	0.84	0.82	0.21	0.15	0.04
ENST00000370355	0.381247	-1.3912	2.17e-58	yes	down	59.7533	17.4567	ENSG00000099194	SCD	stearoyl-CoA desaturase [Source:HGNC Symbol;Acc:HGNC:10571]	67.79	61.41	50.06	16.16	18.44	17.77
ENST00000370371	0.334821	-1.57854	2.38e-15	yes	down	3.37667	0.863333	ENSG00000101191	DIDO1	death inducer-obliterator 1 [Source:HGNC Symbol;Acc:HGNC:2680]	3.85	3.4	2.88	0.85	0.78	0.96
ENST00000370461	0.399296	-1.32447	2.03e-13	yes	down	2.34333	0.72	ENSG00000060491	OGFR	opioid growth factor receptor [Source:HGNC Symbol;Acc:HGNC:15768]	2.35	2.3	2.38	0.71	0.68	0.77
ENST00000370507	0.0194714	-5.6825	0.00517198	yes	down	2.88667	0.0433333	ENSG00000101187	SLCO4A1	solute carrier organic anion transporter family member 4A1 [Source:HGNC Symbol;Acc:HGNC:10953]	3.18	2.48	3	0	0.13	0
ENST00000370647	0.356459	-1.48819	0.00296545	yes	down	0.586667	0.166667	ENSG00000241935	HOGA1	4-hydroxy-2-oxoglutarate aldolase 1 [Source:HGNC Symbol;Acc:HGNC:25155]	0.53	0.61	0.62	0.14	0.21	0.15
ENST00000370800	2.83369	1.50268	0.00348746	yes	up	0.486667	1.06667	ENSG00000156531	PHF6	PHD finger protein 6 [Source:HGNC Symbol;Acc:HGNC:18145]	0.33	0.44	0.69	1.01	1.1	1.09
ENST00000370848	0.0688883	-3.8596	0.00359133	yes	down	0.643333	0.0333333	ENSG00000184402	SS18L1	SS18L1 subunit of BAF chromatin remodeling complex [Source:HGNC Symbol;Acc:HGNC:15592]	0.77	0.45	0.71	0	0.1	0
ENST00000370982	2.32401	1.21662	1.5e-13	yes	up	1.64	2.93333	ENSG00000172380	GNG12	G protein subunit gamma 12 [Source:HGNC Symbol;Acc:HGNC:19663]	1.84	1.59	1.49	2.45	3.43	2.92
ENST00000370995	2.26804	1.18144	5.13e-08	yes	up	1.47333	2.54	ENSG00000142864	SERBP1	SERPINE1 mRNA binding protein 1 [Source:HGNC Symbol;Acc:HGNC:17860]	1.94	1.34	1.14	2.49	2.81	2.32
ENST00000370996	0.493992	-1.01744	0.00728295	yes	down	0.473333	0.18	ENSG00000132825	PPP1R3D	protein phosphatase 1 regulatory subunit 3D [Source:HGNC Symbol;Acc:HGNC:9294]	0.5	0.52	0.4	0.19	0.15	0.2
ENST00000371120	0.238712	-2.06666	0.00779444	yes	down	0.173333	0.0333333	ENSG00000125703	ATG4C	autophagy related 4C cysteine peptidase [Source:HGNC Symbol;Acc:HGNC:16040]	0.17	0.21	0.14	0.04	0.03	0.03
ENST00000371180	54.4466	5.76677	0.00432201	yes	up	0	0.14	ENSG00000162604	TM2D1	TM2 domain containing 1 [Source:HGNC Symbol;Acc:HGNC:24142]	0	0	0	0.08	0.21	0.13
ENST00000371199	2.39185	1.25813	0.00036941	yes	up	0.31	0.566667	ENSG00000101966	XIAP	X-linked inhibitor of apoptosis [Source:HGNC Symbol;Acc:HGNC:592]	0.45	0.25	0.23	0.51	0.77	0.42
ENST00000371217	0.443451	-1.17315	1.15e-11	yes	down	7.07	2.41333	ENSG00000119977	TCTN3	tectonic family member 3 [Source:HGNC Symbol;Acc:HGNC:24519]	6.42	7.74	7.05	2.56	2.29	2.39
ENST00000371221	0.411742	-1.28019	7.15e-07	yes	down	3.32667	1.05333	ENSG00000059573	ALDH18A1	aldehyde dehydrogenase 18 family member A1 [Source:HGNC Symbol;Acc:HGNC:9722]	3.61	3.29	3.08	0.88	1.48	0.8
ENST00000371222	3.2726	1.71044	5.08e-64	yes	up	4.14	10.42	ENSG00000177606	JUN	Jun proto-oncogene, AP-1 transcription factor subunit [Source:HGNC Symbol;Acc:HGNC:6204]	4.17	4.16	4.09	10.22	10.55	10.49
ENST00000371243	2.36615	1.24254	4.2e-05	yes	up	1.08	1.93667	ENSG00000153292	ADGRF1	adhesion G protein-coupled receptor F1 [Source:HGNC Symbol;Acc:HGNC:18990]	1.2	1.24	0.8	1.79	2.13	1.89
ENST00000371268	2.2905	1.19566	1.19e-05	yes	up	1.37333	2.38333	ENSG00000143001	TMEM61	transmembrane protein 61 [Source:HGNC Symbol;Acc:HGNC:27296]	1.65	1.22	1.25	2.33	2.32	2.5
ENST00000371269	0.273952	-1.86801	3.72e-93	yes	down	39.7267	8.34	ENSG00000116133	DHCR24	24-dehydrocholesterol reductase [Source:HGNC Symbol;Acc:HGNC:2859]	42.83	40.81	35.54	8.55	7.79	8.68
ENST00000371276	0.328978	-1.60394	0.000791588	yes	down	0.35	0.09	ENSG00000006555	TTC22	tetratricopeptide repeat domain 22 [Source:HGNC Symbol;Acc:HGNC:26067]	0.36	0.35	0.34	0.09	0.11	0.07
ENST00000371361	2.08359	1.05907	0.00111735	yes	up	0.34	0.546667	ENSG00000173145	NOC3L	NOC3 like DNA replication regulator [Source:HGNC Symbol;Acc:HGNC:24034]	0.3	0.37	0.35	0.51	0.61	0.52
ENST00000371568	0.428192	-1.22367	6.58e-24	yes	down	8.85667	2.91333	ENSG00000085840	ORC1	origin recognition complex subunit 1 [Source:HGNC Symbol;Acc:HGNC:8487]	9.06	8.9	8.61	2.78	2.8	3.16
ENST00000371646	0.356758	-1.48698	6.51e-69	yes	down	572.05	155.853	ENSG00000096384	HSP90AB1	heat shock protein 90 alpha family class B member 1 [Source:HGNC Symbol;Acc:HGNC:5258]	621.45	594.91	499.79	159.53	146.85	161.18
ENST00000371652	2.00707	1.00509	5.2e-07	yes	up	0.843333	1.29333	ENSG00000240849	TMEM189	transmembrane protein 189 [Source:HGNC Symbol;Acc:HGNC:16735]	0.96	0.91	0.66	1.34	1.47	1.07
ENST00000371706	0.383032	-1.38446	8.64e-06	yes	down	1.47	0.436667	ENSG00000148396	SEC16A	SEC16 homolog A, endoplasmic reticulum export factor [Source:HGNC Symbol;Acc:HGNC:29006]	1.71	1.55	1.15	0.24	0.55	0.52
ENST00000371717	0.340671	-1.55355	4.38e-28	yes	down	45.59	11.87	ENSG00000165688	PMPCA	peptidase, mitochondrial processing subunit alpha [Source:HGNC Symbol;Acc:HGNC:18667]	47.32	44.92	44.53	13.74	10.51	11.36
ENST00000371778	0.410161	-1.28574	1.28e-07	yes	down	4.56	1.42333	ENSG00000185104	FAF1	Fas associated factor 1 [Source:HGNC Symbol;Acc:HGNC:3578]	4.62	5.42	3.64	1.58	1.3	1.39
ENST00000371826	25.9574	4.69807	0.00402695	yes	up	0.00333333	0.0833333	ENSG00000119922	IFIT2	interferon induced protein with tetratricopeptide repeats 2 [Source:HGNC Symbol;Acc:HGNC:5409]	0.01	0	0	0.12	0.1	0.03
ENST00000371940	0.358913	-1.47829	0.0016055	yes	down	0.223333	0.06	ENSG00000142961	MOB3C	MOB kinase activator 3C [Source:HGNC Symbol;Acc:HGNC:29800]	0.28	0.2	0.19	0.05	0.06	0.07
ENST00000371941	0.286261	-1.8046	8.2e-24	yes	down	1.79333	0.393333	ENSG00000124126	PREX1	phosphatidylinositol-3,4,5-trisphosphate dependent Rac exchange factor 1 [Source:HGNC Symbol;Acc:HGNC:32594]	1.97	1.93	1.48	0.41	0.38	0.39
ENST00000371946	80.4419	6.32987	0.00177509	yes	up	0	0.0866667	ENSG00000079277	MKNK1	MAPK interacting serine/threonine kinase 1 [Source:HGNC Symbol;Acc:HGNC:7110]	0	0	0	0.13	0.12	0.01
ENST00000371959	0.032782	-4.93095	0.00107527	yes	down	0.0633333	0	ENSG00000126016	AMOT	angiomotin [Source:HGNC Symbol;Acc:HGNC:17810]	0.1	0.04	0.05	0	0	0
ENST00000372027	0.445329	-1.16706	3.86e-05	yes	down	0.923333	0.316667	ENSG00000173269	MMRN2	multimerin 2 [Source:HGNC Symbol;Acc:HGNC:19888]	1.01	0.88	0.88	0.35	0.26	0.34
ENST00000372059	3.03658	1.60245	0.00264352	yes	up	0.13	0.306667	ENSG00000101935	AMMECR1	AMMECR nuclear protein 1 [Source:HGNC Symbol;Acc:HGNC:467]	0.16	0.08	0.15	0.25	0.39	0.28
ENST00000372077	2.60937	1.3837	8.53e-08	yes	up	1.11333	2.23333	ENSG00000112715	VEGFA	vascular endothelial growth factor A [Source:HGNC Symbol;Acc:HGNC:12680]	0.98	1.46	0.9	1.93	2.49	2.28
ENST00000372080	0.308839	-1.69507	0.00453374	yes	down	0.403333	0.09	ENSG00000170835	CEL	carboxyl ester lipase [Source:HGNC Symbol;Acc:HGNC:1848]	0.49	0.41	0.31	0.07	0.07	0.13
ENST00000372134	2.25187	1.17112	3.68e-46	yes	up	12.0333	20.79	ENSG00000165678	GHITM	growth hormone inducible transmembrane protein [Source:HGNC Symbol;Acc:HGNC:17281]	12.71	11.86	11.53	19.81	22.21	20.35
ENST00000372210	0.409483	-1.28812	4.01e-06	yes	down	2.29333	0.716667	ENSG00000130717	UCK1	uridine-cytidine kinase 1 [Source:HGNC Symbol;Acc:HGNC:14859]	2.65	1.84	2.39	0.69	0.69	0.77
ENST00000372224	0.463185	-1.11034	1.15e-26	yes	down	18.74	6.65333	ENSG00000142945	KIF2C	kinesin family member 2C [Source:HGNC Symbol;Acc:HGNC:6393]	19.66	19.48	17.08	6.49	6.26	7.21
ENST00000372226	0.3331	-1.58597	0.000173585	yes	down	1.91667	0.486667	ENSG00000170734	POLH	DNA polymerase eta [Source:HGNC Symbol;Acc:HGNC:9181]	2.23	2.1	1.42	0.51	0.72	0.23
ENST00000372271	0.343427	-1.54193	0.000924743	yes	down	0.35	0.09	ENSG00000126882	FAM78A	family with sequence similarity 78 member A [Source:HGNC Symbol;Acc:HGNC:25465]	0.31	0.41	0.33	0.11	0.08	0.08
ENST00000372273	57.9497	5.85673	0.00434157	yes	up	0	0.0866667	ENSG00000133678	TMEM254	transmembrane protein 254 [Source:HGNC Symbol;Acc:HGNC:25804]	0	0	0	0.04	0.17	0.05
ENST00000372276	0.29281	-1.77197	0.00706191	yes	down	0.563333	0.126667	ENSG00000101017	CD40	CD40 molecule [Source:HGNC Symbol;Acc:HGNC:11919]	0.68	0.49	0.52	0.06	0.21	0.11
ENST00000372391	0.436501	-1.19594	3.71e-33	yes	down	4.64	1.55667	ENSG00000151208	DLG5	discs large MAGUK scaffold protein 5 [Source:HGNC Symbol;Acc:HGNC:2904]	4.91	4.91	4.1	1.51	1.57	1.59
ENST00000372491	0.131767	-2.92394	1.21e-109	yes	down	40.6433	4.09667	ENSG00000188483	IER5L	immediate early response 5 like [Source:HGNC Symbol;Acc:HGNC:23679]	43.6	40.34	37.99	4.46	3.49	4.34
ENST00000372524	0.360822	-1.47064	3e-20	yes	down	10.2167	2.81333	ENSG00000165655	ZNF503	zinc finger protein 503 [Source:HGNC Symbol;Acc:HGNC:23589]	11.69	10.04	8.92	3.17	2.44	2.83
ENST00000372526	84.9848	6.40913	0.00247715	yes	up	0	0.483333	ENSG00000117385	P3H1	prolyl 3-hydroxylase 1 [Source:HGNC Symbol;Acc:HGNC:19316]	0	0	0	0.09	1.22	0.14
ENST00000372550	5.61248	2.48864	0.00844895	yes	up	0.15	0.653333	ENSG00000171960	PPIH	peptidylprolyl isomerase H [Source:HGNC Symbol;Acc:HGNC:14651]	0.21	0.18	0.06	0.34	0.6	1.02
ENST00000372577	0.289573	-1.788	2.98e-106	yes	down	32.5933	7.23667	ENSG00000095319	NUP188	nucleoporin 188 [Source:HGNC Symbol;Acc:HGNC:17859]	34.87	33.56	29.35	7.54	7.08	7.09
ENST00000372684	0.26159	-1.93462	1.38e-25	yes	down	1.98	0.396667	ENSG00000117016	RIMS3	regulating synaptic membrane exocytosis 3 [Source:HGNC Symbol;Acc:HGNC:21292]	2.11	2.12	1.71	0.34	0.38	0.47
ENST00000372717	2.10551	1.07417	4.26e-07	yes	up	2.99	4.78667	ENSG00000244274	DBNDD2	dysbindin domain containing 2 [Source:HGNC Symbol;Acc:HGNC:15881]	3.3	2.8	2.87	5.13	5.05	4.18
ENST00000372733	4.27317	2.09531	2e-218	yes	up	27.4333	89.6867	ENSG00000124145	SDC4	syndecan 4 [Source:HGNC Symbol;Acc:HGNC:10661]	29.8	28.54	23.96	87.56	92.23	89.27
ENST00000372748	0.463902	-1.10811	0.000412501	yes	down	0.846667	0.303333	ENSG00000049089	COL9A2	collagen type IX alpha 2 chain [Source:HGNC Symbol;Acc:HGNC:2218]	0.88	0.9	0.76	0.27	0.33	0.31
ENST00000372835	0.000694282	-10.4922	1.38e-17	yes	down	8.05333	0	ENSG00000084072	PPIE	peptidylprolyl isomerase E [Source:HGNC Symbol;Acc:HGNC:9258]	6.78	9.83	7.55	0	0	0
ENST00000372844	0.420046	-1.25138	0.00170647	yes	down	0.656667	0.213333	ENSG00000116983	HPCAL4	hippocalcin like 4 [Source:HGNC Symbol;Acc:HGNC:18212]	0.57	0.72	0.68	0.17	0.32	0.15
ENST00000372870	380.054	8.57006	9.88e-09	yes	up	0	0.756667	ENSG00000167114	SLC27A4	solute carrier family 27 member 4 [Source:HGNC Symbol;Acc:HGNC:10998]	0	0	0	1.16	0.9	0.21
ENST00000372899	568.83	9.15185	1.22e-12	yes	up	0	0.21	ENSG00000024048	UBR2	ubiquitin protein ligase E3 component n-recognin 2 [Source:HGNC Symbol;Acc:HGNC:21289]	0	0	0	0.16	0.27	0.2
ENST00000372950	2.08346	1.05898	8.87e-10	yes	up	2.92667	4.64333	ENSG00000213551	DNAJC9	DnaJ heat shock protein family (Hsp40) member C9 [Source:HGNC Symbol;Acc:HGNC:19123]	3.58	2.73	2.47	4.8	4.77	4.36
ENST00000373042	2.07555	1.05349	0.000318502	yes	up	2.02333	3.18	ENSG00000197982	C1orf122	chromosome 1 open reading frame 122 [Source:HGNC Symbol;Acc:HGNC:24789]	2.14	2.34	1.59	3.91	2.99	2.64
ENST00000373057	0.142455	-2.81142	0.00811724	yes	down	1.22333	0.13	ENSG00000137166	FOXP4	forkhead box P4 [Source:HGNC Symbol;Acc:HGNC:20842]	1.51	1.55	0.61	0.07	0	0.32
ENST00000373062	2.20628	1.14162	3.21e-07	yes	up	1.77	3.01667	ENSG00000134697	GNL2	G protein nucleolar 2 [Source:HGNC Symbol;Acc:HGNC:29925]	1.7	1.78	1.83	2.37	3.57	3.11
ENST00000373207	0.355312	-1.49284	2.66e-08	yes	down	1.47333	0.4	ENSG00000138316	ADAMTS14	ADAM metallopeptidase with thrombospondin type 1 motif 14 [Source:HGNC Symbol;Acc:HGNC:14899]	1.8	1.64	0.98	0.34	0.41	0.45
ENST00000373209	0.302249	-1.72619	8.48e-08	yes	down	2.25667	0.516667	ENSG00000180644	PRF1	perforin 1 [Source:HGNC Symbol;Acc:HGNC:9360]	2.35	2.55	1.87	0.63	0.35	0.57
ENST00000373255	0.488507	-1.03355	1.04e-15	yes	down	16.7133	6.25	ENSG00000099284	MACROH2A2	macroH2A.2 histone [Source:HGNC Symbol;Acc:HGNC:14453]	16.98	16.81	16.35	6.58	5.74	6.43
ENST00000373257	0.423013	-1.24123	9.18e-08	yes	down	1.59667	0.523333	ENSG00000132793	LPIN3	lipin 3 [Source:HGNC Symbol;Acc:HGNC:14451]	1.58	1.64	1.57	0.46	0.47	0.64
ENST00000373313	11.7675	3.55673	6.23e-06	yes	up	0.0266667	0.22	ENSG00000204103	MAFB	MAF bZIP transcription factor B [Source:HGNC Symbol;Acc:HGNC:6408]	0.03	0.04	0.01	0.26	0.17	0.23
ENST00000373391	2.26795	1.18139	0.000425621	yes	up	0.7	1.22	ENSG00000156639	ZFAND3	zinc finger AN1-type containing 3 [Source:HGNC Symbol;Acc:HGNC:18019]	0.61	0.79	0.7	1.28	1.55	0.83
ENST00000373443	0.327431	-1.61074	0.000856244	yes	down	0.97	0.236667	ENSG00000142920	AZIN2	antizyme inhibitor 2 [Source:HGNC Symbol;Acc:HGNC:29957]	1.18	0.85	0.88	0.33	0.14	0.24
ENST00000373451	0.478736	-1.0627	9.42e-20	yes	down	6.06333	2.22667	ENSG00000137200	CMTR1	cap methyltransferase 1 [Source:HGNC Symbol;Acc:HGNC:21077]	6.26	6.36	5.57	2.29	2.19	2.2
ENST00000373481	0.275561	-1.85956	1.27e-09	yes	down	3.92	0.826667	ENSG00000162522	KIAA1522	KIAA1522 [Source:HGNC Symbol;Acc:HGNC:29301]	5.15	4.14	2.47	0.67	1.18	0.63
ENST00000373538	2.00113	1.00081	2.17e-05	yes	up	4.29667	6.51	ENSG00000136933	RABEPK	Rab9 effector protein with kelch motifs [Source:HGNC Symbol;Acc:HGNC:16896]	5.33	3.68	3.88	7.9	5.45	6.18
ENST00000373567	0.48335	-1.04886	4.44e-06	yes	down	2.97333	1.11333	ENSG00000197122	SRC	SRC proto-oncogene, non-receptor tyrosine kinase [Source:HGNC Symbol;Acc:HGNC:11283]	3.21	2.78	2.93	0.77	1.37	1.2
ENST00000373585	2.32212	1.21544	0.00635673	yes	up	0.373333	0.673333	ENSG00000107625	DDX50	DExD-box helicase 50 [Source:HGNC Symbol;Acc:HGNC:17906]	0.29	0.36	0.47	0.46	0.88	0.68
ENST00000373632	2.45937	1.29829	0.00785686	yes	up	0.95	1.80667	ENSG00000118705	RPN2	ribophorin II [Source:HGNC Symbol;Acc:HGNC:10382]	0.48	1.13	1.24	1.96	1.71	1.75
ENST00000373669	2.37882	1.25024	0.000678335	yes	up	1.20333	2.16333	ENSG00000102309	PIN4	peptidylprolyl cis/trans isomerase, NIMA-interacting 4 [Source:HGNC Symbol;Acc:HGNC:8992]	1.57	1.23	0.81	2.67	1.98	1.84
ENST00000373755	0.0898245	-3.47675	0.000189107	yes	down	0.436667	0.03	ENSG00000106852	LHX6	LIM homeobox 6 [Source:HGNC Symbol;Acc:HGNC:21735]	0.59	0.23	0.49	0.04	0.05	0
ENST00000373795	0.31122	-1.68399	4.07e-27	yes	down	10.9433	2.60333	ENSG00000116350	SRSF4	serine and arginine rich splicing factor 4 [Source:HGNC Symbol;Acc:HGNC:10786]	11.07	11.78	9.98	2.9	2.35	2.56
ENST00000373904	2.29333	1.19744	0.00236147	yes	up	1.02667	1.77333	ENSG00000095261	PSMD5	proteasome 26S subunit, non-ATPase 5 [Source:HGNC Symbol;Acc:HGNC:9563]	1.58	0.9	0.6	1.68	2.04	1.6
ENST00000373917	0.409209	-1.28909	0.00647224	yes	down	2.32667	0.72	ENSG00000144591	GMPPA	GDP-mannose pyrophosphorylase A [Source:HGNC Symbol;Acc:HGNC:22923]	2.03	2.46	2.49	1.09	0.36	0.71
ENST00000373921	0.486161	-1.0405	0.000177991	yes	down	2.25667	0.85	ENSG00000130775	THEMIS2	thymocyte selection associated family member 2 [Source:HGNC Symbol;Acc:HGNC:16839]	1.91	2.51	2.35	0.75	0.75	1.05
ENST00000373949	0.0434226	-4.52541	0.000176621	yes	down	0.313333	0.01	ENSG00000009780	FAM76A	family with sequence similarity 76 member A [Source:HGNC Symbol;Acc:HGNC:28530]	0.56	0.15	0.23	0.02	0	0.01
ENST00000373991	2.09477	1.06679	0.000313695	yes	up	1.27667	2.02667	ENSG00000171222	SCAND1	SCAN domain containing 1 [Source:HGNC Symbol;Acc:HGNC:10566]	1.35	1.39	1.09	2.52	1.79	1.77
ENST00000374007	50.5134	5.65859	0.00722338	yes	up	0	0.04	ENSG00000204147	ASAH2B	N-acylsphingosine amidohydrolase 2B [Source:HGNC Symbol;Acc:HGNC:23456]	0	0	0	0.02	0.07	0.03
ENST00000374018	2.33146	1.22123	0.00268513	yes	up	11.48	19.6433	ENSG00000124562	SNRPC	small nuclear ribonucleoprotein polypeptide C [Source:HGNC Symbol;Acc:HGNC:11157]	15.78	13.61	5.05	22.86	23.54	12.53
ENST00000374023	0.333765	-1.58309	3.44e-60	yes	down	9.55667	2.45333	ENSG00000196821	ILRUN	inflammation and lipid regulator with UBA-like and NBR1-like domains [Source:HGNC Symbol;Acc:HGNC:21215]	9.87	9.78	9.02	2.46	2.51	2.39
ENST00000374043	0.164894	-2.60039	0.00714321	yes	down	0.893333	0.116667	ENSG00000124507	PACSIN1	protein kinase C and casein kinase substrate in neurons 1 [Source:HGNC Symbol;Acc:HGNC:8570]	0.65	1.03	1	0	0.18	0.17
ENST00000374049	112.136	6.80911	5.92e-05	yes	up	0	0.07	ENSG00000157693	TMEM268	transmembrane protein 268 [Source:HGNC Symbol;Acc:HGNC:24513]	0	0	0	0.08	0.1	0.03
ENST00000374050	2.02069	1.01485	4.19e-12	yes	up	4.99333	7.7	ENSG00000136888	ATP6V1G1	ATPase H+ transporting V1 subunit G1 [Source:HGNC Symbol;Acc:HGNC:864]	5.47	4.97	4.54	7.82	8.29	6.99
ENST00000374118	0.319458	-1.6463	0.000169666	yes	down	0.806667	0.196667	ENSG00000136883	KIF12	kinesin family member 12 [Source:HGNC Symbol;Acc:HGNC:21495]	0.85	0.7	0.87	0.21	0.17	0.21
ENST00000374169	0.252336	-1.98658	1.12e-06	yes	down	8.05	1.54333	ENSG00000148229	POLE3	DNA polymerase epsilon 3, accessory subunit [Source:HGNC Symbol;Acc:HGNC:13546]	8.17	8.53	7.45	1.75	0.62	2.26
ENST00000374257	2.25244	1.17149	2.13e-10	yes	up	1.52	2.65333	ENSG00000119314	PTBP3	polypyrimidine tract binding protein 3 [Source:HGNC Symbol;Acc:HGNC:10253]	1.51	1.6	1.45	2.14	3.38	2.44
ENST00000374259	0.361065	-1.46967	2.91e-10	yes	down	1.69	0.466667	ENSG00000184481	FOXO4	forkhead box O4 [Source:HGNC Symbol;Acc:HGNC:7139]	2.02	1.65	1.4	0.47	0.51	0.42
ENST00000374279	2.5541	1.35281	8.16e-13	yes	up	1.24333	2.43	ENSG00000148154	UGCG	UDP-glucose ceramide glucosyltransferase [Source:HGNC Symbol;Acc:HGNC:12524]	1.47	1.09	1.17	2.39	2.75	2.15
ENST00000374293	3.22204	1.68797	5.51e-09	yes	up	1.18667	2.93	ENSG00000242616	GNG10	G protein subunit gamma 10 [Source:HGNC Symbol;Acc:HGNC:4402]	1.16	1.16	1.24	2.45	3.52	2.82
ENST00000374294	3.31009	1.72687	0.00011364	yes	up	0.35	0.88	ENSG00000244115	DNAJC25-GNG10	DNAJC25-GNG10 readthrough [Source:HGNC Symbol;Acc:HGNC:37501]	0.38	0.38	0.29	0.86	1.08	0.7
ENST00000374316	5.85668	2.55008	2.93e-17	yes	up	0.296667	1.32667	ENSG00000096433	ITPR3	inositol 1,4,5-trisphosphate receptor type 3 [Source:HGNC Symbol;Acc:HGNC:6182]	0.38	0.32	0.19	1.05	1.85	1.08
ENST00000374379	3.14394	1.65257	7.57e-29	yes	up	1.98667	4.82667	ENSG00000169504	CLIC4	chloride intracellular channel 4 [Source:HGNC Symbol;Acc:HGNC:13518]	1.96	2.03	1.97	4.27	5.63	4.58
ENST00000374517	2.0574	1.04082	4.75e-16	yes	up	64.0967	99.3633	ENSG00000136810	TXN	thioredoxin [Source:HGNC Symbol;Acc:HGNC:12435]	69.81	61.31	61.17	107.38	106.21	84.5
ENST00000374524	0.320679	-1.6408	0.00141053	yes	down	1.96	0.49	ENSG00000057757	PITHD1	PITH domain containing 1 [Source:HGNC Symbol;Acc:HGNC:25022]	1.57	1.38	2.93	0.63	0.46	0.38
ENST00000374686	3.19856	1.67742	4.98e-05	yes	up	0.143333	0.35	ENSG00000148143	ZNF462	zinc finger protein 462 [Source:HGNC Symbol;Acc:HGNC:21684]	0.16	0.12	0.15	0.28	0.3	0.47
ENST00000374723	150.253	7.23125	1.08e-05	yes	up	0	0.0433333	ENSG00000070214	SLC44A1	solute carrier family 44 member 1 [Source:HGNC Symbol;Acc:HGNC:18798]	0	0	0	0.03	0.02	0.08
ENST00000374726	3.78947	1.922	0.000577819	yes	up	0.283333	0.793333	ENSG00000095794	CREM	cAMP responsive element modulator [Source:HGNC Symbol;Acc:HGNC:2352]	0.36	0.3	0.19	1.02	0.73	0.63
ENST00000374807	0.495456	-1.01317	1.85e-06	yes	down	8.93	3.38667	ENSG00000001497	LAS1L	LAS1 like ribosome biogenesis factor [Source:HGNC Symbol;Acc:HGNC:25726]	8.71	10.5	7.58	3.04	2.85	4.27
ENST00000374859	3.88266	1.95705	8.39e-42	yes	up	6.70333	19.7733	ENSG00000240065	PSMB9	proteasome 20S subunit beta 9 [Source:HGNC Symbol;Acc:HGNC:9546]	6.97	6.63	6.51	20.73	20.75	17.84
ENST00000374900	3.86902	1.95197	1.66e-06	yes	up	0.333333	0.986667	ENSG00000165591	FAAH2	fatty acid amide hydrolase 2 [Source:HGNC Symbol;Acc:HGNC:26440]	0.27	0.35	0.38	0.76	1.23	0.97
ENST00000374994	2.51028	1.32785	0.000372572	yes	up	0.133333	0.253333	ENSG00000106799	TGFBR1	transforming growth factor beta receptor 1 [Source:HGNC Symbol;Acc:HGNC:11772]	0.11	0.16	0.13	0.22	0.28	0.26
ENST00000375063	49.5702	5.6314	0.00823502	yes	up	0	0.07	ENSG00000095383	TBC1D2	TBC1 domain family member 2 [Source:HGNC Symbol;Acc:HGNC:18026]	0	0	0	0.09	0.1	0.02
ENST00000375071	4.59422	2.19982	1.55e-62	yes	up	14.2567	49.5533	ENSG00000158825	CDA	cytidine deaminase [Source:HGNC Symbol;Acc:HGNC:1712]	14.03	14.86	13.88	53.55	49.13	45.98
ENST00000375095	4.42089	2.14434	0.00181747	yes	up	0.106667	0.366667	ENSG00000181264	TLCD5	TLC domain containing 5 [Source:HGNC Symbol;Acc:HGNC:28280]	0.19	0.02	0.11	0.3	0.44	0.36
ENST00000375135	0.395691	-1.33755	4.21e-14	yes	down	2.30333	0.696667	ENSG00000102302	FGD1	FYVE, RhoGEF and PH domain containing 1 [Source:HGNC Symbol;Acc:HGNC:3663]	2.53	2.47	1.91	0.69	0.72	0.68
ENST00000375245	0.422961	-1.2414	0.00564966	yes	down	1.46667	0.486667	ENSG00000165322	ARHGAP12	Rho GTPase activating protein 12 [Source:HGNC Symbol;Acc:HGNC:16348]	1.24	1.16	2	0.32	0.33	0.81
ENST00000375257	0.183246	-2.44814	0.00263317	yes	down	0.766667	0.11	ENSG00000130958	SLC35D2	solute carrier family 35 member D2 [Source:HGNC Symbol;Acc:HGNC:20799]	0.66	0.78	0.86	0.04	0.14	0.15
ENST00000375279	0.00557739	-7.48619	0.000807974	yes	down	0.0866667	0	ENSG00000078699	CBFA2T2	CBFA2/RUNX1 partner transcriptional co-repressor 2 [Source:HGNC Symbol;Acc:HGNC:1536]	0	0.12	0.14	0	0	0
ENST00000375300	0.306554	-1.70579	0.000116239	yes	down	0.95	0.226667	ENSG00000160584	SIK3	SIK family kinase 3 [Source:HGNC Symbol;Acc:HGNC:29165]	1.06	1.05	0.74	0.19	0.38	0.11
ENST00000375304	2.35632	1.23654	4.1e-06	yes	up	3.05	5.46667	ENSG00000072506	HSD17B10	hydroxysteroid 17-beta dehydrogenase 10 [Source:HGNC Symbol;Acc:HGNC:4800]	2.91	3.24	3	5.8	6.37	4.23
ENST00000375377	0.355626	-1.49157	4.34e-13	yes	down	1.04333	0.286667	ENSG00000165757	JCAD	junctional cadherin 5 associated [Source:HGNC Symbol;Acc:HGNC:29283]	1.16	1.08	0.89	0.23	0.33	0.3
ENST00000375415	0.480048	-1.05875	4.96e-05	yes	down	1.43	0.523333	ENSG00000074964	ARHGEF10L	Rho guanine nucleotide exchange factor 10 like [Source:HGNC Symbol;Acc:HGNC:25540]	1.71	1.36	1.22	0.62	0.44	0.51
ENST00000375460	0.0793122	-3.65631	3.76e-05	yes	down	0.26	0.02	ENSG00000142619	PADI3	peptidyl arginine deiminase 3 [Source:HGNC Symbol;Acc:HGNC:18337]	0.22	0.39	0.17	0.01	0.02	0.03
ENST00000375486	0.233393	-2.09917	4.05e-09	yes	down	0.653333	0.12	ENSG00000117115	PADI2	peptidyl arginine deiminase 2 [Source:HGNC Symbol;Acc:HGNC:18341]	0.71	0.68	0.57	0.13	0.14	0.09
ENST00000375512	0.483696	-1.04783	3.04e-05	yes	down	1.28	0.476667	ENSG00000185963	BICD2	BICD cargo adaptor 2 [Source:HGNC Symbol;Acc:HGNC:17208]	1.26	1.26	1.32	0.55	0.39	0.49
ENST00000375559	0.297494	-1.74907	0.00334949	yes	down	0.73	0.163333	ENSG00000126218	F10	coagulation factor X [Source:HGNC Symbol;Acc:HGNC:3528]	0.72	0.66	0.81	0.23	0.17	0.09
ENST00000375730	2.11728	1.08221	0.00418786	yes	up	0.65	1.04667	ENSG00000101346	POFUT1	protein O-fucosyltransferase 1 [Source:HGNC Symbol;Acc:HGNC:14988]	0.81	0.66	0.48	0.97	0.97	1.2
ENST00000375743	0.489346	-1.03107	1.24e-08	yes	down	5.02333	1.87333	ENSG00000116809	ZBTB17	zinc finger and BTB domain containing 17 [Source:HGNC Symbol;Acc:HGNC:12936]	5.62	4.79	4.66	2.06	1.61	1.95
ENST00000375766	3.27466	1.71134	0.00757762	yes	up	0.126667	0.306667	ENSG00000162458	FBLIM1	filamin binding LIM protein 1 [Source:HGNC Symbol;Acc:HGNC:24686]	0.06	0.21	0.11	0.38	0.27	0.27
ENST00000375769	49.1573	5.61933	0.00666908	yes	up	0	0.163333	ENSG00000130222	GADD45G	growth arrest and DNA damage inducible gamma [Source:HGNC Symbol;Acc:HGNC:4097]	0	0	0	0.09	0.15	0.25
ENST00000375898	2.65754	1.41009	0.000485034	yes	up	0.113333	0.23	ENSG00000139826	ABHD13	abhydrolase domain containing 13 [Source:HGNC Symbol;Acc:HGNC:20293]	0.13	0.11	0.1	0.24	0.25	0.2
ENST00000376007	0.46678	-1.09918	7.38e-48	yes	down	38.77	13.9	ENSG00000204469	PRRC2A	proline rich coiled-coil 2A [Source:HGNC Symbol;Acc:HGNC:13918]	41.28	38.99	36.04	13.97	13.28	14.45
ENST00000376032	3.66192	1.8726	0.00913804	yes	up	0.156667	0.453333	ENSG00000151287	TEX30	testis expressed 30 [Source:HGNC Symbol;Acc:HGNC:25188]	0.14	0.13	0.2	0.51	0.6	0.25
ENST00000376112	0.495122	-1.01414	2.02e-16	yes	down	169.21	63.6533	ENSG00000125968	ID1	inhibitor of DNA binding 1, HLH protein [Source:HGNC Symbol;Acc:HGNC:5360]	165.32	172.53	169.78	69.75	57.58	63.63
ENST00000376292	2.15841	1.10997	0.000647728	yes	up	0.963333	1.59667	ENSG00000149243	KLHL35	kelch like family member 35 [Source:HGNC Symbol;Acc:HGNC:26597]	0.77	1.12	1	1.65	1.56	1.58
ENST00000376335	0.409644	-1.28756	2.42e-13	yes	down	5.08333	1.59	ENSG00000043355	ZIC2	Zic family member 2 [Source:HGNC Symbol;Acc:HGNC:12873]	5.61	4.97	4.67	1.77	1.39	1.61
ENST00000376358	197.815	7.62801	1.4e-06	yes	up	0	0.433333	ENSG00000288053	AC231657.3	novel protein	0	0	0	0.5	0.15	0.65
ENST00000376384	0.499817	-1.00053	0.001131	yes	down	3.73333	1.42	ENSG00000175575	PAAF1	proteasomal ATPase associated factor 1 [Source:HGNC Symbol;Acc:HGNC:25687]	3.64	4.18	3.38	1.88	1.12	1.26
ENST00000376437	0.383697	-1.38196	4.59e-06	yes	down	3.35333	0.973333	ENSG00000204560	DHX16	DEAH-box helicase 16 [Source:HGNC Symbol;Acc:HGNC:2739]	4.14	3.16	2.76	1.17	1.07	0.68
ENST00000376509	0.357033	-1.48587	1.02e-21	yes	down	8.49667	2.32	ENSG00000102096	PIM2	Pim-2 proto-oncogene, serine/threonine kinase [Source:HGNC Symbol;Acc:HGNC:8987]	8.99	8.6	7.9	2.53	2.12	2.31
ENST00000376569	0.399853	-1.32246	9.43e-06	yes	down	4.36	1.35333	ENSG00000204580	DDR1	discoidin domain receptor tyrosine kinase 1 [Source:HGNC Symbol;Acc:HGNC:2730]	2.89	5.71	4.48	1.4	1.57	1.09
ENST00000376572	0.247684	-2.01343	6.69e-15	yes	down	16.2333	3.08667	ENSG00000116685	KIAA2013	KIAA2013 [Source:HGNC Symbol;Acc:HGNC:28513]	20.53	14.73	13.44	2.06	4.45	2.75
ENST00000376687	0.427865	-1.22477	9.85e-20	yes	down	10.5633	3.46	ENSG00000101945	SUV39H1	suppressor of variegation 3-9 homolog 1 [Source:HGNC Symbol;Acc:HGNC:11479]	11.6	10.11	9.98	3.79	3.31	3.28
ENST00000376770	0.294549	-1.76342	7.68e-07	yes	down	1.70667	0.386667	ENSG00000132879	FBXO44	F-box protein 44 [Source:HGNC Symbol;Acc:HGNC:24847]	1.48	1.94	1.7	0.29	0.3	0.57
ENST00000376836	2.00059	1.00042	7.41e-07	yes	up	5.87667	8.87333	ENSG00000148444	COMMD3	COMM domain containing 3 [Source:HGNC Symbol;Acc:HGNC:23332]	6.16	6.88	4.59	9.11	8.51	9
ENST00000376851	0.440207	-1.18374	8.04e-05	yes	down	4.22	1.41	ENSG00000167755	KLK6	kallikrein related peptidase 6 [Source:HGNC Symbol;Acc:HGNC:6367]	5.38	3.61	3.67	1.15	1.18	1.9
ENST00000376954	3.35728	1.74729	0.00752425	yes	up	0.02	0.0466667	ENSG00000197779	ZNF81	zinc finger protein 81 [Source:HGNC Symbol;Acc:HGNC:13156]	0.02	0.02	0.02	0.03	0.05	0.06
ENST00000376980	2.39322	1.25895	1.15e-06	yes	up	1.03	1.88333	ENSG00000136770	DNAJC1	DnaJ heat shock protein family (Hsp40) member C1 [Source:HGNC Symbol;Acc:HGNC:20090]	1.11	0.97	1.01	2.18	1.73	1.74
ENST00000376983	0.328437	-1.60631	7.29e-27	yes	down	8.48	2.13333	ENSG00000126767	ELK1	ETS transcription factor ELK1 [Source:HGNC Symbol;Acc:HGNC:3321]	9.57	8.52	7.35	1.79	2.45	2.16
ENST00000377012	0.319222	-1.64737	0.00156489	yes	down	0.286667	0.0733333	ENSG00000204681	GABBR1	gamma-aminobutyric acid type B receptor subunit 1 [Source:HGNC Symbol;Acc:HGNC:4070]	0.35	0.25	0.26	0.05	0.08	0.09
ENST00000377059	0.0854881	-3.54813	0.00901236	yes	down	0.293333	0.0166667	ENSG00000078403	MLLT10	MLLT10 histone lysine methyltransferase DOT1L cofactor [Source:HGNC Symbol;Acc:HGNC:16063]	0.26	0.4	0.22	0.05	0	0
ENST00000377071	0.324864	-1.62209	2.06e-09	yes	down	1.24667	0.31	ENSG00000089094	KDM2B	lysine demethylase 2B [Source:HGNC Symbol;Acc:HGNC:13610]	1.45	1.21	1.08	0.22	0.34	0.37
ENST00000377350	0.426014	-1.23103	3.15e-10	yes	down	10.9833	3.58	ENSG00000168067	MAP4K2	mitogen-activated protein kinase kinase kinase kinase 2 [Source:HGNC Symbol;Acc:HGNC:6864]	11.64	10.38	10.93	4.24	2.79	3.71
ENST00000377400	2.81316	1.49219	3e-05	yes	up	0.773333	1.64	ENSG00000172785	CBWD1	COBW domain containing 1 [Source:HGNC Symbol;Acc:HGNC:17134]	1.05	0.82	0.45	1.71	1.74	1.47
ENST00000377532	0.00804621	-6.95747	0.00312486	yes	down	0.0733333	0	ENSG00000049246	PER3	period circadian regulator 3 [Source:HGNC Symbol;Acc:HGNC:8847]	0	0.12	0.1	0	0	0
ENST00000377534	54.5515	5.76955	0.00402332	yes	up	0	0.0233333	ENSG00000136153	LMO7	LIM domain 7 [Source:HGNC Symbol;Acc:HGNC:6646]	0	0	0	0.02	0.03	0.02
ENST00000377648	0.408862	-1.29031	9.07e-31	yes	down	7.36667	2.31	ENSG00000116273	PHF13	PHD finger protein 13 [Source:HGNC Symbol;Acc:HGNC:22983]	8.21	7.31	6.58	2.26	2.3	2.37
ENST00000377848	0.254934	-1.97181	1.66e-19	yes	down	0.72	0.143333	ENSG00000076555	ACACB	acetyl-CoA carboxylase beta [Source:HGNC Symbol;Acc:HGNC:85]	0.78	0.75	0.63	0.14	0.14	0.15
ENST00000377855	3.50842	1.81082	8.55e-07	yes	up	0.666667	1.77667	ENSG00000097021	ACOT7	acyl-CoA thioesterase 7 [Source:HGNC Symbol;Acc:HGNC:24157]	0.92	0.42	0.66	1.69	1.85	1.79
ENST00000377893	0.462292	-1.11312	5.12e-09	yes	down	1.67333	0.593333	ENSG00000158292	GPR153	G protein-coupled receptor 153 [Source:HGNC Symbol;Acc:HGNC:23618]	1.85	1.63	1.54	0.58	0.57	0.63
ENST00000377939	2.05079	1.03618	0.00167746	yes	up	0.336667	0.53	ENSG00000158286	RNF207	ring finger protein 207 [Source:HGNC Symbol;Acc:HGNC:32947]	0.35	0.36	0.3	0.39	0.59	0.61
ENST00000377950	0.160713	-2.63744	0.00726726	yes	down	0.816667	0.103333	ENSG00000159871	LYPD5	LY6/PLAUR domain containing 5 [Source:HGNC Symbol;Acc:HGNC:26397]	0.63	1.06	0.76	0	0.21	0.1
ENST00000378000	2.42587	1.2785	0.000401853	yes	up	0.246667	0.466667	ENSG00000165983	PTER	phosphotriesterase related [Source:HGNC Symbol;Acc:HGNC:9590]	0.27	0.29	0.18	0.41	0.53	0.46
ENST00000378037	0.366958	-1.44631	4.96e-05	yes	down	0.913333	0.256667	ENSG00000136108	CKAP2	cytoskeleton associated protein 2 [Source:HGNC Symbol;Acc:HGNC:1990]	1.08	0.75	0.91	0.18	0.27	0.32
ENST00000378060	2.49369	1.31828	1.69e-05	yes	up	0.486667	0.936667	ENSG00000136100	VPS36	vacuolar protein sorting 36 homolog [Source:HGNC Symbol;Acc:HGNC:20312]	0.49	0.42	0.55	0.67	1.14	1
ENST00000378069	0.210968	-2.2449	1.01e-40	yes	down	8.46333	1.36333	ENSG00000069535	MAOB	monoamine oxidase B [Source:HGNC Symbol;Acc:HGNC:6834]	8.8	9.18	7.41	1.51	1.21	1.37
ENST00000378345	0.453669	-1.14029	6.83e-13	yes	down	10.01	3.48	ENSG00000176715	ACSF3	acyl-CoA synthetase family member 3 [Source:HGNC Symbol;Acc:HGNC:27288]	10.03	9.62	10.38	3.28	3.45	3.71
ENST00000378387	0.448334	-1.15735	3.61e-13	yes	down	3.11667	1.07	ENSG00000137135	ARHGEF39	Rho guanine nucleotide exchange factor 39 [Source:HGNC Symbol;Acc:HGNC:25909]	3.34	3.12	2.89	1.13	1.03	1.05
ENST00000378424	0.00875297	-6.83601	0.00474259	yes	down	0.173333	0	ENSG00000157870	PRXL2B	peroxiredoxin like 2B [Source:HGNC Symbol;Acc:HGNC:28390]	0.13	0.39	0	0	0	0
ENST00000378482	0.175526	-2.51024	0.000383078	yes	down	0.61	0.08	ENSG00000156298	TSPAN7	tetraspanin 7 [Source:HGNC Symbol;Acc:HGNC:11854]	0.72	0.58	0.53	0.13	0.08	0.03
ENST00000378518	2.17417	1.12046	7.53e-07	yes	up	7.92	12.7833	ENSG00000157916	RER1	retention in endoplasmic reticulum sorting receptor 1 [Source:HGNC Symbol;Acc:HGNC:30309]	8.51	9.11	6.14	12.84	12.05	13.46
ENST00000378536	0.463438	-1.10955	5.45e-25	yes	down	8	2.84	ENSG00000157933	SKI	SKI proto-oncogene [Source:HGNC Symbol;Acc:HGNC:10896]	9.06	8.18	6.76	2.87	2.95	2.7
ENST00000378543	2.48215	1.31159	2.34e-07	yes	up	9.47667	17.43	ENSG00000162585	FAAP20	FA core complex associated protein 20 [Source:HGNC Symbol;Acc:HGNC:26428]	13.3	7.88	7.25	16.34	19.44	16.51
ENST00000378567	0.47432	-1.07607	5.41e-12	yes	down	12.4833	4.52667	ENSG00000067606	PRKCZ	protein kinase C zeta [Source:HGNC Symbol;Acc:HGNC:9412]	13.23	12.49	11.73	4.81	3.8	4.97
ENST00000378578	3.16043	1.66012	0.000102689	yes	up	0.253333	0.623333	ENSG00000165169	DYNLT3	dynein light chain Tctex-type 3 [Source:HGNC Symbol;Acc:HGNC:11694]	0.26	0.25	0.25	0.53	0.8	0.54
ENST00000378623	0.489936	-1.02933	4.88e-06	yes	down	0.833333	0.316667	ENSG00000134569	LRP4	LDL receptor related protein 4 [Source:HGNC Symbol;Acc:HGNC:6696]	1.03	0.82	0.65	0.32	0.3	0.33
ENST00000378633	109.805	6.77881	0.00490141	yes	up	0	0.136667	ENSG00000008128	CDK11A	cyclin dependent kinase 11A [Source:HGNC Symbol;Acc:HGNC:1730]	0	0	0	0	0.19	0.22
ENST00000378679	0.4823	-1.052	0.00663844	yes	down	0.846667	0.313333	ENSG00000164403	SHROOM1	shroom family member 1 [Source:HGNC Symbol;Acc:HGNC:24084]	0.78	0.78	0.98	0.22	0.27	0.45
ENST00000378825	0.42819	-1.22368	4.3e-06	yes	down	2.23	0.726667	ENSG00000151468	CCDC3	coiled-coil domain containing 3 [Source:HGNC Symbol;Acc:HGNC:23813]	2.57	2.21	1.91	0.73	0.57	0.88
ENST00000379011	14.0003	3.80738	0.00142083	yes	up	0.05	0.54	ENSG00000205177	C11orf91	chromosome 11 open reading frame 91 [Source:HGNC Symbol;Acc:HGNC:34444]	0.06	0	0.09	0.85	0.41	0.36
ENST00000379019	2.12713	1.08891	0.00390432	yes	up	0.236667	0.393333	ENSG00000125772	GPCPD1	glycerophosphocholine phosphodiesterase 1 [Source:HGNC Symbol;Acc:HGNC:26957]	0.27	0.26	0.18	0.26	0.51	0.41
ENST00000379205	2.10543	1.07412	0.000134186	yes	up	0.57	0.92	ENSG00000205208	C4orf46	chromosome 4 open reading frame 46 [Source:HGNC Symbol;Acc:HGNC:27320]	0.66	0.48	0.57	0.77	1.09	0.9
ENST00000379214	0.281397	-1.82932	0.00043607	yes	down	0.223333	0.05	ENSG00000205213	LGR4	leucine rich repeat containing G protein-coupled receptor 4 [Source:HGNC Symbol;Acc:HGNC:13299]	0.29	0.18	0.2	0.04	0.05	0.06
ENST00000379237	0.341544	-1.54986	0.00396508	yes	down	0.49	0.13	ENSG00000148429	USP6NL	USP6 N-terminal like [Source:HGNC Symbol;Acc:HGNC:16858]	0.58	0.44	0.45	0.05	0.19	0.15
ENST00000379270	2.31182	1.20903	3.95e-14	yes	up	21.5767	38.0467	ENSG00000130066	SAT1	spermidine/spermine N1-acetyltransferase 1 [Source:HGNC Symbol;Acc:HGNC:10540]	21.45	19.53	23.75	42.08	36.02	36.04
ENST00000379320	0.0169025	-5.88662	0.00297462	yes	down	0.106667	0	ENSG00000131591	C1orf159	chromosome 1 open reading frame 159 [Source:HGNC Symbol;Acc:HGNC:26062]	0.18	0.04	0.1	0	0	0
ENST00000379380	2.02296	1.01647	0.00496568	yes	up	0.206667	0.323333	ENSG00000186687	LYRM7	LYR motif containing 7 [Source:HGNC Symbol;Acc:HGNC:28072]	0.23	0.2	0.19	0.24	0.44	0.29
ENST00000379388	3.21358	1.68418	8.42e-05	yes	up	0.156667	0.383333	ENSG00000095951	HIVEP1	HIVEP zinc finger 1 [Source:HGNC Symbol;Acc:HGNC:4920]	0.27	0.12	0.08	0.33	0.43	0.39
ENST00000379403	0.00481985	-7.69679	5.28e-08	yes	down	0.606667	0	ENSG00000064726	BTBD1	BTB domain containing 1 [Source:HGNC Symbol;Acc:HGNC:1120]	0.56	0.62	0.64	0	0	0
ENST00000379542	2.62331	1.39139	7.67e-29	yes	up	11.2367	22.3033	ENSG00000137210	TMEM14B	transmembrane protein 14B [Source:HGNC Symbol;Acc:HGNC:21384]	12.66	10.83	10.22	22.9	22.49	21.52
ENST00000379568	2.08185	1.05787	0.000105244	yes	up	1.12333	1.79	ENSG00000111845	PAK1IP1	PAK1 interacting protein 1 [Source:HGNC Symbol;Acc:HGNC:20882]	1.18	1.1	1.09	1.67	2.06	1.64
ENST00000379593	4.11159	2.0397	7.17e-08	yes	up	1.13333	3.55667	ENSG00000173674	EIF1AX	eukaryotic translation initiation factor 1A X-linked [Source:HGNC Symbol;Acc:HGNC:3250]	0.98	1.34	1.08	3.5	4.4	2.77
ENST00000379655	2.03209	1.02297	3.06e-07	yes	up	1.21667	1.89333	ENSG00000140859	KIFC3	kinesin family member C3 [Source:HGNC Symbol;Acc:HGNC:6326]	1.43	1.02	1.2	1.86	1.88	1.94
ENST00000379756	0.0961763	-3.37818	0.000155324	yes	down	0.41	0.0266667	ENSG00000101222	SPEF1	sperm flagellar 1 [Source:HGNC Symbol;Acc:HGNC:15874]	0.43	0.44	0.36	0.03	0.01	0.04
ENST00000379868	5.75006	2.52358	0.000460708	yes	up	0.0333333	0.156667	ENSG00000107201	DDX58	DExD/H-box helicase 58 [Source:HGNC Symbol;Acc:HGNC:19102]	0.04	0.04	0.02	0.23	0.12	0.12
ENST00000379933	0.432003	-1.21089	0.000524605	yes	down	0.96	0.323333	ENSG00000124782	RREB1	ras responsive element binding protein 1 [Source:HGNC Symbol;Acc:HGNC:10449]	0.75	0.88	1.25	0.23	0.38	0.36
ENST00000379942	0.413821	-1.27292	1.66e-13	yes	down	1.82	0.576667	ENSG00000044446	PHKA2	phosphorylase kinase regulatory subunit alpha 2 [Source:HGNC Symbol;Acc:HGNC:8926]	1.92	1.95	1.59	0.56	0.58	0.59
ENST00000379958	188.488	7.55833	3.69e-07	yes	up	0	0.0833333	ENSG00000205413	SAMD9	sterile alpha motif domain containing 9 [Source:HGNC Symbol;Acc:HGNC:1348]	0	0	0	0.06	0.12	0.07
ENST00000380025	193.295	7.59466	0.000621795	yes	up	0	0.27	ENSG00000166579	NDEL1	nudE neurodevelopment protein 1 like 1 [Source:HGNC Symbol;Acc:HGNC:17620]	0	0	0	0.41	0.4	0
ENST00000380059	0.386952	-1.36977	0.000451641	yes	down	0.716667	0.213333	ENSG00000088836	SLC4A11	solute carrier family 4 member 11 [Source:HGNC Symbol;Acc:HGNC:16438]	0.7	0.91	0.54	0.2	0.26	0.18
ENST00000380149	2.53991	1.34478	1.76e-05	yes	up	0.823333	1.58667	ENSG00000179148	ALOXE3	arachidonate lipoxygenase 3 [Source:HGNC Symbol;Acc:HGNC:13743]	1.13	0.81	0.53	1.18	1.85	1.73
ENST00000380211	3.22911	1.69114	5.28e-06	yes	up	0.95	2.34667	ENSG00000167359	OR51I1	olfactory receptor family 51 subfamily I member 1 [Source:HGNC Symbol;Acc:HGNC:15200]	1.02	0.89	0.94	1.71	2.84	2.49
ENST00000380221	3.40648	1.76828	0.00346905	yes	up	0.206667	0.55	ENSG00000160218	TRAPPC10	trafficking protein particle complex 10 [Source:HGNC Symbol;Acc:HGNC:11868]	0.27	0.11	0.24	0.42	0.75	0.48
ENST00000380412	0.498945	-1.00305	5.27e-12	yes	down	9.90333	3.77	ENSG00000169957	ZNF768	zinc finger protein 768 [Source:HGNC Symbol;Acc:HGNC:26273]	10.7	9.98	9.03	4.17	3.44	3.7
ENST00000380525	2.20662	1.14184	2.98e-08	yes	up	2.07	3.47667	ENSG00000110619	CARS1	cysteinyl-tRNA synthetase 1 [Source:HGNC Symbol;Acc:HGNC:1493]	2.5	2.24	1.47	3.19	3.63	3.61
ENST00000380620	4.45091	2.1541	1.19e-07	yes	up	0.0433333	0.15	ENSG00000183778	B3GALT5	beta-1,3-galactosyltransferase 5 [Source:HGNC Symbol;Acc:HGNC:920]	0.06	0.04	0.03	0.12	0.17	0.16
ENST00000380648	0.46803	-1.09533	0.00330327	yes	down	0.953333	0.346667	ENSG00000088881	EBF4	EBF family member 4 [Source:HGNC Symbol;Acc:HGNC:29278]	0.94	1.02	0.9	0.32	0.25	0.47
ENST00000380665	0.488771	-1.03277	0.00377554	yes	down	0.616667	0.233333	ENSG00000184661	CDCA2	cell division cycle associated 2 [Source:HGNC Symbol;Acc:HGNC:14623]	0.58	0.64	0.63	0.23	0.19	0.28
ENST00000380675	2.16137	1.11194	0.00891057	yes	up	0.23	0.39	ENSG00000145734	BDP1	B double prime 1, subunit of RNA polymerase III transcription initiation factor IIIB [Source:HGNC Symbol;Acc:HGNC:13652]	0.22	0.2	0.27	0.41	0.36	0.4
ENST00000380702	0.381646	-1.38969	3.66e-46	yes	down	6.66667	1.95667	ENSG00000065989	PDE4A	phosphodiesterase 4A [Source:HGNC Symbol;Acc:HGNC:8780]	7.09	6.67	6.24	1.87	2.06	1.94
ENST00000380822	3.44402	1.78409	0.00202496	yes	up	0.28	0.733333	ENSG00000085231	AK6	adenylate kinase 6 [Source:HGNC Symbol;Acc:HGNC:49151]	0.33	0.15	0.36	0.94	0.56	0.7
ENST00000380903	0.377128	-1.40688	5.84e-20	yes	down	6.57	1.89	ENSG00000073169	SELENOO	selenoprotein O [Source:HGNC Symbol;Acc:HGNC:30395]	7.29	6.36	6.06	1.93	1.76	1.98
ENST00000380916	2.30668	1.20582	0.00529398	yes	up	0.0633333	0.113333	ENSG00000175893	ZDHHC21	zinc finger DHHC-type palmitoyltransferase 21 [Source:HGNC Symbol;Acc:HGNC:20750]	0.05	0.07	0.07	0.1	0.13	0.11
ENST00000380943	2.15212	1.10576	0.0012464	yes	up	0.443333	0.736667	ENSG00000112851	ERBIN	erbb2 interacting protein [Source:HGNC Symbol;Acc:HGNC:15842]	0.59	0.26	0.48	0.62	0.84	0.75
ENST00000381031	0.291192	-1.77996	1.93e-38	yes	down	9.19667	2.05667	ENSG00000075234	TTC38	tetratricopeptide repeat domain 38 [Source:HGNC Symbol;Acc:HGNC:26082]	9.34	8.88	9.37	2.05	2.09	2.03
ENST00000381033	0.368171	-1.44155	0.00620012	yes	down	0.4	0.11	ENSG00000139515	PDX1	pancreatic and duodenal homeobox 1 [Source:HGNC Symbol;Acc:HGNC:6107]	0.52	0.35	0.33	0.12	0.09	0.12
ENST00000381070	2.35254	1.23422	0.00125378	yes	up	0.553333	1	ENSG00000153015	CWC27	CWC27 spliceosome associated cyclophilin [Source:HGNC Symbol;Acc:HGNC:10664]	0.7	0.45	0.51	0.69	1.2	1.11
ENST00000381187	2.30803	1.20666	0.00102354	yes	up	2.69	4.69	ENSG00000002586	CD99	CD99 molecule (Xg blood group) [Source:HGNC Symbol;Acc:HGNC:7082]	2.55	3.34	2.18	4.94	3.03	6.1
ENST00000381246	0.450297	-1.15105	0.00632686	yes	down	2.75333	0.956667	ENSG00000092470	WDR76	WD repeat domain 76 [Source:HGNC Symbol;Acc:HGNC:25773]	3.29	2.76	2.21	0.39	1.29	1.19
ENST00000381278	0.303488	-1.72029	6.23e-11	yes	down	3.59667	0.843333	ENSG00000128274	A4GALT	alpha 1,4-galactosyltransferase (P blood group) [Source:HGNC Symbol;Acc:HGNC:18149]	3.49	3.43	3.87	0.85	1.01	0.67
ENST00000381298	4.64427	2.21545	5.1e-11	yes	up	0.116667	0.413333	ENSG00000134352	IL6ST	interleukin 6 signal transducer [Source:HGNC Symbol;Acc:HGNC:6021]	0.14	0.13	0.08	0.33	0.54	0.37
ENST00000381317	0.399023	-1.32546	8.37e-41	yes	down	21.7667	6.63667	ENSG00000169093	ASMTL	acetylserotonin O-methyltransferase like [Source:HGNC Symbol;Acc:HGNC:751]	24.06	21.26	19.98	6.48	6.47	6.96
ENST00000381337	2.28682	1.19334	0.000132148	yes	up	0.306667	0.53	ENSG00000066654	THUMPD1	THUMP domain containing 1 [Source:HGNC Symbol;Acc:HGNC:23807]	0.34	0.31	0.27	0.45	0.64	0.5
ENST00000381473	2.88332	1.52773	1.01e-05	yes	up	0.62	1.35667	ENSG00000109180	OCIAD1	OCIA domain containing 1 [Source:HGNC Symbol;Acc:HGNC:16074]	0.6	0.75	0.51	1.52	1.3	1.25
ENST00000381577	7.14518	2.83697	0.000379182	yes	up	0.0266667	0.146667	ENSG00000120217	CD274	CD274 molecule [Source:HGNC Symbol;Acc:HGNC:17635]	0.02	0.03	0.03	0.08	0.18	0.18
ENST00000381584	0.0114628	-6.44689	0.0102751	yes	down	0.13	0	ENSG00000015171	ZMYND11	zinc finger MYND-type containing 11 [Source:HGNC Symbol;Acc:HGNC:16966]	0.17	0	0.22	0	0	0
ENST00000381588	3.43645	1.78092	0.000233815	yes	up	0.216667	0.556667	ENSG00000127870	RNF6	ring finger protein 6 [Source:HGNC Symbol;Acc:HGNC:10069]	0.37	0.16	0.12	0.53	0.64	0.5
ENST00000381801	2.28613	1.19291	4.95e-05	yes	up	0.393333	0.696667	ENSG00000139505	MTMR6	myotubularin related protein 6 [Source:HGNC Symbol;Acc:HGNC:7453]	0.38	0.4	0.4	0.6	0.93	0.56
ENST00000381873	0.441313	-1.18013	1.6e-08	yes	down	1.65	0.556667	ENSG00000101298	SNPH	syntaphilin [Source:HGNC Symbol;Acc:HGNC:15931]	1.83	1.66	1.46	0.63	0.56	0.48
ENST00000381897	4.01552	2.00559	2.82e-05	yes	up	0.18	0.54	ENSG00000035928	RFC1	replication factor C subunit 1 [Source:HGNC Symbol;Acc:HGNC:9969]	0.2	0.25	0.09	0.66	0.61	0.35
ENST00000381922	5.25503	2.3937	0.00917041	yes	up	0.0133333	0.06	ENSG00000101280	ANGPT4	angiopoietin 4 [Source:HGNC Symbol;Acc:HGNC:487]	0.02	0.01	0.01	0.06	0.05	0.07
ENST00000381930	2.1148	1.08052	0.0063118	yes	up	0.243333	0.4	ENSG00000109790	KLHL5	kelch like family member 5 [Source:HGNC Symbol;Acc:HGNC:6356]	0.21	0.3	0.22	0.36	0.4	0.44
ENST00000381971	3.42346	1.77545	0.0102857	yes	up	0.153333	0.423333	ENSG00000107249	GLIS3	GLIS family zinc finger 3 [Source:HGNC Symbol;Acc:HGNC:28510]	0.05	0.21	0.2	0.12	0.62	0.53
ENST00000381975	118.636	6.8904	0.00410055	yes	up	0	0.163333	ENSG00000145014	TMEM44	transmembrane protein 44 [Source:HGNC Symbol;Acc:HGNC:25120]	0	0	0	0.16	0.33	0
ENST00000382031	0.16007	-2.64322	1.41e-21	yes	down	0.646667	0.08	ENSG00000166963	MAP1A	microtubule associated protein 1A [Source:HGNC Symbol;Acc:HGNC:6835]	0.67	0.76	0.51	0.08	0.09	0.07
ENST00000382159	0.309806	-1.69056	4.46e-19	yes	down	2.87	0.676667	ENSG00000176533	GNG7	G protein subunit gamma 7 [Source:HGNC Symbol;Acc:HGNC:4410]	3	2.96	2.65	0.74	0.58	0.71
ENST00000382252	0.328088	-1.60785	7.68e-20	yes	down	1.31	0.33	ENSG00000205903	ZNF316	zinc finger protein 316 [Source:HGNC Symbol;Acc:HGNC:13843]	1.42	1.27	1.24	0.33	0.35	0.31
ENST00000382361	0.429188	-1.22032	7.78e-29	yes	down	133.86	43.97	ENSG00000075618	FSCN1	fascin actin-bundling protein 1 [Source:HGNC Symbol;Acc:HGNC:11148]	141.86	131.6	128.12	47.96	39.48	44.47
ENST00000382369	0.48402	-1.04686	0.00143691	yes	down	3.65	1.34333	ENSG00000196476	C20orf96	chromosome 20 open reading frame 96 [Source:HGNC Symbol;Acc:HGNC:16227]	3.62	4.13	3.2	1.61	0.9	1.52
ENST00000382384	0.466216	-1.10093	0.000404219	yes	down	3.23	1.14667	ENSG00000157954	WIPI2	WD repeat domain, phosphoinositide interacting 2 [Source:HGNC Symbol;Acc:HGNC:32225]	3.55	3.84	2.3	0.84	1.11	1.49
ENST00000382405	2.23379	1.15949	2.8e-06	yes	up	1.75667	3.01333	ENSG00000147996	CBWD5	COBW domain containing 5 [Source:HGNC Symbol;Acc:HGNC:24584]	1.83	1.93	1.51	2.41	3.78	2.85
ENST00000382438	0.388227	-1.36503	0.00957868	yes	down	0.45	0.133333	ENSG00000109705	NKX3-2	NK3 homeobox 2 [Source:HGNC Symbol;Acc:HGNC:951]	0.47	0.37	0.51	0.15	0.11	0.14
ENST00000382500	4.78197	2.2576	0.00622895	yes	up	0.0566667	0.21	ENSG00000170122	FOXD4	forkhead box D4 [Source:HGNC Symbol;Acc:HGNC:3805]	0.08	0.07	0.02	0.21	0.23	0.19
ENST00000382564	2.24994	1.16988	0.000105529	yes	up	1.45	2.48333	ENSG00000205981	DNAJC19	DnaJ heat shock protein family (Hsp40) member C19 [Source:HGNC Symbol;Acc:HGNC:30528]	1.71	1.27	1.37	2.92	2.59	1.94
ENST00000382723	0.454118	-1.13886	1.45e-18	yes	down	22.2467	7.69667	ENSG00000163132	MSX1	msh homeobox 1 [Source:HGNC Symbol;Acc:HGNC:7391]	25.5	20.99	20.25	8.4	7.4	7.29
ENST00000382743	0.285288	-1.80951	3.49e-06	yes	down	1.38	0.296667	ENSG00000142082	SIRT3	sirtuin 3 [Source:HGNC Symbol;Acc:HGNC:14931]	1.66	1.28	1.2	0.36	0.17	0.36
ENST00000382771	0.423349	-1.24008	2.04e-08	yes	down	2.42	0.78	ENSG00000206075	SERPINB5	serpin family B member 5 [Source:HGNC Symbol;Acc:HGNC:8949]	2.76	2.5	2	0.8	0.73	0.81
ENST00000382839	0.393931	-1.34399	0.00583349	yes	down	1.1	0.333333	ENSG00000125386	FAM193A	family with sequence similarity 193 member A [Source:HGNC Symbol;Acc:HGNC:16822]	1.35	0.95	1	0.31	0.14	0.55
ENST00000382873	0.215915	-2.21147	2.47e-07	yes	down	1.38	0.23	ENSG00000066926	FECH	ferrochelatase [Source:HGNC Symbol;Acc:HGNC:3647]	0.95	1.56	1.63	0.25	0.28	0.16
ENST00000382936	0.409983	-1.28637	4.61e-10	yes	down	7.26667	2.27	ENSG00000168936	TMEM129	transmembrane protein 129, E3 ubiquitin ligase [Source:HGNC Symbol;Acc:HGNC:25137]	7.9	7.48	6.42	2.81	1.87	2.13
ENST00000383661	11.7863	3.55904	0.00452552	yes	up	0.0433333	0.446667	ENSG00000163840	DTX3L	deltex E3 ubiquitin ligase 3L [Source:HGNC Symbol;Acc:HGNC:30323]	0	0.07	0.06	0.41	0.44	0.49
ENST00000383827	0.407517	-1.29507	0.000447325	yes	down	0.546667	0.17	ENSG00000214021	TTLL3	tubulin tyrosine ligase like 3 [Source:HGNC Symbol;Acc:HGNC:24483]	0.65	0.6	0.39	0.16	0.21	0.14
ENST00000383836	0.343814	-1.5403	0.00976193	yes	down	0.16	0.0433333	ENSG00000196220	SRGAP3	SLIT-ROBO Rho GTPase activating protein 3 [Source:HGNC Symbol;Acc:HGNC:19744]	0.21	0.11	0.16	0.02	0.07	0.04
ENST00000388747	3.64108	1.86436	4.99e-17	yes	up	0.813333	2.26333	ENSG00000167103	PIP5KL1	phosphatidylinositol-4-phosphate 5-kinase like 1 [Source:HGNC Symbol;Acc:HGNC:28711]	0.83	0.85	0.76	2.23	2.19	2.37
ENST00000388820	0.366422	-1.44842	5.62e-14	yes	down	1.83667	0.516667	ENSG00000136378	ADAMTS7	ADAM metallopeptidase with thrombospondin type 1 motif 7 [Source:HGNC Symbol;Acc:HGNC:223]	2.02	1.91	1.58	0.5	0.46	0.59
ENST00000388942	0.0970503	-3.36512	8.16e-05	yes	down	0.263333	0.0166667	ENSG00000169758	TMEM266	transmembrane protein 266 [Source:HGNC Symbol;Acc:HGNC:26763]	0.3	0.27	0.22	0.02	0.01	0.02
ENST00000389037	0.387178	-1.36893	1.66e-06	yes	down	0.66	0.193333	ENSG00000137857	DUOX1	dual oxidase 1 [Source:HGNC Symbol;Acc:HGNC:3062]	0.79	0.63	0.56	0.18	0.18	0.22
ENST00000389054	0.40028	-1.32092	1.35e-19	yes	down	18.9667	5.78667	ENSG00000131504	DIAPH1	diaphanous related formin 1 [Source:HGNC Symbol;Acc:HGNC:2876]	22.2	20.51	14.19	5.72	5.37	6.27
ENST00000389201	0.19296	-2.37363	4.17e-05	yes	down	0.716667	0.103333	ENSG00000131409	LRRC4B	leucine rich repeat containing 4B [Source:HGNC Symbol;Acc:HGNC:25042]	0.67	0.74	0.74	0.16	0.04	0.11
ENST00000389462	0.322929	-1.63071	1.02e-11	yes	down	12.3233	3.01333	ENSG00000159335	PTMS	parathymosin [Source:HGNC Symbol;Acc:HGNC:9629]	12.21	11.98	12.78	3.51	2.54	2.99
ENST00000389501	0.468467	-1.09398	1.07e-19	yes	down	16.9533	6.08667	ENSG00000135632	SMYD5	SMYD family member 5 [Source:HGNC Symbol;Acc:HGNC:16258]	18.22	16.12	16.52	6.34	5.61	6.31
ENST00000389916	0.0233417	-5.42095	0.00945473	yes	down	0.0466667	0	ENSG00000196169	KIF19	kinesin family member 19 [Source:HGNC Symbol;Acc:HGNC:26735]	0.04	0.06	0.04	0	0	0
ENST00000390006	0.432342	-1.20975	0.00217946	yes	down	1.74333	0.58	ENSG00000141562	NARF	nuclear prelamin A recognition factor [Source:HGNC Symbol;Acc:HGNC:29916]	1.78	1.84	1.61	0.64	0.77	0.33
ENST00000390645	0.499076	-1.00267	0.00380577	yes	down	0.71	0.273333	ENSG00000188042	ARL4C	ADP ribosylation factor like GTPase 4C [Source:HGNC Symbol;Acc:HGNC:698]	0.65	0.81	0.67	0.2	0.27	0.35
ENST00000391418	10.6366	3.41096	2.14e-54	yes	up	8.62333	70.1067	ENSG00000212724	KRTAP2-3	keratin associated protein 2-3 [Source:HGNC Symbol;Acc:HGNC:18906]	6.94	8.38	10.55	81.33	67.01	61.98
ENST00000391718	0.238504	-2.06791	5.95e-07	yes	down	1.49667	0.27	ENSG00000197483	ZNF628	zinc finger protein 628 [Source:HGNC Symbol;Acc:HGNC:28054]	1.41	1.8	1.28	0.26	0.15	0.4
ENST00000391721	0.0310526	-5.00914	0.00411055	yes	down	0.266667	0.00666667	ENSG00000022556	NLRP2	NLR family pyrin domain containing 2 [Source:HGNC Symbol;Acc:HGNC:22948]	0	0.28	0.52	0.02	0	0
ENST00000391763	0.275988	-1.85732	4.42e-39	yes	down	107.13	21.3367	ENSG00000170906	NDUFA3	NADH:ubiquinone oxidoreductase subunit A3 [Source:HGNC Symbol;Acc:HGNC:7686]	114.1	115.2	92.09	19.86	22.03	22.12
ENST00000391945	0.489216	-1.03146	8.52e-20	yes	down	10.44	3.92667	ENSG00000104884	ERCC2	ERCC excision repair 2, TFIIH core complex helicase subunit [Source:HGNC Symbol;Acc:HGNC:3434]	10.51	10.49	10.32	4.09	3.76	3.93
ENST00000391953	0.270891	-1.88422	8.04e-05	yes	down	2.63	0.546667	ENSG00000104859	CLASRP	CLK4 associating serine/arginine rich protein [Source:HGNC Symbol;Acc:HGNC:17731]	2.1	2.8	2.99	0.54	0.25	0.85
ENST00000392020	0.346215	-1.53026	5.42e-05	yes	down	2.24333	0.6	ENSG00000085978	ATG16L1	autophagy related 16 like 1 [Source:HGNC Symbol;Acc:HGNC:21498]	2.48	2	2.25	0.35	0.5	0.95
ENST00000392023	0.341745	-1.54901	0.00139356	yes	down	0.506667	0.133333	ENSG00000160460	SPTBN4	spectrin beta, non-erythrocytic 4 [Source:HGNC Symbol;Acc:HGNC:14896]	0.52	0.51	0.49	0.12	0.11	0.17
ENST00000392035	0.465799	-1.10222	0.00136846	yes	down	1.82667	0.646667	ENSG00000160392	C19orf47	chromosome 19 open reading frame 47 [Source:HGNC Symbol;Acc:HGNC:26723]	2.26	1.69	1.53	0.86	0.53	0.55
ENST00000392048	0.0101275	-6.62558	0.0099017	yes	down	0.216667	0	ENSG00000135899	SP110	SP110 nuclear body protein [Source:HGNC Symbol;Acc:HGNC:5401]	0.07	0.58	0	0	0	0
ENST00000392086	0.342268	-1.5468	3.36e-11	yes	down	2.96333	0.773333	ENSG00000135924	DNAJB2	DnaJ heat shock protein family (Hsp40) member B2 [Source:HGNC Symbol;Acc:HGNC:5228]	3.45	2.85	2.59	0.75	0.85	0.72
ENST00000392133	7.31089	2.87005	6.44e-05	yes	up	0.19	1.1	ENSG00000079246	XRCC5	X-ray repair cross complementing 5 [Source:HGNC Symbol;Acc:HGNC:12833]	0.1	0.18	0.29	0.23	2	1.07
ENST00000392209	0.00769632	-7.02162	3.59e-05	yes	down	0.276667	0	ENSG00000163249	CCNYL1	cyclin Y like 1 [Source:HGNC Symbol;Acc:HGNC:26868]	0.1	0.46	0.27	0	0	0
ENST00000392334	0.479386	-1.06074	3.51e-12	yes	down	26.6033	9.75	ENSG00000141551	CSNK1D	casein kinase 1 delta [Source:HGNC Symbol;Acc:HGNC:2452]	27.69	25.67	26.45	11.19	8.41	9.65
ENST00000392365	9.2392	3.20777	0.00449994	yes	up	0.03	0.213333	ENSG00000003436	TFPI	tissue factor pathway inhibitor [Source:HGNC Symbol;Acc:HGNC:11760]	0	0.07	0.02	0.27	0.28	0.09
ENST00000392415	0.00554465	-7.49469	0.000954892	yes	down	0.593333	0	ENSG00000170035	UBE2E3	ubiquitin conjugating enzyme E2 E3 [Source:HGNC Symbol;Acc:HGNC:12479]	0.42	1.36	0	0	0	0
ENST00000392482	0.00291692	-8.42134	1.36e-06	yes	down	1.26667	0	ENSG00000111907	TPD52L1	TPD52 like 1 [Source:HGNC Symbol;Acc:HGNC:12006]	0.05	1.9	1.85	0	0	0
ENST00000392550	0.428101	-1.22398	6.24e-12	yes	down	12.65	4.15	ENSG00000073350	LLGL2	LLGL scribble cell polarity complex component 2 [Source:HGNC Symbol;Acc:HGNC:6629]	12.45	13.48	12.02	4.7	3.28	4.47
ENST00000392551	0.0112497	-6.47397	0.000154657	yes	down	0.0733333	0	ENSG00000163328	GPR155	G protein-coupled receptor 155 [Source:HGNC Symbol;Acc:HGNC:22951]	0.06	0.1	0.06	0	0	0
ENST00000392556	0.320573	-1.64128	0.000231133	yes	down	2.28	0.553333	ENSG00000056972	TRAF3IP2	TRAF3 interacting protein 2 [Source:HGNC Symbol;Acc:HGNC:1343]	2.4	2.38	2.06	0.87	0.27	0.52
ENST00000392613	0.373092	-1.4224	2.42e-06	yes	down	2.72	0.773333	ENSG00000172794	RAB37	RAB37, member RAS oncogene family [Source:HGNC Symbol;Acc:HGNC:30268]	3.21	2.91	2.04	0.58	0.7	1.04
ENST00000392623	2.21132	1.1449	0.0029031	yes	up	2.97667	4.94667	ENSG00000189171	S100A13	S100 calcium binding protein A13 [Source:HGNC Symbol;Acc:HGNC:10490]	3.63	1.94	3.36	5.3	5.49	4.05
ENST00000392712	100.941	6.65738	0.00712547	yes	up	0	0.103333	ENSG00000143367	TUFT1	tuftelin 1 [Source:HGNC Symbol;Acc:HGNC:12422]	0	0	0	0.21	0.1	0
ENST00000392748	0.0794257	-3.65425	0.000161834	yes	down	0.353333	0.0233333	ENSG00000110002	VWA5A	von Willebrand factor A domain containing 5A [Source:HGNC Symbol;Acc:HGNC:6658]	0.3	0.43	0.33	0.05	0.02	0
ENST00000392818	0.475355	-1.07292	5.91e-05	yes	down	4.12667	1.49333	ENSG00000164897	TMUB1	transmembrane and ubiquitin like domain containing 1 [Source:HGNC Symbol;Acc:HGNC:21709]	3.78	4.68	3.92	1.56	1.18	1.74
ENST00000392920	0.249606	-2.00228	4.07e-07	yes	down	2.07667	0.396667	ENSG00000196405	EVL	Enah/Vasp-like [Source:HGNC Symbol;Acc:HGNC:20234]	2.16	1.49	2.58	0.3	0.4	0.49
ENST00000393047	3.0609	1.61396	5.58e-05	yes	up	0.356667	0.83	ENSG00000150776	NKAPD1	NKAP domain containing 1 [Source:HGNC Symbol;Acc:HGNC:25569]	0.42	0.44	0.21	0.65	1.16	0.68
ENST00000393062	0.271199	-1.88258	3.21e-05	yes	down	0.986667	0.2	ENSG00000204991	SPIRE2	spire type actin nucleation factor 2 [Source:HGNC Symbol;Acc:HGNC:30623]	1.23	1.05	0.68	0.27	0.17	0.16
ENST00000393094	2.28979	1.19521	0.00126212	yes	up	0.203333	0.36	ENSG00000166266	CUL5	cullin 5 [Source:HGNC Symbol;Acc:HGNC:2556]	0.2	0.19	0.22	0.32	0.49	0.27
ENST00000393128	4.95383	2.30854	5.27e-05	yes	up	0.17	0.64	ENSG00000198015	MRPL42	mitochondrial ribosomal protein L42 [Source:HGNC Symbol;Acc:HGNC:14493]	0.23	0.1	0.18	0.66	0.83	0.43
ENST00000393143	0.26951	-1.89159	1.74e-05	yes	down	0.426667	0.0866667	ENSG00000175785	PRIMA1	proline rich membrane anchor 1 [Source:HGNC Symbol;Acc:HGNC:18319]	0.47	0.43	0.38	0.1	0.08	0.08
ENST00000393229	0.400508	-1.3201	0.00350352	yes	down	0.293333	0.09	ENSG00000196358	NTNG2	netrin G2 [Source:HGNC Symbol;Acc:HGNC:14288]	0.27	0.32	0.29	0.09	0.07	0.11
ENST00000393250	4.37145	2.12811	5.47e-05	yes	up	0.16	0.536667	ENSG00000091039	OSBPL8	oxysterol binding protein like 8 [Source:HGNC Symbol;Acc:HGNC:16396]	0.2	0.14	0.14	0.45	0.85	0.31
ENST00000393346	2.42153	1.27592	0.00226722	yes	up	0.37	0.673333	ENSG00000073921	PICALM	phosphatidylinositol binding clathrin assembly protein [Source:HGNC Symbol;Acc:HGNC:15514]	0.55	0.38	0.18	0.61	0.65	0.76
ENST00000393545	0.0800757	-3.64249	0.00836264	yes	down	0.19	0.01	ENSG00000042317	SPATA7	spermatogenesis associated 7 [Source:HGNC Symbol;Acc:HGNC:20423]	0.11	0.34	0.12	0	0.01	0.02
ENST00000393637	0.297401	-1.74952	0.00191199	yes	down	2.40667	0.543333	ENSG00000160867	FGFR4	fibroblast growth factor receptor 4 [Source:HGNC Symbol;Acc:HGNC:3691]	2.18	2.39	2.65	0.93	0.16	0.54
ENST00000393667	4.6219	2.20849	4.23e-05	yes	up	0.0533333	0.18	ENSG00000173230	GOLGB1	golgin B1 [Source:HGNC Symbol;Acc:HGNC:4429]	0.06	0.06	0.04	0.17	0.28	0.09
ENST00000393676	0.315283	-1.66528	5.57e-06	yes	down	2.64667	0.64	ENSG00000110195	FOLR1	folate receptor alpha [Source:HGNC Symbol;Acc:HGNC:3791]	2.68	2.58	2.68	0.56	0.62	0.74
ENST00000393733	0.498322	-1.00485	0.0011445	yes	down	2.16667	0.82	ENSG00000105364	MRPL4	mitochondrial ribosomal protein L4 [Source:HGNC Symbol;Acc:HGNC:14276]	2.25	2.42	1.83	1	0.77	0.69
ENST00000393793	0.434264	-1.20335	1.92e-06	yes	down	7.96667	2.61333	ENSG00000130810	PPAN	peter pan homolog [Source:HGNC Symbol;Acc:HGNC:9227]	10.1	7	6.8	3	1.99	2.85
ENST00000393895	0.490148	-1.02871	2.43e-05	yes	down	1.26667	0.473333	ENSG00000113645	WWC1	WW and C2 domain containing 1 [Source:HGNC Symbol;Acc:HGNC:29435]	1.54	1.22	1.04	0.42	0.53	0.47
ENST00000394001	24.497	4.61453	1.04e-09	yes	up	0.05	0.956667	ENSG00000131737	KRT34	keratin 34 [Source:HGNC Symbol;Acc:HGNC:6452]	0.03	0.01	0.11	1.1	0.96	0.81
ENST00000394015	56.7126	5.8256	0.000170841	yes	up	0.0166667	0.513333	ENSG00000213417	KRTAP2-4	keratin associated protein 2-4 [Source:HGNC Symbol;Acc:HGNC:18891]	0.05	0	0	0.56	0.58	0.4
ENST00000394060	2.7035	1.43483	0.000180034	yes	up	0.593333	1.23	ENSG00000119487	MAPKAP1	MAPK associated protein 1 [Source:HGNC Symbol;Acc:HGNC:18752]	0.53	0.81	0.44	1.25	1.24	1.2
ENST00000394140	2.12917	1.09029	3.45e-09	yes	up	0.59	0.96	ENSG00000114021	NIT2	nitrilase family member 2 [Source:HGNC Symbol;Acc:HGNC:29878]	0.7	0.59	0.48	0.95	1.02	0.91
ENST00000394272	2.04961	1.03535	1.37e-07	yes	up	4.51333	7.09333	ENSG00000184508	HDDC3	HD domain containing 3 [Source:HGNC Symbol;Acc:HGNC:30522]	4.42	4.17	4.95	8.06	6.88	6.34
ENST00000394419	0.340259	-1.5553	5.64e-09	yes	down	7.4	1.95333	ENSG00000072110	ACTN1	actinin alpha 1 [Source:HGNC Symbol;Acc:HGNC:163]	5.85	9.49	6.86	1.31	2.36	2.19
ENST00000394426	0.479289	-1.06103	5.53e-17	yes	down	10.08	3.70333	ENSG00000172819	RARG	retinoic acid receptor gamma [Source:HGNC Symbol;Acc:HGNC:9866]	10.95	9.68	9.61	3.33	3.67	4.11
ENST00000394456	0.38546	-1.37535	5.84e-27	yes	down	27.8333	8.21	ENSG00000125651	GTF2F1	general transcription factor IIF subunit 1 [Source:HGNC Symbol;Acc:HGNC:4652]	28.68	27.87	26.95	8.91	7.25	8.47
ENST00000394607	2.69169	1.42851	9.96e-05	yes	up	0.176667	0.36	ENSG00000170522	ELOVL6	ELOVL fatty acid elongase 6 [Source:HGNC Symbol;Acc:HGNC:15829]	0.25	0.14	0.14	0.28	0.39	0.41
ENST00000394642	0.186832	-2.42019	2.54e-20	yes	down	3.98667	0.563333	ENSG00000006042	TMEM98	transmembrane protein 98 [Source:HGNC Symbol;Acc:HGNC:24529]	4.13	4.51	3.32	0.58	0.5	0.61
ENST00000394668	2.58608	1.37077	9.41e-05	yes	up	1.46	2.85667	ENSG00000109475	RPL34	ribosomal protein L34 [Source:HGNC Symbol;Acc:HGNC:10340]	1.6	1.25	1.53	3.3	3.01	2.26
ENST00000394671	0.476425	-1.06968	1.47e-08	yes	down	6.69667	2.44333	ENSG00000113119	TMCO6	transmembrane and coiled-coil domains 6 [Source:HGNC Symbol;Acc:HGNC:28814]	6.27	7.22	6.6	2.66	2.22	2.45
ENST00000394684	2.91757	1.54477	3.42e-07	yes	up	0.18	0.406667	ENSG00000164023	SGMS2	sphingomyelin synthase 2 [Source:HGNC Symbol;Acc:HGNC:28395]	0.22	0.17	0.15	0.36	0.42	0.44
ENST00000394738	0.484041	-1.0468	9.88e-05	yes	down	3.88333	1.42333	ENSG00000163933	RFT1	RFT1 homolog [Source:HGNC Symbol;Acc:HGNC:30220]	4.59	3.7	3.36	1.78	1.38	1.11
ENST00000394785	2.04447	1.03172	0.000528372	yes	up	0.3	0.466667	ENSG00000164038	SLC9B2	solute carrier family 9 member B2 [Source:HGNC Symbol;Acc:HGNC:25143]	0.33	0.23	0.34	0.49	0.47	0.44
ENST00000394801	3.35109	1.74463	0.00133494	yes	up	0.456667	1.20667	ENSG00000109332	UBE2D3	ubiquitin conjugating enzyme E2 D3 [Source:HGNC Symbol;Acc:HGNC:12476]	0.2	0.39	0.78	1.23	1.4	0.99
ENST00000394807	0.237906	-2.07154	0.0011121	yes	down	1.89	0.34	ENSG00000185670	ZBTB3	zinc finger and BTB domain containing 3 [Source:HGNC Symbol;Acc:HGNC:22918]	2.38	1.86	1.43	0.34	0.07	0.61
ENST00000394909	0.00411151	-7.92612	6.71e-09	yes	down	0.77	0.00333333	ENSG00000170631	ZNF16	zinc finger protein 16 [Source:HGNC Symbol;Acc:HGNC:12947]	0.45	1.31	0.55	0	0.01	0
ENST00000394957	0.402109	-1.31434	3.9e-13	yes	down	3.18333	0.98	ENSG00000107738	VSIR	V-set immunoregulatory receptor [Source:HGNC Symbol;Acc:HGNC:30085]	3.4	3.3	2.85	1.13	0.87	0.94
ENST00000394976	3.28671	1.71664	2.73e-13	yes	up	0.5	1.27333	ENSG00000181904	C5orf24	chromosome 5 open reading frame 24 [Source:HGNC Symbol;Acc:HGNC:26746]	0.47	0.49	0.54	1.04	1.47	1.31
ENST00000395002	0.0405045	-4.62577	0.00251165	yes	down	0.0733333	0.00333333	ENSG00000138640	FAM13A	family with sequence similarity 13 member A [Source:HGNC Symbol;Acc:HGNC:19367]	0.06	0.08	0.08	0	0.01	0
ENST00000395008	0.472534	-1.08151	7.51e-05	yes	down	8.66667	3.14667	ENSG00000114779	ABHD14B	abhydrolase domain containing 14B [Source:HGNC Symbol;Acc:HGNC:28235]	8	7.69	10.31	3.83	2.33	3.28
ENST00000395048	110.189	6.78384	0.00512643	yes	up	0	0.13	ENSG00000140465	CYP1A1	cytochrome P450 family 1 subfamily A member 1 [Source:HGNC Symbol;Acc:HGNC:2595]	0	0	0	0	0.13	0.26
ENST00000395064	0.411454	-1.2812	4.74e-23	yes	down	7.09333	2.23333	ENSG00000213588	ZBTB9	zinc finger and BTB domain containing 9 [Source:HGNC Symbol;Acc:HGNC:28323]	7.98	6.95	6.35	2.15	2.22	2.33
ENST00000395146	22.6949	4.5043	0.000185925	yes	up	0.00666667	0.133333	ENSG00000172493	AFF1	AF4/FMR2 family member 1 [Source:HGNC Symbol;Acc:HGNC:7135]	0	0	0.02	0.09	0.12	0.19
ENST00000395153	0.165223	-2.59751	6.39e-06	yes	down	0.383333	0.05	ENSG00000165617	DACT1	dishevelled binding antagonist of beta catenin 1 [Source:HGNC Symbol;Acc:HGNC:17748]	0.32	0.42	0.41	0.06	0.03	0.06
ENST00000395156	111.417	6.79982	0.00464797	yes	up	0	0.17	ENSG00000106089	STX1A	syntaxin 1A [Source:HGNC Symbol;Acc:HGNC:11433]	0	0	0	0	0.27	0.24
ENST00000395353	0.451163	-1.14828	4.32e-08	yes	down	15.2933	5.27333	ENSG00000013364	MVP	major vault protein [Source:HGNC Symbol;Acc:HGNC:7531]	15.48	16.09	14.31	5.81	3.75	6.26
ENST00000395366	6.59131	2.72056	1.95e-10	yes	up	0.303333	1.53	ENSG00000213639	PPP1CB	protein phosphatase 1 catalytic subunit beta [Source:HGNC Symbol;Acc:HGNC:9282]	0.43	0.31	0.17	0.82	2.31	1.46
ENST00000395422	2.35962	1.23855	1.94e-40	yes	up	203.783	364.213	ENSG00000106153	CHCHD2	coiled-coil-helix-coiled-coil-helix domain containing 2 [Source:HGNC Symbol;Acc:HGNC:21645]	206.36	202.4	202.59	372.52	387.29	332.83
ENST00000395453	3.65932	1.87158	1.18e-05	yes	up	0.42	1.18667	ENSG00000139218	SCAF11	SR-related CTD associated factor 11 [Source:HGNC Symbol;Acc:HGNC:10784]	0.41	0.4	0.45	1.04	1.54	0.98
ENST00000395476	0.323159	-1.62968	0.00342149	yes	down	0.94	0.223333	ENSG00000137764	MAP2K5	mitogen-activated protein kinase kinase 5 [Source:HGNC Symbol;Acc:HGNC:6845]	1.51	0.72	0.59	0.26	0.17	0.24
ENST00000395587	2.58097	1.36791	4.99e-24	yes	up	10.5267	20.7433	ENSG00000184110	EIF3C	eukaryotic translation initiation factor 3 subunit C [Source:HGNC Symbol;Acc:HGNC:3279]	12.82	9.19	9.57	21.8	21.37	19.06
ENST00000395611	2.17339	1.11995	0.00146993	yes	up	0.286667	0.48	ENSG00000107643	MAPK8	mitogen-activated protein kinase 8 [Source:HGNC Symbol;Acc:HGNC:6881]	0.37	0.24	0.25	0.32	0.58	0.54
ENST00000395641	28.3856	4.82709	0.00920883	yes	up	0.02	0.376667	ENSG00000176046	NUPR1	nuclear protein 1, transcriptional regulator [Source:HGNC Symbol;Acc:HGNC:29990]	0.01	0	0.05	0.33	0.18	0.62
ENST00000395711	9.69688	3.27752	3.73e-06	yes	up	0.16	1.13333	ENSG00000198301	SDAD1	SDA1 domain containing 1 [Source:HGNC Symbol;Acc:HGNC:25537]	0.32	0.15	0.01	1.07	1.14	1.19
ENST00000395738	2.05844	1.04155	0.000383975	yes	up	0.953333	1.49	ENSG00000128165	ADM2	adrenomedullin 2 [Source:HGNC Symbol;Acc:HGNC:28898]	1.38	0.7	0.78	1.64	1.32	1.51
ENST00000395743	4.05177	2.01855	6.75e-05	yes	up	0.12	0.37	ENSG00000174808	BTC	betacellulin [Source:HGNC Symbol;Acc:HGNC:1121]	0.1	0.13	0.13	0.42	0.32	0.37
ENST00000395749	0.0213401	-5.55029	0.00682459	yes	down	0.0433333	0	ENSG00000058404	CAMK2B	calcium/calmodulin dependent protein kinase II beta [Source:HGNC Symbol;Acc:HGNC:1461]	0.06	0.03	0.04	0	0	0
ENST00000395761	12.0705	3.59341	3.98e-44	yes	up	0.773333	7.16	ENSG00000163739	CXCL1	C-X-C motif chemokine ligand 1 [Source:HGNC Symbol;Acc:HGNC:4602]	0.64	0.83	0.85	6.62	8.2	6.66
ENST00000395827	0.454917	-1.13632	0.000160504	yes	down	2.37	0.83	ENSG00000170638	TRABD	TraB domain containing [Source:HGNC Symbol;Acc:HGNC:28805]	2.43	2.05	2.63	0.77	0.67	1.05
ENST00000395849	2.53236	1.34048	0.00512599	yes	up	0.226667	0.436667	ENSG00000141027	NCOR1	nuclear receptor corepressor 1 [Source:HGNC Symbol;Acc:HGNC:7672]	0.26	0.3	0.12	0.33	0.57	0.41
ENST00000395983	0.25806	-1.95422	0.00174812	yes	down	0.216667	0.0433333	ENSG00000176697	BDNF	brain derived neurotrophic factor [Source:HGNC Symbol;Acc:HGNC:1033]	0.19	0.28	0.18	0.05	0.03	0.05
ENST00000396032	0.434523	-1.20249	0.00775638	yes	down	0.616667	0.2	ENSG00000101126	ADNP	activity dependent neuroprotector homeobox [Source:HGNC Symbol;Acc:HGNC:15766]	0.62	0.69	0.54	0.32	0.15	0.13
ENST00000396051	0.00998884	-6.64547	0.000437546	yes	down	0.39	0	ENSG00000173542	MOB1B	MOB kinase activator 1B [Source:HGNC Symbol;Acc:HGNC:29801]	0.21	0.13	0.83	0	0	0
ENST00000396133	47.8941	5.58177	0.00943761	yes	up	0	0.11	ENSG00000175305	CCNE2	cyclin E2 [Source:HGNC Symbol;Acc:HGNC:1590]	0	0	0	0.16	0.13	0.04
ENST00000396282	0.436482	-1.19601	0.00495023	yes	down	1.06	0.356667	ENSG00000172943	PHF8	PHD finger protein 8 [Source:HGNC Symbol;Acc:HGNC:20672]	0.84	1.39	0.95	0.21	0.36	0.5
ENST00000396354	0.351293	-1.50925	1.8e-16	yes	down	6.78	1.82667	ENSG00000072864	NDE1	nudE neurodevelopment protein 1 [Source:HGNC Symbol;Acc:HGNC:17619]	6.55	7.31	6.48	1.94	1.51	2.03
ENST00000396359	4.45903	2.15673	1.15e-06	yes	up	0.59	2	ENSG00000164687	FABP5	fatty acid binding protein 5 [Source:HGNC Symbol;Acc:HGNC:3560]	0.54	0.62	0.61	2.55	1.46	1.99
ENST00000396366	2.0036	1.00259	0.00236335	yes	up	1.54333	2.32667	ENSG00000165060	FXN	frataxin [Source:HGNC Symbol;Acc:HGNC:3951]	1.65	1.33	1.65	2.57	2.17	2.24
ENST00000396425	0.356627	-1.48751	9.13e-16	yes	down	1.81	0.5	ENSG00000100167	SEPTIN3	septin 3 [Source:HGNC Symbol;Acc:HGNC:10750]	1.9	1.8	1.73	0.49	0.55	0.46
ENST00000396444	2.28004	1.18906	0.00226103	yes	up	0.1	0.183333	ENSG00000138592	USP8	ubiquitin specific peptidase 8 [Source:HGNC Symbol;Acc:HGNC:12631]	0.1	0.07	0.13	0.13	0.19	0.23
ENST00000396446	3.10088	1.63268	0.00227921	yes	up	0.14	0.323333	ENSG00000120549	KIAA1217	KIAA1217 [Source:HGNC Symbol;Acc:HGNC:25428]	0.21	0.09	0.12	0.28	0.33	0.36
ENST00000396505	53.5016	5.74151	0.0037161	yes	up	0	0.0166667	ENSG00000050165	DKK3	dickkopf WNT signaling pathway inhibitor 3 [Source:HGNC Symbol;Acc:HGNC:2893]	0	0	0	0.02	0.02	0.01
ENST00000396516	0.00959059	-6.70417	0.0064786	yes	down	0.11	0	ENSG00000122299	ZC3H7A	zinc finger CCCH-type containing 7A [Source:HGNC Symbol;Acc:HGNC:30959]	0.08	0.25	0	0	0	0
ENST00000396526	2.70823	1.43735	0.00121141	yes	up	0.33	0.683333	ENSG00000129515	SNX6	sorting nexin 6 [Source:HGNC Symbol;Acc:HGNC:14970]	0.47	0.36	0.16	0.56	0.88	0.61
ENST00000396568	0.447293	-1.16071	3.33e-08	yes	down	7.66667	2.61333	ENSG00000181284	TMEM102	transmembrane protein 102 [Source:HGNC Symbol;Acc:HGNC:26722]	8.75	7.05	7.2	2.56	2.11	3.17
ENST00000396594	0.28043	-1.83429	0.00159751	yes	down	0.203333	0.0433333	ENSG00000159921	GNE	glucosamine (UDP-N-acetyl)-2-epimerase/N-acetylmannosamine kinase [Source:HGNC Symbol;Acc:HGNC:23657]	0.26	0.21	0.14	0.03	0.06	0.04
ENST00000396684	0.217641	-2.19998	4.38e-46	yes	down	4.99667	0.836667	ENSG00000111676	ATN1	atrophin 1 [Source:HGNC Symbol;Acc:HGNC:3033]	5.6	4.99	4.4	0.69	0.93	0.89
ENST00000396709	2.17374	1.12018	0.00873706	yes	up	1.03333	1.73667	ENSG00000136247	ZDHHC4	zinc finger DHHC-type palmitoyltransferase 4 [Source:HGNC Symbol;Acc:HGNC:18471]	0.82	0.92	1.36	2.13	1.18	1.9
ENST00000396720	0.484512	-1.0454	6.05e-10	yes	down	1.73667	0.646667	ENSG00000063169	BICRA	BRD4 interacting chromatin remodeling complex associated protein [Source:HGNC Symbol;Acc:HGNC:4332]	1.76	1.85	1.6	0.65	0.61	0.68
ENST00000396763	3.56465	1.83376	3.31e-06	yes	up	2.86667	7.90333	ENSG00000102103	PQBP1	polyglutamine binding protein 1 [Source:HGNC Symbol;Acc:HGNC:9330]	1.61	3.26	3.73	8.96	9.09	5.66
ENST00000396852	2.63012	1.39513	0.00345139	yes	up	0.176667	0.36	ENSG00000140987	ZSCAN32	zinc finger and SCAN domain containing 32 [Source:HGNC Symbol;Acc:HGNC:20812]	0.2	0.13	0.2	0.44	0.31	0.33
ENST00000397011	0.445978	-1.16496	4.59e-57	yes	down	48.8467	16.7267	ENSG00000106263	EIF3B	eukaryotic translation initiation factor 3 subunit B [Source:HGNC Symbol;Acc:HGNC:3280]	49.9	50.02	46.62	16.78	16.98	16.42
ENST00000397041	0.308012	-1.69894	5.41e-13	yes	down	4.23	0.993333	ENSG00000074370	ATP2A3	ATPase sarcoplasmic/endoplasmic reticulum Ca2+ transporting 3 [Source:HGNC Symbol;Acc:HGNC:813]	4.88	4.29	3.52	1.07	0.71	1.2
ENST00000397066	0.255176	-1.97044	1.07e-61	yes	down	31.2067	6.09667	ENSG00000162063	CCNF	cyclin F [Source:HGNC Symbol;Acc:HGNC:1591]	34.11	31.13	28.38	6.29	5.32	6.68
ENST00000397068	0.297437	-1.74934	0.00607862	yes	down	1.06333	0.24	ENSG00000167311	ART5	ADP-ribosyltransferase 5 [Source:HGNC Symbol;Acc:HGNC:24049]	0.94	0.99	1.26	0.25	0.1	0.37
ENST00000397080	12.414	3.6339	0.0102664	yes	up	0.02	0.213333	ENSG00000151881	TMEM267	transmembrane protein 267 [Source:HGNC Symbol;Acc:HGNC:26139]	0	0	0.06	0.24	0.14	0.26
ENST00000397224	0.450085	-1.15173	1.32e-11	yes	down	3.67333	1.26667	ENSG00000100350	FOXRED2	FAD dependent oxidoreductase domain containing 2 [Source:HGNC Symbol;Acc:HGNC:26264]	3.9	3.78	3.34	1.45	1.12	1.23
ENST00000397269	0.0536877	-4.21926	0.00293455	yes	down	1.64333	0.07	ENSG00000134452	FBH1	F-box DNA helicase 1 [Source:HGNC Symbol;Acc:HGNC:13620]	2.16	1.67	1.1	0	0.04	0.17
ENST00000397334	98.0454	6.61538	0.000119591	yes	up	0	0.41	ENSG00000158710	TAGLN2	transgelin 2 [Source:HGNC Symbol;Acc:HGNC:11554]	0	0	0	0.61	0.36	0.26
ENST00000397442	0.104489	-3.25858	1.44e-14	yes	down	5.40333	0.426667	ENSG00000214078	CPNE1	copine 1 [Source:HGNC Symbol;Acc:HGNC:2314]	4.32	8.56	3.33	0.54	0.39	0.35
ENST00000397558	0.462221	-1.11335	1.06e-05	yes	down	1.33333	0.47	ENSG00000135127	BICDL1	BICD family like cargo adaptor 1 [Source:HGNC Symbol;Acc:HGNC:28095]	1.49	1.26	1.25	0.49	0.43	0.49
ENST00000397560	3.10744	1.63573	1.92e-05	yes	up	0.11	0.263333	ENSG00000006459	KDM7A	lysine demethylase 7A [Source:HGNC Symbol;Acc:HGNC:22224]	0.08	0.12	0.13	0.2	0.34	0.25
ENST00000397591	10.6053	3.40672	0.001531	yes	up	0.103333	0.85	ENSG00000137801	THBS1	thrombospondin 1 [Source:HGNC Symbol;Acc:HGNC:11785]	0.18	0.13	0	0.63	0.93	0.99
ENST00000397594	2.29972	1.20146	8.63e-10	yes	up	4.47	7.86333	ENSG00000174775	HRAS	HRas proto-oncogene, GTPase [Source:HGNC Symbol;Acc:HGNC:5173]	4	5.02	4.39	7.57	8.68	7.34
ENST00000397901	0.452236	-1.14485	3.24e-23	yes	down	49.85	17.25	ENSG00000131165	CHMP1A	charged multivesicular body protein 1A [Source:HGNC Symbol;Acc:HGNC:8740]	50.59	51.04	47.92	18.87	15.73	17.15
ENST00000397932	2.71972	1.44346	0.000316043	yes	up	0.196667	0.406667	ENSG00000142185	TRPM2	transient receptor potential cation channel subfamily M member 2 [Source:HGNC Symbol;Acc:HGNC:12339]	0.27	0.16	0.16	0.49	0.31	0.42
ENST00000397979	0.46555	-1.10299	1.18e-25	yes	down	11.64	4.16667	ENSG00000076984	MAP2K7	mitogen-activated protein kinase kinase 7 [Source:HGNC Symbol;Acc:HGNC:6847]	11.79	11.68	11.45	4.16	4.08	4.26
ENST00000397992	5.1062	2.35225	5.42e-16	yes	up	0.09	0.356667	ENSG00000140836	ZFHX3	zinc finger homeobox 3 [Source:HGNC Symbol;Acc:HGNC:777]	0.09	0.1	0.08	0.26	0.44	0.37
ENST00000398110	0.112727	-3.1491	0.000724553	yes	down	1.54333	0.133333	ENSG00000128294	TPST2	tyrosylprotein sulfotransferase 2 [Source:HGNC Symbol;Acc:HGNC:12021]	1.55	1.14	1.94	0.34	0.02	0.04
ENST00000398129	0.222406	-2.16873	4.96e-19	yes	down	8.14333	1.39667	ENSG00000087274	ADD1	adducin 1 [Source:HGNC Symbol;Acc:HGNC:243]	8.29	8.29	7.85	0.9	1.41	1.88
ENST00000398153	2.0334	1.0239	1.72e-07	yes	up	2.78667	4.30667	ENSG00000111906	HDDC2	HD domain containing 2 [Source:HGNC Symbol;Acc:HGNC:21078]	3.27	2.52	2.57	4.45	4.22	4.25
ENST00000398174	2.48775	1.31484	0.00232507	yes	up	1.69667	3.30333	ENSG00000101294	HM13	histocompatibility minor 13 [Source:HGNC Symbol;Acc:HGNC:16435]	1.27	1.09	2.73	3.57	2.6	3.74
ENST00000398235	0.371685	-1.42785	0.00193793	yes	down	1.62	0.46	ENSG00000168802	CHTF8	chromosome transmission fidelity factor 8 [Source:HGNC Symbol;Acc:HGNC:24353]	1.3	2.09	1.47	0.53	0.43	0.42
ENST00000398238	0.490828	-1.02671	4.27e-10	yes	down	4.37333	1.64667	ENSG00000073969	NSF	N-ethylmaleimide sensitive factor, vesicle fusing ATPase [Source:HGNC Symbol;Acc:HGNC:8016]	4.98	4.6	3.54	1.45	1.9	1.59
ENST00000398409	0.430181	-1.21698	0.00212734	yes	down	9.25	3.02	ENSG00000101439	CST3	cystatin C [Source:HGNC Symbol;Acc:HGNC:2475]	7.27	9.02	11.46	4	1.76	3.3
ENST00000398449	0.00439991	-7.82831	2.32e-08	yes	down	0.316667	0	ENSG00000160179	ABCG1	ATP binding cassette subfamily G member 1 [Source:HGNC Symbol;Acc:HGNC:73]	0.41	0.29	0.25	0	0	0
ENST00000398488	0.0191582	-5.70589	0.00826744	yes	down	0.15	0	ENSG00000141644	MBD1	methyl-CpG binding domain protein 1 [Source:HGNC Symbol;Acc:HGNC:6916]	0.05	0.31	0.09	0	0	0
ENST00000398542	0.374442	-1.41719	1.3e-05	yes	down	0.766667	0.223333	ENSG00000121753	ADGRB2	adhesion G protein-coupled receptor B2 [Source:HGNC Symbol;Acc:HGNC:944]	0.84	0.62	0.84	0.27	0.2	0.2
ENST00000398610	0.382151	-1.38779	0.00082592	yes	down	0.633333	0.183333	ENSG00000253846	PCDHGA10	protocadherin gamma subfamily A, 10 [Source:HGNC Symbol;Acc:HGNC:8697]	0.64	0.64	0.62	0.19	0.11	0.25
ENST00000398803	3.75428	1.90854	0.000200964	yes	up	0.146667	0.426667	ENSG00000119471	HSDL2	hydroxysteroid dehydrogenase like 2 [Source:HGNC Symbol;Acc:HGNC:18572]	0.19	0.11	0.14	0.32	0.61	0.35
ENST00000398868	2.00414	1.00298	4.23e-08	yes	up	1.06667	1.64667	ENSG00000184743	ATL3	atlastin GTPase 3 [Source:HGNC Symbol;Acc:HGNC:24526]	1.27	0.96	0.97	1.46	1.97	1.51
ENST00000399138	0.472279	-1.08229	2.47e-29	yes	down	31.7867	11.4933	ENSG00000091542	ALKBH5	alkB homolog 5, RNA demethylase [Source:HGNC Symbol;Acc:HGNC:25996]	34.37	31.67	29.32	12.05	10.75	11.68
ENST00000399199	0.46396	-1.10793	9e-09	yes	down	7.31	2.6	ENSG00000146112	PPP1R18	protein phosphatase 1 regulatory subunit 18 [Source:HGNC Symbol;Acc:HGNC:29413]	6.78	8.06	7.09	2.97	2.19	2.64
ENST00000399409	0.375638	-1.41259	1.81e-05	yes	down	2.88333	0.83	ENSG00000100949	RABGGTA	Rab geranylgeranyltransferase subunit alpha [Source:HGNC Symbol;Acc:HGNC:9795]	2.73	3.37	2.55	0.54	0.78	1.17
ENST00000399448	0.425901	-1.23141	6.98e-32	yes	down	16.35	5.33667	ENSG00000111679	PTPN6	protein tyrosine phosphatase non-receptor type 6 [Source:HGNC Symbol;Acc:HGNC:9658]	16.64	16.97	15.44	5.39	5.28	5.34
ENST00000399583	0.450006	-1.15198	6.41e-05	yes	down	0.59	0.206667	ENSG00000157927	RADIL	Rap associating with DIL domain [Source:HGNC Symbol;Acc:HGNC:22226]	0.6	0.57	0.6	0.22	0.18	0.22
ENST00000399765	2.16014	1.11113	4.97e-05	yes	up	1.61	2.67667	ENSG00000015475	BID	BH3 interacting domain death agonist [Source:HGNC Symbol;Acc:HGNC:1050]	1.48	1.53	1.82	2.74	3.17	2.12
ENST00000399775	0.417402	-1.26049	6e-07	yes	down	6.01	1.9	ENSG00000168913	ENHO	energy homeostasis associated [Source:HGNC Symbol;Acc:HGNC:24838]	6.52	5.88	5.63	1.98	1.54	2.18
ENST00000399804	0.422413	-1.24327	0.00829665	yes	down	1.15333	0.37	ENSG00000156304	SCAF4	SR-related CTD associated factor 4 [Source:HGNC Symbol;Acc:HGNC:19304]	1.27	0.99	1.2	0.51	0.15	0.45
ENST00000399953	0.497094	-1.00841	4.03e-06	yes	down	6.93	2.63333	ENSG00000103148	NPRL3	NPR3 like, GATOR1 complex subunit [Source:HGNC Symbol;Acc:HGNC:14124]	6.89	7.1	6.8	3.26	2.06	2.58
ENST00000400060	2.23235	1.15856	0.00126977	yes	up	0.226667	0.39	ENSG00000173482	PTPRM	protein tyrosine phosphatase receptor type M [Source:HGNC Symbol;Acc:HGNC:9675]	0.29	0.18	0.21	0.39	0.46	0.32
ENST00000400087	2.13509	1.0943	0.000992571	yes	up	2.93333	4.70333	ENSG00000154723	ATP5PF	ATP synthase peripheral stalk subunit F6 [Source:HGNC Symbol;Acc:HGNC:847]	4.23	2.12	2.45	4.68	5.33	4.1
ENST00000400249	0.0638522	-3.96912	0.00184643	yes	down	0.27	0.0133333	ENSG00000100150	DEPDC5	DEP domain containing 5, GATOR1 subcomplex subunit [Source:HGNC Symbol;Acc:HGNC:18423]	0.2	0.34	0.27	0	0	0.04
ENST00000400308	0.0206653	-5.59665	0.00576707	yes	down	0.103333	0	ENSG00000183570	PCBP3	poly(rC) binding protein 3 [Source:HGNC Symbol;Acc:HGNC:8651]	0.16	0.07	0.08	0	0	0
ENST00000400358	0.254431	-1.97465	2.08e-10	yes	down	0.61	0.12	ENSG00000167037	SGSM1	small G protein signaling modulator 1 [Source:HGNC Symbol;Acc:HGNC:29410]	0.71	0.64	0.48	0.1	0.11	0.15
ENST00000400463	0.00843175	-6.88995	0.00369225	yes	down	0.123333	0	ENSG00000117245	KIF17	kinesin family member 17 [Source:HGNC Symbol;Acc:HGNC:19167]	0	0.21	0.16	0	0	0
ENST00000400664	0.0372703	-4.74583	4.62e-05	yes	down	0.113333	0.00333333	ENSG00000179023	KLHDC7A	kelch domain containing 7A [Source:HGNC Symbol;Acc:HGNC:26791]	0.13	0.11	0.1	0.01	0	0
ENST00000400877	0.0961265	-3.37892	0.00765293	yes	down	0.12	0.00666667	ENSG00000176809	LRRC37A3	leucine rich repeat containing 37 member A3 [Source:HGNC Symbol;Acc:HGNC:32427]	0.15	0.16	0.05	0.01	0	0.01
ENST00000400968	3.77063	1.9148	0.000234276	yes	up	0.0666667	0.183333	ENSG00000116747	RO60	Ro60, Y RNA binding protein [Source:HGNC Symbol;Acc:HGNC:11313]	0.05	0.1	0.05	0.22	0.2	0.13
ENST00000401030	2.49137	1.31694	1.5e-06	yes	up	4.22333	7.85667	ENSG00000183291	SELENOF	selenoprotein F [Source:HGNC Symbol;Acc:HGNC:17705]	4.78	5.1	2.79	7.77	8.4	7.4
ENST00000401095	0.481539	-1.05428	0.00181476	yes	down	0.26	0.0933333	ENSG00000215912	TTC34	tetratricopeptide repeat domain 34 [Source:HGNC Symbol;Acc:HGNC:34297]	0.29	0.28	0.21	0.1	0.08	0.1
ENST00000401500	0.322177	-1.63407	8.92e-18	yes	down	5.14333	1.26667	ENSG00000075702	WDR62	WD repeat domain 62 [Source:HGNC Symbol;Acc:HGNC:24502]	5.51	5.82	4.1	1.28	1.06	1.46
ENST00000401529	2.2464	1.16761	0.00672622	yes	up	2.80667	4.70667	ENSG00000128340	RAC2	Rac family small GTPase 2 [Source:HGNC Symbol;Acc:HGNC:9802]	2.3	4.23	1.89	5.6	4.17	4.35
ENST00000401675	3.13761	1.64967	1.25e-14	yes	up	4.51333	10.68	ENSG00000250479	CHCHD10	coiled-coil-helix-coiled-coil-helix domain containing 10 [Source:HGNC Symbol;Acc:HGNC:15559]	5.01	3.92	4.61	10.14	11.88	10.02
ENST00000401738	0.00564412	-7.46904	0.000842449	yes	down	0.183333	0	ENSG00000143924	EML4	EMAP like 4 [Source:HGNC Symbol;Acc:HGNC:1316]	0	0.31	0.24	0	0	0
ENST00000401884	0.119957	-3.05941	0.00110467	yes	down	0.306667	0.0266667	ENSG00000162804	SNED1	sushi, nidogen and EGF like domains 1 [Source:HGNC Symbol;Acc:HGNC:24696]	0.27	0.39	0.26	0.03	0	0.05
ENST00000402064	0.296417	-1.7543	4.63e-06	yes	down	1.84333	0.413333	ENSG00000184381	PLA2G6	phospholipase A2 group VI [Source:HGNC Symbol;Acc:HGNC:9039]	2.26	1.74	1.53	0.62	0.31	0.31
ENST00000402314	5.06054	2.33929	0.000361104	yes	up	0.0733333	0.29	ENSG00000144848	ATG3	autophagy related 3 [Source:HGNC Symbol;Acc:HGNC:20962]	0.05	0.08	0.09	0.16	0.37	0.34
ENST00000402418	0.375162	-1.41441	0.00788125	yes	down	0.606667	0.173333	ENSG00000125454	SLC25A19	solute carrier family 25 member 19 [Source:HGNC Symbol;Acc:HGNC:14409]	0.46	0.8	0.56	0.2	0.21	0.11
ENST00000402883	104.998	6.71422	0.00593135	yes	up	0	0.0733333	ENSG00000171877	FRMD5	FERM domain containing 5 [Source:HGNC Symbol;Acc:HGNC:28214]	0	0	0	0.12	0	0.1
ENST00000402918	0.352178	-1.50562	2.97e-34	yes	down	8.62	2.32667	ENSG00000166897	ELFN2	extracellular leucine rich repeat and fibronectin type III domain containing 2 [Source:HGNC Symbol;Acc:HGNC:29396]	9.34	8.74	7.78	2.56	2.09	2.33
ENST00000403027	6.54173	2.70967	4.52e-06	yes	up	0.09	0.466667	ENSG00000155508	CNOT8	CCR4-NOT transcription complex subunit 8 [Source:HGNC Symbol;Acc:HGNC:9207]	0.11	0.06	0.1	0.26	0.55	0.59
ENST00000403729	2.8885	1.53032	0.00283388	yes	up	0.06	0.14	ENSG00000163297	ANTXR2	ANTXR cell adhesion molecule 2 [Source:HGNC Symbol;Acc:HGNC:21732]	0.05	0.06	0.07	0.11	0.2	0.11
ENST00000404034	0.408971	-1.28993	9.52e-12	yes	down	2.18	0.683333	ENSG00000100425	BRD1	bromodomain containing 1 [Source:HGNC Symbol;Acc:HGNC:1102]	2.18	2.48	1.88	0.64	0.68	0.73
ENST00000404158	0.435063	-1.2007	1.19e-17	yes	down	5.95333	1.99	ENSG00000167491	GATAD2A	GATA zinc finger domain containing 2A [Source:HGNC Symbol;Acc:HGNC:29989]	6.22	6.24	5.4	1.86	1.8	2.31
ENST00000404338	0.201275	-2.31276	1.1e-05	yes	down	0.816667	0.123333	ENSG00000160007	ARHGAP35	Rho GTPase activating protein 35 [Source:HGNC Symbol;Acc:HGNC:4591]	0.95	0.87	0.63	0.03	0.15	0.19
ENST00000404393	5.62528	2.49193	1.78e-06	yes	up	0.806667	3.53333	ENSG00000128309	MPST	mercaptopyruvate sulfurtransferase [Source:HGNC Symbol;Acc:HGNC:7223]	0.27	1.03	1.12	4.08	3.14	3.38
ENST00000404525	3.68193	1.88046	0.000162791	yes	up	0.1	0.286667	ENSG00000049323	LTBP1	latent transforming growth factor beta binding protein 1 [Source:HGNC Symbol;Acc:HGNC:6714]	0.07	0.1	0.13	0.22	0.38	0.26
ENST00000405578	2.87416	1.52314	0.000147853	yes	up	1.12	2.42667	ENSG00000129197	RPAIN	RPA interacting protein [Source:HGNC Symbol;Acc:HGNC:28641]	1.47	1.23	0.66	2.17	3.11	2
ENST00000405772	0.23682	-2.07814	0.00447965	yes	down	0.26	0.0433333	ENSG00000114423	CBLB	Cbl proto-oncogene B [Source:HGNC Symbol;Acc:HGNC:1542]	0.19	0.3	0.29	0.08	0.03	0.02
ENST00000405858	2.75972	1.46452	0.00187667	yes	up	0.12	0.256667	ENSG00000164631	ZNF12	zinc finger protein 12 [Source:HGNC Symbol;Acc:HGNC:12902]	0.1	0.16	0.1	0.24	0.34	0.19
ENST00000405938	35.2581	5.13988	0.000116191	yes	up	0.01	0.253333	ENSG00000100109	TFIP11	tuftelin interacting protein 11 [Source:HGNC Symbol;Acc:HGNC:17165]	0	0.03	0	0.32	0.07	0.37
ENST00000406259	0.413393	-1.27442	0.00226084	yes	down	0.806667	0.25	ENSG00000099889	ARVCF	ARVCF delta catenin family member [Source:HGNC Symbol;Acc:HGNC:728]	0.97	0.82	0.63	0.27	0.16	0.32
ENST00000406323	0.19662	-2.34652	3.28e-09	yes	down	1.94667	0.293333	ENSG00000183579	ZNRF3	zinc and ring finger 3 [Source:HGNC Symbol;Acc:HGNC:18126]	1.99	1.93	1.92	0.24	0.18	0.46
ENST00000406337	141.464	7.14429	1.56e-05	yes	up	0	0.0466667	ENSG00000083168	KAT6A	lysine acetyltransferase 6A [Source:HGNC Symbol;Acc:HGNC:13013]	0	0	0	0.08	0.03	0.03
ENST00000406360	2.1359	1.09484	2.55e-05	yes	up	0.573333	0.943333	ENSG00000118689	FOXO3	forkhead box O3 [Source:HGNC Symbol;Acc:HGNC:3821]	0.69	0.58	0.45	0.66	1.15	1.02
ENST00000406385	0.138015	-2.8571	0.00584817	yes	down	0.853333	0.09	ENSG00000100023	PPIL2	peptidylprolyl isomerase like 2 [Source:HGNC Symbol;Acc:HGNC:9261]	0.63	1.49	0.44	0	0.08	0.19
ENST00000406606	0.395799	-1.33716	2.33e-26	yes	down	5.16	1.57333	ENSG00000160293	VAV2	vav guanine nucleotide exchange factor 2 [Source:HGNC Symbol;Acc:HGNC:12658]	5.24	5.14	5.1	1.49	1.73	1.5
ENST00000406686	0.436449	-1.19612	0.000128389	yes	down	0.91	0.3	ENSG00000137266	SLC22A23	solute carrier family 22 member 23 [Source:HGNC Symbol;Acc:HGNC:21106]	1.01	1.1	0.62	0.23	0.31	0.36
ENST00000406752	0.126849	-2.97882	0.00201093	yes	down	12.7733	1.08	ENSG00000116161	CACYBP	calcyclin binding protein [Source:HGNC Symbol;Acc:HGNC:30423]	15.42	13.98	8.92	2.05	0	1.19
ENST00000406875	2.79674	1.48375	3.57e-26	yes	up	1.77	3.81333	ENSG00000064393	HIPK2	homeodomain interacting protein kinase 2 [Source:HGNC Symbol;Acc:HGNC:14402]	1.99	1.86	1.46	3.08	4.38	3.98
ENST00000406911	0.468287	-1.09454	0.000235025	yes	down	2.88667	1.03333	ENSG00000057935	MTA3	metastasis associated 1 family member 3 [Source:HGNC Symbol;Acc:HGNC:23784]	2.83	3.35	2.48	1.11	0.74	1.25
ENST00000406925	0.361592	-1.46756	1.62e-05	yes	down	0.446667	0.126667	ENSG00000242028	HYPK	huntingtin interacting protein K [Source:HGNC Symbol;Acc:HGNC:18418]	0.54	0.43	0.37	0.09	0.14	0.15
ENST00000406955	0.0801391	-3.64135	0.0102969	yes	down	0.286667	0.0166667	ENSG00000128242	GAL3ST1	galactose-3-O-sulfotransferase 1 [Source:HGNC Symbol;Acc:HGNC:24240]	0.33	0.28	0.25	0	0.05	0
ENST00000406974	0.343975	-1.53963	5.31e-08	yes	down	2.12333	0.556667	ENSG00000167130	DOLPP1	dolichyldiphosphatase 1 [Source:HGNC Symbol;Acc:HGNC:29565]	2.29	2.17	1.91	0.42	0.61	0.64
ENST00000407192	0.389531	-1.36019	0.00969151	yes	down	0.253333	0.0766667	ENSG00000239857	GET4	guided entry of tail-anchored proteins factor 4 [Source:HGNC Symbol;Acc:HGNC:21690]	0.26	0.3	0.2	0.06	0.11	0.06
ENST00000407193	2.43677	1.28497	2.17e-12	yes	up	49.7567	94.21	ENSG00000164587	RPS14	ribosomal protein S14 [Source:HGNC Symbol;Acc:HGNC:10387]	42.94	45.45	60.88	83.27	109.1	90.26
ENST00000407315	0.44707	-1.16143	2.65e-11	yes	down	24.0367	8.21333	ENSG00000176946	THAP4	THAP domain containing 4 [Source:HGNC Symbol;Acc:HGNC:23187]	24.98	23.07	24.06	9.43	6.57	8.64
ENST00000407426	2.07223	1.05118	2.15e-07	yes	up	1.96333	3.14333	ENSG00000163811	WDR43	WD repeat domain 43 [Source:HGNC Symbol;Acc:HGNC:28945]	2.11	1.68	2.1	2.7	3.79	2.94
ENST00000407501	0.110609	-3.17646	1.22e-20	yes	down	3.18	0.27	ENSG00000177426	TGIF1	TGFB induced factor homeobox 1 [Source:HGNC Symbol;Acc:HGNC:11776]	3.47	3.34	2.73	0.18	0.28	0.35
ENST00000407585	541.264	9.08019	1.88e-12	yes	up	0	0.52	ENSG00000100266	PACSIN2	protein kinase C and casein kinase substrate in neurons 2 [Source:HGNC Symbol;Acc:HGNC:8571]	0	0	0	0.58	0.57	0.41
ENST00000407684	0.236583	-2.07958	0.0100505	yes	down	0.16	0.03	ENSG00000157833	GAREM2	GRB2 associated regulator of MAPK1 subtype 2 [Source:HGNC Symbol;Acc:HGNC:27172]	0.11	0.17	0.2	0.05	0.01	0.03
ENST00000407755	0.416072	-1.2651	0.00102924	yes	down	0.983333	0.32	ENSG00000128191	DGCR8	DGCR8 microprocessor complex subunit [Source:HGNC Symbol;Acc:HGNC:2847]	0.65	1.26	1.04	0.24	0.39	0.33
ENST00000407780	0.484465	-1.04554	5.21e-09	yes	down	1.54333	0.573333	ENSG00000160223	ICOSLG	inducible T cell costimulator ligand [Source:HGNC Symbol;Acc:HGNC:17087]	1.67	1.68	1.28	0.54	0.54	0.64
ENST00000407965	0.0103466	-6.5947	0.00812732	yes	down	0.18	0	ENSG00000185022	MAFF	MAF bZIP transcription factor F [Source:HGNC Symbol;Acc:HGNC:6780]	0.41	0.13	0	0	0	0
ENST00000408031	0.410555	-1.28435	0.00650539	yes	down	0.766667	0.243333	ENSG00000075240	GRAMD4	GRAM domain containing 4 [Source:HGNC Symbol;Acc:HGNC:29113]	0.94	0.64	0.72	0.12	0.29	0.32
ENST00000408925	2.17505	1.12105	0.00051901	yes	up	3.58	5.79333	ENSG00000221821	C6orf226	chromosome 6 open reading frame 226 [Source:HGNC Symbol;Acc:HGNC:34431]	4.05	3.36	3.33	6.87	6.05	4.46
ENST00000408948	0.279508	-1.83904	2.12e-24	yes	down	5.56667	1.19	ENSG00000072518	MARK2	microtubule affinity regulating kinase 2 [Source:HGNC Symbol;Acc:HGNC:3332]	5.46	5.77	5.47	1.25	1.16	1.16
ENST00000408965	2.36112	1.23947	1.33e-06	yes	up	3.51667	6.33	ENSG00000221869	CEBPD	CCAAT enhancer binding protein delta [Source:HGNC Symbol;Acc:HGNC:1835]	3.43	3.35	3.77	7.72	5.08	6.19
ENST00000408984	0.00815369	-6.93833	0.00327198	yes	down	0.423333	0	ENSG00000186153	WWOX	WW domain containing oxidoreductase [Source:HGNC Symbol;Acc:HGNC:12799]	0	0.67	0.6	0	0	0
ENST00000408991	2.58754	1.37158	0.000509687	yes	up	1.02	1.99	ENSG00000221916	C19orf73	chromosome 19 open reading frame 73 [Source:HGNC Symbol;Acc:HGNC:25534]	1.08	1.01	0.97	1.77	1.95	2.25
ENST00000409001	0.355251	-1.49309	3.33e-07	yes	down	2.71	0.733333	ENSG00000138434	ITPRID2	ITPR interacting domain containing 2 [Source:HGNC Symbol;Acc:HGNC:11319]	3.36	2.08	2.69	0.92	0.78	0.5
ENST00000409003	2.29545	1.19878	0.00810378	yes	up	0.07	0.126667	ENSG00000177570	SAMD12	sterile alpha motif domain containing 12 [Source:HGNC Symbol;Acc:HGNC:31750]	0.09	0.06	0.06	0.09	0.14	0.15
ENST00000409074	2.61577	1.38724	1.62e-08	yes	up	1.46333	2.91667	ENSG00000256053	COA8	cytochrome c oxidase assembly factor 8 [Source:HGNC Symbol;Acc:HGNC:20492]	1.47	1.44	1.48	2.84	3	2.91
ENST00000409094	3.80889	1.92937	0.00826223	yes	up	0.473333	1.35	ENSG00000155368	DBI	diazepam binding inhibitor, acyl-CoA binding protein [Source:HGNC Symbol;Acc:HGNC:2690]	0.79	0.22	0.41	1.37	0.94	1.74
ENST00000409096	0.0942064	-3.40803	0.000150944	yes	down	0.973333	0.07	ENSG00000036257	CUL3	cullin 3 [Source:HGNC Symbol;Acc:HGNC:2553]	0.73	1.33	0.86	0.08	0	0.13
ENST00000409184	0.0202253	-5.62769	0.00629363	yes	down	0.04	0	ENSG00000082438	COBLL1	cordon-bleu WH2 repeat protein like 1 [Source:HGNC Symbol;Acc:HGNC:23571]	0.02	0.07	0.03	0	0	0
ENST00000409312	2.12062	1.08448	0.00697228	yes	up	1.67667	2.71	ENSG00000124641	MED20	mediator complex subunit 20 [Source:HGNC Symbol;Acc:HGNC:16840]	1.36	2.07	1.6	2.84	3.5	1.79
ENST00000409373	0.298804	-1.74273	7.44e-06	yes	down	2.16	0.496667	ENSG00000115648	MLPH	melanophilin [Source:HGNC Symbol;Acc:HGNC:29643]	2.14	1.67	2.67	0.59	0.57	0.33
ENST00000409379	0.30587	-1.70901	1.74e-45	yes	down	17.05	3.99667	ENSG00000160949	TONSL	tonsoku like, DNA repair protein [Source:HGNC Symbol;Acc:HGNC:7801]	18.22	17.09	15.84	4.45	3.69	3.85
ENST00000409400	0.29606	-1.75604	1.17e-06	yes	down	1.90333	0.44	ENSG00000136717	BIN1	bridging integrator 1 [Source:HGNC Symbol;Acc:HGNC:1052]	1.41	2.08	2.22	0.35	0.52	0.45
ENST00000409433	5.29407	2.40438	0.00204367	yes	up	0.0866667	0.34	ENSG00000141378	PTRH2	peptidyl-tRNA hydrolase 2 [Source:HGNC Symbol;Acc:HGNC:24265]	0.08	0.16	0.02	0.33	0.35	0.34
ENST00000409534	73.2514	6.19479	0.00301323	yes	up	0	0.13	ENSG00000086200	IPO11	importin 11 [Source:HGNC Symbol;Acc:HGNC:20628]	0	0	0	0.02	0.1	0.27
ENST00000409538	0.495566	-1.01285	0.00141547	yes	down	0.446667	0.166667	ENSG00000157985	AGAP1	ArfGAP with GTPase domain, ankyrin repeat and PH domain 1 [Source:HGNC Symbol;Acc:HGNC:16922]	0.57	0.42	0.35	0.15	0.17	0.18
ENST00000409556	2.27687	1.18705	0.00601866	yes	up	0.33	0.566667	ENSG00000115548	KDM3A	lysine demethylase 3A [Source:HGNC Symbol;Acc:HGNC:20815]	0.55	0.25	0.19	0.54	0.67	0.49
ENST00000409600	2.02758	1.01976	2.06e-14	yes	up	2.02333	3.16	ENSG00000082153	BZW1	basic leucine zipper and W2 domains 1 [Source:HGNC Symbol;Acc:HGNC:18380]	2.21	1.98	1.88	2.72	3.64	3.12
ENST00000409652	4.65386	2.21843	0.000134149	yes	up	0.03	0.12	ENSG00000221963	APOL6	apolipoprotein L6 [Source:HGNC Symbol;Acc:HGNC:14870]	0.01	0.03	0.05	0.1	0.14	0.12
ENST00000409659	2.47192	1.30563	1.77e-09	yes	up	3.06	5.82333	ENSG00000138095	LRPPRC	leucine rich pentatricopeptide repeat containing [Source:HGNC Symbol;Acc:HGNC:15714]	2.97	3.02	3.19	4.8	7.25	5.42
ENST00000409678	0.446093	-1.16459	1.5e-10	yes	down	5.15667	1.76333	ENSG00000185269	NOTUM	notum, palmitoleoyl-protein carboxylesterase [Source:HGNC Symbol;Acc:HGNC:27106]	5.16	5.36	4.95	1.96	1.75	1.58
ENST00000409687	0.374319	-1.41766	7.83e-37	yes	down	20.3733	5.83667	ENSG00000186193	SAPCD2	suppressor APC domain containing 2 [Source:HGNC Symbol;Acc:HGNC:28055]	22.11	20.43	18.58	6.12	5.26	6.13
ENST00000409691	0.0643793	-3.95726	6.05e-06	yes	down	0.766667	0.0333333	ENSG00000263020	AL662899.2	novel protein	1.02	0.62	0.66	0.07	0.03	0
ENST00000409702	4.56273	2.1899	0.00482719	yes	up	0.14	0.49	ENSG00000150722	PPP1R1C	protein phosphatase 1 regulatory inhibitor subunit 1C [Source:HGNC Symbol;Acc:HGNC:14940]	0.18	0.06	0.18	0.58	0.52	0.37
ENST00000409842	0.121485	-3.04115	0.00363856	yes	down	0.613333	0.0566667	ENSG00000144134	RABL2A	RAB, member of RAS oncogene family like 2A [Source:HGNC Symbol;Acc:HGNC:9799]	0.83	0.3	0.71	0.12	0.05	0
ENST00000409843	2.41165	1.27002	0.00168246	yes	up	0.283333	0.516667	ENSG00000144366	GULP1	GULP PTB domain containing engulfment adaptor 1 [Source:HGNC Symbol;Acc:HGNC:18649]	0.33	0.27	0.25	0.43	0.67	0.45
ENST00000409921	0.017895	-5.8043	0.00294181	yes	down	0.196667	0	ENSG00000042493	CAPG	capping actin protein, gelsolin like [Source:HGNC Symbol;Acc:HGNC:1474]	0.16	0.16	0.27	0	0	0
ENST00000409933	0.00617704	-7.33887	1.49e-06	yes	down	0.23	0	ENSG00000119844	AFTPH	aftiphilin [Source:HGNC Symbol;Acc:HGNC:25951]	0.14	0.3	0.25	0	0	0
ENST00000409947	3.55913	1.83152	6.58e-07	yes	up	0.0933333	0.266667	ENSG00000169967	MAP3K2	mitogen-activated protein kinase kinase kinase 2 [Source:HGNC Symbol;Acc:HGNC:6854]	0.08	0.1	0.1	0.19	0.36	0.25
ENST00000409987	5.16938	2.36999	0.00574663	yes	up	0.25	0.953333	ENSG00000106355	LSM5	LSM5 homolog, U6 small nuclear RNA and mRNA degradation associated [Source:HGNC Symbol;Acc:HGNC:17162]	0.26	0.33	0.16	0.68	1.27	0.91
ENST00000410002	5.2981	2.40548	0.00126056	yes	up	0.296667	1.16333	ENSG00000136243	NUP42	nucleoporin 42 [Source:HGNC Symbol;Acc:HGNC:17010]	0.39	0.19	0.31	1.21	0.63	1.65
ENST00000410054	0.010925	-6.51623	0.00913102	yes	down	0.08	0	ENSG00000048991	R3HDM1	R3H domain containing 1 [Source:HGNC Symbol;Acc:HGNC:9757]	0	0.17	0.07	0	0	0
ENST00000410064	0.222079	-2.17086	2.89e-15	yes	down	7.83	1.31	ENSG00000187514	PTMA	prothymosin alpha [Source:HGNC Symbol;Acc:HGNC:9623]	8.98	7.2	7.31	1.04	1.34	1.55
ENST00000410108	2.4954	1.31927	0.000838359	yes	up	1.36	2.53667	ENSG00000177951	BET1L	Bet1 golgi vesicular membrane trafficking protein like [Source:HGNC Symbol;Acc:HGNC:19348]	1.28	1.64	1.16	2.5	2.45	2.66
ENST00000411912	2.51486	1.33048	0.00787089	yes	up	0.126667	0.243333	ENSG00000115464	USP34	ubiquitin specific peptidase 34 [Source:HGNC Symbol;Acc:HGNC:20066]	0.16	0.09	0.13	0.16	0.3	0.27
ENST00000411926	39.2687	5.29531	0.000283774	yes	up	0.04	1.05333	ENSG00000185088	RPS27L	ribosomal protein S27 like [Source:HGNC Symbol;Acc:HGNC:18476]	0	0	0.12	1.4	1.28	0.48
ENST00000412096	0.00715235	-7.12737	3.94e-06	yes	down	0.153333	0	ENSG00000092929	UNC13D	unc-13 homolog D [Source:HGNC Symbol;Acc:HGNC:23147]	0.11	0.18	0.17	0	0	0
ENST00000412359	220.417	7.78409	3.74e-06	yes	up	0	0.176667	ENSG00000156970	BUB1B	BUB1 mitotic checkpoint serine/threonine kinase B [Source:HGNC Symbol;Acc:HGNC:1149]	0	0	0	0.25	0.03	0.25
ENST00000412827	226.239	7.8217	2.19e-05	yes	up	0	0.523333	ENSG00000130021	PUDP	pseudouridine 5'-phosphatase [Source:HGNC Symbol;Acc:HGNC:16818]	0	0	0	0.52	1.03	0.02
ENST00000413073	2.60515	1.38136	5.22e-08	yes	up	4.33	8.42	ENSG00000170248	PDCD6IP	programmed cell death 6 interacting protein [Source:HGNC Symbol;Acc:HGNC:8766]	4.75	4.37	3.87	7.89	9.96	7.41
ENST00000413082	240.306	7.90873	4.04e-08	yes	up	0	1.27667	ENSG00000000419	DPM1	dolichyl-phosphate mannosyltransferase subunit 1, catalytic [Source:HGNC Symbol;Acc:HGNC:3005]	0	0	0	1.16	1.86	0.81
ENST00000413268	0.111454	-3.16548	2.76e-05	yes	down	0.496667	0.0466667	ENSG00000111144	LTA4H	leukotriene A4 hydrolase [Source:HGNC Symbol;Acc:HGNC:6710]	0.62	0.29	0.58	0.03	0.05	0.06
ENST00000413411	0.0884601	-3.49883	0.000302422	yes	down	2.8	0.186667	ENSG00000086475	SEPHS1	selenophosphate synthetase 1 [Source:HGNC Symbol;Acc:HGNC:19685]	3.02	3.59	1.79	0.12	0.44	0
ENST00000413440	0.100618	-3.31304	7.07e-06	yes	down	0.79	0.06	ENSG00000116731	PRDM2	PR/SET domain 2 [Source:HGNC Symbol;Acc:HGNC:9347]	0.79	1.17	0.41	0.01	0.12	0.05
ENST00000413447	115.781	6.85526	6.62e-19	yes	up	0.0966667	8.42	ENSG00000172115	CYCS	cytochrome c, somatic [Source:HGNC Symbol;Acc:HGNC:19986]	0	0	0.29	8.41	8.99	7.86
ENST00000413464	0.247223	-2.01612	3.16e-09	yes	down	2.63	0.493333	ENSG00000148840	PPRC1	PPARG related coactivator 1 [Source:HGNC Symbol;Acc:HGNC:30025]	3.31	3.12	1.46	0.63	0.45	0.4
ENST00000413518	3.41131	1.77033	2.01e-11	yes	up	2.64667	6.83667	ENSG00000142396	ERVK3-1	endogenous retrovirus group K3 member 1 [Source:HGNC Symbol;Acc:HGNC:30466]	3.19	2.25	2.5	8.65	5.52	6.34
ENST00000413580	0.134681	-2.89238	0.00800834	yes	down	0.483333	0.0466667	ENSG00000173868	PHOSPHO1	phosphoethanolamine/phosphocholine phosphatase 1 [Source:HGNC Symbol;Acc:HGNC:16815]	0.5	0.44	0.51	0	0.02	0.12
ENST00000413605	88.1405	6.46173	0.000184145	yes	up	0	0.04	ENSG00000155111	CDK19	cyclin dependent kinase 19 [Source:HGNC Symbol;Acc:HGNC:19338]	0	0	0	0.05	0.03	0.04
ENST00000413823	0.355309	-1.49285	1.73e-06	yes	down	5.89667	1.57667	ENSG00000124191	TOX2	TOX high mobility group box family member 2 [Source:HGNC Symbol;Acc:HGNC:16095]	6.77	5.76	5.16	1.96	1.04	1.73
ENST00000413834	0.324878	-1.62203	2.11e-14	yes	down	3.06333	0.766667	ENSG00000248919	ATP5MF-PTCD1	ATP5MF-PTCD1 readthrough [Source:HGNC Symbol;Acc:HGNC:38844]	3.27	3.18	2.74	0.65	0.9	0.75
ENST00000413844	2.28107	1.18971	6.59e-13	yes	up	6.98	12.1167	ENSG00000066322	ELOVL1	ELOVL fatty acid elongase 1 [Source:HGNC Symbol;Acc:HGNC:14418]	7.5	6.62	6.82	13.78	11.11	11.46
ENST00000414097	4.86764	2.28322	8.46e-25	yes	up	0.46	1.74	ENSG00000104419	NDRG1	N-myc downstream regulated 1 [Source:HGNC Symbol;Acc:HGNC:7679]	0.45	0.42	0.51	1.69	1.73	1.8
ENST00000414099	0.00541953	-7.52762	1.93e-05	yes	down	0.0833333	0	ENSG00000183873	SCN5A	sodium voltage-gated channel alpha subunit 5 [Source:HGNC Symbol;Acc:HGNC:10593]	0.06	0.01	0.18	0	0	0
ENST00000414200	0.459296	-1.12251	0.00233728	yes	down	2.13667	0.753333	ENSG00000112576	CCND3	cyclin D3 [Source:HGNC Symbol;Acc:HGNC:1585]	2.15	1.82	2.44	1	0.71	0.55
ENST00000414834	57.9637	5.85708	0.00650952	yes	up	0	0.04	ENSG00000087470	DNM1L	dynamin 1 like [Source:HGNC Symbol;Acc:HGNC:2973]	0	0	0	0.07	0.04	0.01
ENST00000414893	3.03272	1.60061	0.00053538	yes	up	1.36	3.09	ENSG00000131236	CAP1	cyclase associated actin cytoskeleton regulatory protein 1 [Source:HGNC Symbol;Acc:HGNC:20040]	1.25	1.71	1.12	2.71	4.01	2.55
ENST00000415073	91.82	6.52074	0.00895919	yes	up	0	0.133333	ENSG00000133884	DPF2	double PHD fingers 2 [Source:HGNC Symbol;Acc:HGNC:9964]	0	0	0	0.21	0.19	0
ENST00000415164	8.9921	3.16866	0.00102071	yes	up	0.12	0.8	ENSG00000144224	UBXN4	UBX domain protein 4 [Source:HGNC Symbol;Acc:HGNC:14860]	0.09	0.15	0.12	0.71	1.02	0.67
ENST00000415183	0.0682933	-3.87211	0.00370622	yes	down	0.543333	0.03	ENSG00000160953	PWWP3A	PWWP domain containing 3A, DNA repair factor [Source:HGNC Symbol;Acc:HGNC:29641]	0.76	0.64	0.23	0	0	0.09
ENST00000415273	2.21265	1.14577	0.00588579	yes	up	1.34	2.24667	ENSG00000136485	DCAF7	DDB1 and CUL4 associated factor 7 [Source:HGNC Symbol;Acc:HGNC:30915]	1.97	0.75	1.3	2	2.08	2.66
ENST00000415314	2.9901	1.58019	0.00460111	yes	up	0.54	1.25333	ENSG00000160818	GPATCH4	G-patch domain containing 4 [Source:HGNC Symbol;Acc:HGNC:25982]	0.36	0.47	0.79	1.25	1.08	1.43
ENST00000416007	3.37913	1.75665	0.00669444	yes	up	0.173333	0.46	ENSG00000151332	MBIP	MAP3K12 binding inhibitory protein 1 [Source:HGNC Symbol;Acc:HGNC:20427]	0.17	0.09	0.26	0.44	0.42	0.52
ENST00000416372	0.442537	-1.17613	1.95e-05	yes	down	3.64667	1.22333	ENSG00000040608	RTN4R	reticulon 4 receptor [Source:HGNC Symbol;Acc:HGNC:18601]	4.35	3.88	2.71	1.46	1.07	1.14
ENST00000416841	0.175547	-2.51007	0.00814916	yes	down	0.266667	0.04	ENSG00000179304	FAM156B	family with sequence similarity 156 member B [Source:HGNC Symbol;Acc:HGNC:31962]	0.16	0.26	0.38	0.06	0.01	0.05
ENST00000416916	3.87332	1.95357	0.00950733	yes	up	0.286667	0.846667	ENSG00000164284	GRPEL2	GrpE like 2, mitochondrial [Source:HGNC Symbol;Acc:HGNC:21060]	0.28	0.1	0.48	0.85	1.02	0.67
ENST00000417033	0.489143	-1.03167	2.05e-05	yes	down	5.78667	2.14333	ENSG00000137337	MDC1	mediator of DNA damage checkpoint 1 [Source:HGNC Symbol;Acc:HGNC:21163]	6.61	5.21	5.54	2.14	2.33	1.96
ENST00000417295	0.0846255	-3.56276	0.00033595	yes	down	0.6	0.04	ENSG00000141985	SH3GL1	SH3 domain containing GRB2 like 1, endophilin A2 [Source:HGNC Symbol;Acc:HGNC:10830]	0.56	0.53	0.71	0.08	0	0.04
ENST00000417352	3.0367	1.6025	0.00143769	yes	up	0.78	1.81667	ENSG00000141030	COPS3	COP9 signalosome subunit 3 [Source:HGNC Symbol;Acc:HGNC:2239]	0.45	1.15	0.74	1.3	2.15	2
ENST00000417379	0.40253	-1.31283	0.00488936	yes	down	0.163333	0.05	ENSG00000181409	AATK	apoptosis associated tyrosine kinase [Source:HGNC Symbol;Acc:HGNC:21]	0.22	0.1	0.17	0.04	0.07	0.04
ENST00000417443	0.341301	-1.55088	1.74e-06	yes	down	0.483333	0.13	ENSG00000178947	SMIM10L2A	small integral membrane protein 10 like 2A [Source:HGNC Symbol;Acc:HGNC:34499]	0.51	0.46	0.48	0.13	0.12	0.14
ENST00000417535	15.429	3.94757	0.0062959	yes	up	0.01	0.13	ENSG00000198223	CSF2RA	colony stimulating factor 2 receptor subunit alpha [Source:HGNC Symbol;Acc:HGNC:2435]	0.02	0.01	0	0.05	0.12	0.22
ENST00000417702	25.9918	4.69998	0.000538319	yes	up	0.0433333	0.933333	ENSG00000093000	NUP50	nucleoporin 50 [Source:HGNC Symbol;Acc:HGNC:8065]	0	0	0.13	0.67	1.38	0.75
ENST00000418107	0.184726	-2.43654	0.00153827	yes	down	0.803333	0.11	ENSG00000242574	HLA-DMB	major histocompatibility complex, class II, DM beta [Source:HGNC Symbol;Acc:HGNC:4935]	0.96	0.71	0.74	0.13	0.02	0.18
ENST00000418354	200.23	7.64552	9.25e-08	yes	up	0	0.886667	ENSG00000122642	FKBP9	FKBP prolyl isomerase 9 [Source:HGNC Symbol;Acc:HGNC:3725]	0	0	0	0.94	0.83	0.89
ENST00000418458	2.03562	1.02547	1.95e-09	yes	up	3.75333	5.85	ENSG00000163938	GNL3	G protein nucleolar 3 [Source:HGNC Symbol;Acc:HGNC:29931]	4.18	3.29	3.79	5.78	6.44	5.33
ENST00000418678	0.316212	-1.66103	7.81e-06	yes	down	1.16	0.283333	ENSG00000068650	ATP11A	ATPase phospholipid transporting 11A [Source:HGNC Symbol;Acc:HGNC:13552]	1.4	1.02	1.06	0.17	0.35	0.33
ENST00000418688	2.79922	1.48502	0.000316349	yes	up	1.82333	3.79333	ENSG00000057608	GDI2	GDP dissociation inhibitor 2 [Source:HGNC Symbol;Acc:HGNC:4227]	2.71	1.29	1.47	3.14	4.05	4.19
ENST00000418808	11.8095	3.56188	0.00801553	yes	up	0.12	1.06333	ENSG00000144580	CNOT9	CCR4-NOT transcription complex subunit 9 [Source:HGNC Symbol;Acc:HGNC:10445]	0	0.36	0	0.92	1.1	1.17
ENST00000418888	18.7532	4.22906	7.42e-05	yes	up	0.0933333	1.25333	ENSG00000138398	PPIG	peptidylprolyl isomerase G [Source:HGNC Symbol;Acc:HGNC:14650]	0.19	0	0.09	1.44	1.5	0.82
ENST00000418919	0.325965	-1.61721	0.00200208	yes	down	0.87	0.216667	ENSG00000135677	GNS	glucosamine (N-acetyl)-6-sulfatase [Source:HGNC Symbol;Acc:HGNC:4422]	1.1	1.14	0.37	0.12	0.31	0.22
ENST00000419065	2.0023	1.00166	0.00748458	yes	up	2.39667	3.61333	ENSG00000180822	PSMG4	proteasome assembly chaperone 4 [Source:HGNC Symbol;Acc:HGNC:21108]	2.62	2.52	2.05	3.51	4.71	2.62
ENST00000419155	0.372272	-1.42557	0.000169438	yes	down	2.33333	0.66	ENSG00000119403	PHF19	PHD finger protein 19 [Source:HGNC Symbol;Acc:HGNC:24566]	2.8	2.1	2.1	0.74	0.34	0.9
ENST00000419284	0.0464348	-4.42865	0.00933082	yes	down	0.37	0.0133333	ENSG00000141127	PRPSAP2	phosphoribosyl pyrophosphate synthetase associated protein 2 [Source:HGNC Symbol;Acc:HGNC:9467]	0.18	0.25	0.68	0	0	0.04
ENST00000419372	2.22518	1.15392	0.000143718	yes	up	2.37	3.95667	ENSG00000183605	SFXN4	sideroflexin 4 [Source:HGNC Symbol;Acc:HGNC:16088]	2.78	2.38	1.95	3.89	3.42	4.56
ENST00000419534	2.52624	1.33699	2.5e-05	yes	up	0.776667	1.50333	ENSG00000134108	ARL8B	ADP ribosylation factor like GTPase 8B [Source:HGNC Symbol;Acc:HGNC:25564]	0.98	0.63	0.72	1.35	1.73	1.43
ENST00000419699	2.76032	1.46484	3.13e-05	yes	up	2.47	5.16	ENSG00000160221	GATD3A	glutamine amidotransferase like class 1 domain containing 3A [Source:HGNC Symbol;Acc:HGNC:1273]	1.94	3.44	2.03	5.51	4.77	5.2
ENST00000420022	0.248464	-2.00889	1.24e-05	yes	down	0.936667	0.176667	ENSG00000224420	ADM5	adrenomedullin 5 (putative) [Source:HGNC Symbol;Acc:HGNC:27293]	0.92	0.96	0.93	0.18	0.14	0.21
ENST00000420115	2.12021	1.08421	2.39e-05	yes	up	1.13667	1.86667	ENSG00000091527	CDV3	CDV3 homolog [Source:HGNC Symbol;Acc:HGNC:26928]	1.04	1.04	1.33	1.45	2.01	2.14
ENST00000420159	71.624	6.16237	0.00173663	yes	up	0	0.0333333	ENSG00000006468	ETV1	ETS variant transcription factor 1 [Source:HGNC Symbol;Acc:HGNC:3490]	0	0	0	0.03	0.06	0.01
ENST00000420218	0.00933055	-6.74382	0.00790173	yes	down	0.103333	0	ENSG00000120899	PTK2B	protein tyrosine kinase 2 beta [Source:HGNC Symbol;Acc:HGNC:9612]	0.04	0	0.27	0	0	0
ENST00000420619	0.019958	-5.64689	0.00504098	yes	down	0.0966667	0	ENSG00000203985	LDLRAD1	low density lipoprotein receptor class A domain containing 1 [Source:HGNC Symbol;Acc:HGNC:32069]	0.15	0.06	0.08	0	0	0
ENST00000420925	312.156	8.28612	4.16e-09	yes	up	0	0.68	ENSG00000163719	MTMR14	myotubularin related protein 14 [Source:HGNC Symbol;Acc:HGNC:26190]	0	0	0	1.03	0.47	0.54
ENST00000420995	2.9516	1.5615	0.00481261	yes	up	0.14	0.316667	ENSG00000204977	TRIM13	tripartite motif containing 13 [Source:HGNC Symbol;Acc:HGNC:9976]	0.17	0.09	0.16	0.26	0.35	0.34
ENST00000421043	2.35566	1.23613	1.32e-08	yes	up	2.18667	3.98	ENSG00000198839	ZNF277	zinc finger protein 277 [Source:HGNC Symbol;Acc:HGNC:13070]	1.87	2.28	2.41	3.75	4.58	3.61
ENST00000421047	0.169283	-2.56249	0.00764264	yes	down	1.97333	0.26	ENSG00000073792	IGF2BP2	insulin like growth factor 2 mRNA binding protein 2 [Source:HGNC Symbol;Acc:HGNC:28867]	2.41	1.5	2.01	0	0.37	0.41
ENST00000421184	0.14438	-2.79206	0.00739098	yes	down	0.293333	0.0366667	ENSG00000015413	DPEP1	dipeptidase 1 [Source:HGNC Symbol;Acc:HGNC:3002]	0.3	0.41	0.17	0.01	0.03	0.07
ENST00000421188	2.33039	1.22057	0.00287629	yes	up	0.95	1.69333	ENSG00000168137	SETD5	SET domain containing 5 [Source:HGNC Symbol;Acc:HGNC:25566]	0.96	1.27	0.62	1.2	1.88	2
ENST00000421699	0.0261282	-5.25825	4.31e-13	yes	down	1.68333	0.03	ENSG00000167110	GOLGA2	golgin A2 [Source:HGNC Symbol;Acc:HGNC:4425]	1.68	2.6	0.77	0.07	0.02	0
ENST00000421797	0.0602623	-4.0526	0.00151046	yes	down	0.49	0.0233333	ENSG00000128585	MKLN1	muskelin 1 [Source:HGNC Symbol;Acc:HGNC:7109]	0.38	0.41	0.68	0	0	0.07
ENST00000421809	12.893	3.68852	0.00686267	yes	up	0.223333	2.35333	ENSG00000244405	ETV5	ETS variant transcription factor 5 [Source:HGNC Symbol;Acc:HGNC:3494]	0	0	0.67	3.22	1.56	2.28
ENST00000421952	0.447096	-1.16134	1.35e-14	yes	down	4.61	1.58	ENSG00000181418	DDN	dendrin [Source:HGNC Symbol;Acc:HGNC:24458]	4.73	4.58	4.52	1.69	1.46	1.59
ENST00000421993	4.00012	2.00004	0.000262746	yes	up	0.416667	1.24	ENSG00000131373	HACL1	2-hydroxyacyl-CoA lyase 1 [Source:HGNC Symbol;Acc:HGNC:17856]	0.5	0.46	0.29	1.49	1.31	0.92
ENST00000422076	48.0508	5.58649	0.00713369	yes	up	0	0.273333	ENSG00000160087	UBE2J2	ubiquitin conjugating enzyme E2 J2 [Source:HGNC Symbol;Acc:HGNC:19268]	0	0	0	0.39	0.24	0.19
ENST00000422133	4.46187	2.15765	0.00342926	yes	up	0.636667	2.16	ENSG00000115756	HPCAL1	hippocalcin like 1 [Source:HGNC Symbol;Acc:HGNC:5145]	0.25	1.31	0.35	2.14	2.36	1.98
ENST00000422378	2.21843	1.14954	0.00483332	yes	up	1.64333	2.74	ENSG00000156502	SUPV3L1	Suv3 like RNA helicase [Source:HGNC Symbol;Acc:HGNC:11471]	1.61	2.32	1	2.58	2.89	2.75
ENST00000422465	2.4034	1.26508	8.24e-39	yes	up	169.307	309.72	ENSG00000149273	RPS3	ribosomal protein S3 [Source:HGNC Symbol;Acc:HGNC:10420]	162.36	173.87	171.69	304.78	330.83	293.55
ENST00000422508	2.07171	1.05082	0.000102028	yes	up	0.22	0.353333	ENSG00000156535	CD109	CD109 molecule [Source:HGNC Symbol;Acc:HGNC:21685]	0.19	0.27	0.2	0.32	0.39	0.35
ENST00000422516	0.113947	-3.13356	0.00408936	yes	down	0.22	0.02	ENSG00000101004	NINL	ninein like [Source:HGNC Symbol;Acc:HGNC:29163]	0.14	0.27	0.25	0.05	0	0.01
ENST00000422769	0.0109134	-6.51776	0.00151868	yes	down	0.103333	0	ENSG00000154001	PPP2R5E	protein phosphatase 2 regulatory subunit B'epsilon [Source:HGNC Symbol;Acc:HGNC:9313]	0.07	0.01	0.23	0	0	0
ENST00000422781	2.8516	1.51177	1.08e-08	yes	up	2.29333	4.92	ENSG00000067560	RHOA	ras homolog family member A [Source:HGNC Symbol;Acc:HGNC:667]	2.88	2.02	1.98	5.41	4.51	4.84
ENST00000422887	0.0228588	-5.4511	3.38e-06	yes	down	2.02	0.0433333	ENSG00000134463	ECHDC3	enoyl-CoA hydratase domain containing 3 [Source:HGNC Symbol;Acc:HGNC:23489]	3.57	1.44	1.05	0.05	0	0.08
ENST00000423068	5.22835	2.38636	5.12e-09	yes	up	2.02333	7.89333	ENSG00000130741	EIF2S3	eukaryotic translation initiation factor 2 subunit gamma [Source:HGNC Symbol;Acc:HGNC:3267]	3.04	2.12	0.91	6.41	9.94	7.33
ENST00000423325	2.16193	1.11232	0.00780158	yes	up	0.676667	1.09667	ENSG00000096063	SRPK1	SRSF protein kinase 1 [Source:HGNC Symbol;Acc:HGNC:11305]	1.07	0.65	0.31	1.05	1.37	0.87
ENST00000423556	0.223984	-2.15853	7.83e-10	yes	down	0.803333	0.136667	ENSG00000156030	MIDEAS	mitotic deacetylase associated SANT domain protein [Source:HGNC Symbol;Acc:HGNC:19853]	0.99	0.72	0.7	0.14	0.14	0.13
ENST00000423617	2.45426	1.29529	7.65e-05	yes	up	6.37	11.6833	ENSG00000204272	NBDY	negative regulator of P-body association [Source:HGNC Symbol;Acc:HGNC:50713]	6.81	4.49	7.81	14.14	11.07	9.84
ENST00000423729	0.476726	-1.06877	5.15e-08	yes	down	1.96	0.713333	ENSG00000185818	NAT8L	N-acetyltransferase 8 like [Source:HGNC Symbol;Acc:HGNC:26742]	2.2	1.97	1.71	0.82	0.61	0.71
ENST00000423829	22.4116	4.48617	2.03e-05	yes	up	0.0333333	0.576667	ENSG00000090339	ICAM1	intercellular adhesion molecule 1 [Source:HGNC Symbol;Acc:HGNC:5344]	0.02	0.08	0	0.82	0.51	0.4
ENST00000424254	3.23894	1.69552	9.01e-05	yes	up	1.20333	2.94	ENSG00000143756	FBXO28	F-box protein 28 [Source:HGNC Symbol;Acc:HGNC:29046]	1.98	0.6	1.03	2.91	3.01	2.9
ENST00000424310	638.299	9.31809	3.02e-12	yes	up	0	0.516667	ENSG00000145860	RNF145	ring finger protein 145 [Source:HGNC Symbol;Acc:HGNC:20853]	0	0	0	0.78	0.48	0.29
ENST00000424458	0.228788	-2.12792	2.02e-08	yes	down	4.30667	0.74	ENSG00000244462	RBM12	RNA binding motif protein 12 [Source:HGNC Symbol;Acc:HGNC:9898]	5.3	4.05	3.57	1.02	0.52	0.68
ENST00000424459	2.40947	1.26871	7.98e-06	yes	up	0.366667	0.676667	ENSG00000062194	GPBP1	GC-rich promoter binding protein 1 [Source:HGNC Symbol;Acc:HGNC:29520]	0.44	0.36	0.3	0.58	0.82	0.63
ENST00000424583	0.3736	-1.42043	1.02e-06	yes	down	5.05667	1.44333	ENSG00000213999	MEF2B	myocyte enhancer factor 2B [Source:HGNC Symbol;Acc:HGNC:6995]	4.4	5.58	5.19	1.83	1.21	1.29
ENST00000424702	2.22124	1.15137	8.62e-05	yes	up	0.603333	1.03	ENSG00000128534	LSM8	LSM8 homolog, U6 small nuclear RNA associated [Source:HGNC Symbol;Acc:HGNC:20471]	0.57	0.63	0.61	1.29	0.99	0.81
ENST00000424712	0.341013	-1.5521	0.000842801	yes	down	0.733333	0.193333	ENSG00000133056	PIK3C2B	phosphatidylinositol-4-phosphate 3-kinase catalytic subunit type 2 beta [Source:HGNC Symbol;Acc:HGNC:8972]	0.59	0.77	0.84	0.19	0.09	0.3
ENST00000424877	8.12914	3.0231	0.00500941	yes	up	0.0166667	0.1	ENSG00000055609	KMT2C	lysine methyltransferase 2C [Source:HGNC Symbol;Acc:HGNC:13726]	0.02	0.03	0	0.05	0.16	0.09
ENST00000424970	6.36675	2.67056	0.000167966	yes	up	0.04	0.213333	ENSG00000138821	SLC39A8	solute carrier family 39 member 8 [Source:HGNC Symbol;Acc:HGNC:20862]	0.06	0.02	0.04	0.27	0.26	0.11
ENST00000424991	3.39312	1.76261	3.64e-05	yes	up	0.953333	2.46667	ENSG00000144635	DYNC1LI1	dynein cytoplasmic 1 light intermediate chain 1 [Source:HGNC Symbol;Acc:HGNC:18745]	1.06	1.07	0.73	1.95	2.83	2.62
ENST00000425103	580.169	9.18033	5.46e-13	yes	up	0	0.216667	ENSG00000170871	KIAA0232	KIAA0232 [Source:HGNC Symbol;Acc:HGNC:28992]	0	0	0	0.2	0.2	0.25
ENST00000425117	2.63674	1.39876	0.00146267	yes	up	0.343333	0.683333	ENSG00000156697	UTP14A	UTP14A small subunit processome component [Source:HGNC Symbol;Acc:HGNC:10665]	0.32	0.49	0.22	0.74	0.58	0.73
ENST00000425280	0.472795	-1.08071	0.000676474	yes	down	4.84	1.74333	ENSG00000198728	LDB1	LIM domain binding 1 [Source:HGNC Symbol;Acc:HGNC:6532]	5.02	4.67	4.83	2.15	1.05	2.03
ENST00000425336	26.2602	4.7148	0.00818154	yes	up	0.0166667	0.376667	ENSG00000159079	CFAP298	cilia and flagella associated protein 298 [Source:HGNC Symbol;Acc:HGNC:1301]	0	0	0.05	0.86	0.12	0.15
ENST00000425361	3.12339	1.64311	0.000394525	yes	up	2.83667	6.46	ENSG00000152082	MZT2B	mitotic spindle organizing protein 2B [Source:HGNC Symbol;Acc:HGNC:25886]	4.01	2.56	1.94	7.44	8.08	3.86
ENST00000425368	29.0758	4.86174	1.6e-08	yes	up	0.02	0.443333	ENSG00000243649	CFB	complement factor B [Source:HGNC Symbol;Acc:HGNC:1037]	0	0.03	0.03	0.59	0.41	0.33
ENST00000425611	2.84746	1.50968	1.03e-18	yes	up	0.326667	0.71	ENSG00000173559	NABP1	nucleic acid binding protein 1 [Source:HGNC Symbol;Acc:HGNC:26232]	0.35	0.3	0.33	0.66	0.73	0.74
ENST00000425898	0.330311	-1.5981	1.06e-08	yes	down	3.01333	0.76	ENSG00000185504	FAAP100	FA core complex associated protein 100 [Source:HGNC Symbol;Acc:HGNC:26171]	3.5	2.88	2.66	0.64	0.6	1.04
ENST00000426053	47.5314	5.57081	0.00684305	yes	up	0	0.05	ENSG00000100342	APOL1	apolipoprotein L1 [Source:HGNC Symbol;Acc:HGNC:618]	0	0	0	0.04	0.04	0.07
ENST00000426119	0.397044	-1.33263	0.00686622	yes	down	2.34	0.703333	ENSG00000138074	SLC5A6	solute carrier family 5 member 6 [Source:HGNC Symbol;Acc:HGNC:11041]	2.75	1.97	2.3	0.84	0.48	0.79
ENST00000426155	0.294858	-1.76191	5.65e-07	yes	down	7.39667	1.66333	ENSG00000112335	SNX3	sorting nexin 3 [Source:HGNC Symbol;Acc:HGNC:11174]	6.69	9.11	6.39	0.92	1.98	2.09
ENST00000426333	0.294317	-1.76456	1.14e-30	yes	down	16.0967	3.62	ENSG00000108883	EFTUD2	elongation factor Tu GTP binding domain containing 2 [Source:HGNC Symbol;Acc:HGNC:30858]	19.14	15.02	14.13	3.44	3.16	4.26
ENST00000426546	2.83563	1.50367	1.41e-07	yes	up	1.3	2.78667	ENSG00000159884	CCDC107	coiled-coil domain containing 107 [Source:HGNC Symbol;Acc:HGNC:28465]	1.57	1.08	1.25	3.05	2.54	2.77
ENST00000426613	0.49983	-1.00049	0.00640852	yes	down	0.62	0.24	ENSG00000013619	MAMLD1	mastermind like domain containing 1 [Source:HGNC Symbol;Acc:HGNC:2568]	0.55	0.57	0.74	0.29	0.24	0.19
ENST00000426664	234.559	7.87381	1.44e-06	yes	up	0	0.123333	ENSG00000172765	TMCC1	transmembrane and coiled-coil domain family 1 [Source:HGNC Symbol;Acc:HGNC:29116]	0	0	0	0.09	0.25	0.03
ENST00000426836	101.286	6.6623	0.000174331	yes	up	0	0.123333	ENSG00000149636	DSN1	DSN1 component of MIS12 kinetochore complex [Source:HGNC Symbol;Acc:HGNC:16165]	0	0	0	0.04	0.16	0.17
ENST00000427575	0.433518	-1.20584	2.34e-10	yes	down	8.14667	2.69333	ENSG00000129932	DOHH	deoxyhypusine hydroxylase [Source:HGNC Symbol;Acc:HGNC:28662]	8.45	8.69	7.3	2.68	2.26	3.14
ENST00000427641	2.44923	1.29233	0.00571549	yes	up	0.66	1.23667	ENSG00000114503	NCBP2	nuclear cap binding protein subunit 2 [Source:HGNC Symbol;Acc:HGNC:7659]	0.93	0.3	0.75	1.09	1.39	1.23
ENST00000427683	0.384023	-1.38073	3.63e-05	yes	down	2.43333	0.713333	ENSG00000243364	EFNA4	ephrin A4 [Source:HGNC Symbol;Acc:HGNC:3224]	2.45	2.69	2.16	0.7	0.74	0.7
ENST00000427943	96.0556	6.5858	0.000185613	yes	up	0	0.38	ENSG00000121390	PSPC1	paraspeckle component 1 [Source:HGNC Symbol;Acc:HGNC:20320]	0	0	0	0.57	0.39	0.18
ENST00000428056	3.23372	1.69319	0.00211383	yes	up	0.426667	1.07667	ENSG00000010404	IDS	iduronate 2-sulfatase [Source:HGNC Symbol;Acc:HGNC:5389]	0.39	0.26	0.63	1.37	0.91	0.95
ENST00000428347	2.74007	1.45422	0.00109369	yes	up	1.50333	3.11667	ENSG00000149761	NUDT22	nudix hydrolase 22 [Source:HGNC Symbol;Acc:HGNC:28189]	1.89	0.89	1.73	4.09	2.97	2.29
ENST00000428361	0.428238	-1.22351	0.0030619	yes	down	3.63333	1.17	ENSG00000144579	CTDSP1	CTD small phosphatase 1 [Source:HGNC Symbol;Acc:HGNC:21614]	3.71	4.17	3.02	1.38	0.7	1.43
ENST00000428417	0.321789	-1.63582	0.00464518	yes	down	0.566667	0.143333	ENSG00000171729	TMEM51	transmembrane protein 51 [Source:HGNC Symbol;Acc:HGNC:25488]	0.4	0.72	0.58	0.14	0.11	0.18
ENST00000428668	0.331625	-1.59237	0.000597579	yes	down	2.54	0.63	ENSG00000068308	OTUD5	OTU deubiquitinase 5 [Source:HGNC Symbol;Acc:HGNC:25402]	2.77	3.56	1.29	0.57	0.48	0.84
ENST00000428789	0.393606	-1.34518	6.58e-06	yes	down	0.826667	0.25	ENSG00000167889	MGAT5B	alpha-1,6-mannosylglycoprotein 6-beta-N-acetylglucosaminyltransferase B [Source:HGNC Symbol;Acc:HGNC:24140]	0.82	0.97	0.69	0.27	0.25	0.23
ENST00000428849	0.361164	-1.46927	1.36e-32	yes	down	26.5933	7.34	ENSG00000237649	KIFC1	kinesin family member C1 [Source:HGNC Symbol;Acc:HGNC:6389]	28.09	26.95	24.74	7.96	6.53	7.53
ENST00000428863	2.18902	1.13029	3.76e-05	yes	up	2.62333	4.39667	ENSG00000135679	MDM2	MDM2 proto-oncogene [Source:HGNC Symbol;Acc:HGNC:6973]	2.27	3.01	2.59	3.47	5.18	4.54
ENST00000429136	7.81116	2.96554	0.00371695	yes	up	0.0566667	0.36	ENSG00000133657	ATP13A3	ATPase 13A3 [Source:HGNC Symbol;Acc:HGNC:24113]	0	0.12	0.05	0.16	0.5	0.42
ENST00000429205	0.431561	-1.21236	3.45e-22	yes	down	16.2267	5.37333	ENSG00000161956	SENP3	SUMO specific peptidase 3 [Source:HGNC Symbol;Acc:HGNC:17862]	15.87	17.21	15.6	5.3	5.05	5.77
ENST00000429220	0.020827	-5.5854	0.00568804	yes	down	2.87	0.0433333	ENSG00000109917	ZPR1	ZPR1 zinc finger [Source:HGNC Symbol;Acc:HGNC:13051]	3.36	2.59	2.66	0.13	0	0
ENST00000429344	0.43496	-1.20105	7.76e-14	yes	down	6.17333	2.05667	ENSG00000105298	CACTIN	cactin, spliceosome C complex subunit [Source:HGNC Symbol;Acc:HGNC:29938]	6.55	6.17	5.8	2.23	1.75	2.19
ENST00000429557	0.344808	-1.53613	4.91e-06	yes	down	3.28667	0.863333	ENSG00000169733	RFNG	RFNG O-fucosylpeptide 3-beta-N-acetylglucosaminyltransferase [Source:HGNC Symbol;Acc:HGNC:9974]	2.96	3.35	3.55	0.71	0.97	0.91
ENST00000429715	2.25279	1.17171	0.00631849	yes	up	0.206667	0.356667	ENSG00000005810	MYCBP2	MYC binding protein 2 [Source:HGNC Symbol;Acc:HGNC:23386]	0.23	0.21	0.18	0.24	0.44	0.39
ENST00000429912	9.12927	3.1905	0.00225836	yes	up	0.136667	0.97	ENSG00000188739	RBM34	RNA binding motif protein 34 [Source:HGNC Symbol;Acc:HGNC:28965]	0	0.29	0.12	1.09	1.01	0.81
ENST00000429967	0.176379	-2.50325	0.00283088	yes	down	0.156667	0.0233333	ENSG00000171388	APLN	apelin [Source:HGNC Symbol;Acc:HGNC:16665]	0.2	0.16	0.11	0.02	0.02	0.03
ENST00000429985	2.98473	1.5776	0.00265031	yes	up	0.963333	2.11667	ENSG00000228474	OST4	oligosaccharyltransferase complex subunit 4, non-catalytic [Source:HGNC Symbol;Acc:HGNC:32483]	1.26	0.77	0.86	2.7	1.74	1.91
ENST00000430055	0.307655	-1.70061	0.000153619	yes	down	1.02667	0.243333	ENSG00000133997	MED6	mediator complex subunit 6 [Source:HGNC Symbol;Acc:HGNC:19970]	1.12	1.06	0.9	0.28	0.26	0.19
ENST00000430117	0.365881	-1.45055	1.7e-06	yes	down	1.89	0.533333	ENSG00000012822	CALCOCO1	calcium binding and coiled-coil domain 1 [Source:HGNC Symbol;Acc:HGNC:29306]	2.34	1.42	1.91	0.45	0.63	0.52
ENST00000430190	2.31074	1.20836	3.75e-09	yes	up	5.14	8.93667	ENSG00000181061	HIGD1A	HIG1 hypoxia inducible domain family member 1A [Source:HGNC Symbol;Acc:HGNC:29527]	5.76	4.79	4.87	9.65	8.58	8.58
ENST00000430249	0.00594479	-7.39416	0.00106694	yes	down	0.113333	0	ENSG00000021826	CPS1	carbamoyl-phosphate synthase 1 [Source:HGNC Symbol;Acc:HGNC:2323]	0	0.14	0.2	0	0	0
ENST00000430297	0.478995	-1.06192	2.65e-13	yes	down	11.4233	4.18333	ENSG00000144567	RETREG2	reticulophagy regulator family member 2 [Source:HGNC Symbol;Acc:HGNC:28450]	12.57	11.71	9.99	4.33	3.53	4.69
ENST00000430372	20.0075	4.32247	0.00351836	yes	up	0.0366667	0.496667	ENSG00000122783	CYREN	cell cycle regulator of NHEJ [Source:HGNC Symbol;Acc:HGNC:22432]	0.11	0	0	0.86	0.55	0.08
ENST00000430417	3.36126	1.749	2.09e-06	yes	up	2.79	6.89	ENSG00000196305	IARS1	isoleucyl-tRNA synthetase 1 [Source:HGNC Symbol;Acc:HGNC:5330]	2.22	3.32	2.83	6.08	7.09	7.5
ENST00000430490	0.20143	-2.31165	9.48e-07	yes	down	1.9	0.29	ENSG00000091073	DTX2	deltex E3 ubiquitin ligase 2 [Source:HGNC Symbol;Acc:HGNC:15973]	2.76	1.35	1.59	0.13	0.36	0.38
ENST00000430627	0.490495	-1.02769	0.000211168	yes	down	1.25	0.466667	ENSG00000167258	CDK12	cyclin dependent kinase 12 [Source:HGNC Symbol;Acc:HGNC:24224]	1.49	1.37	0.89	0.53	0.51	0.36
ENST00000430676	2.37717	1.24925	3.46e-05	yes	up	1.77	3.22667	ENSG00000176623	RMDN1	regulator of microtubule dynamics 1 [Source:HGNC Symbol;Acc:HGNC:24285]	1.58	1.76	1.97	3.05	3.95	2.68
ENST00000431400	8.4985	3.08721	0.00223376	yes	up	0.213333	1.46667	ENSG00000162236	STX5	syntaxin 5 [Source:HGNC Symbol;Acc:HGNC:11440]	0	0.16	0.48	1.42	1.74	1.24
ENST00000431469	316.176	8.30458	2.37e-09	yes	up	0	0.336667	ENSG00000075856	SART3	spliceosome associated factor 3, U4/U6 recycling protein [Source:HGNC Symbol;Acc:HGNC:16860]	0	0	0	0.2	0.48	0.33
ENST00000431664	0.00595501	-7.39168	0.00115731	yes	down	0.23	0	ENSG00000079332	SAR1A	secretion associated Ras related GTPase 1A [Source:HGNC Symbol;Acc:HGNC:10534]	0	0.22	0.47	0	0	0
ENST00000431692	0.223546	-2.16135	9.75e-05	yes	down	0.8	0.136667	ENSG00000106327	TFR2	transferrin receptor 2 [Source:HGNC Symbol;Acc:HGNC:11762]	0.57	1.14	0.69	0.21	0.12	0.08
ENST00000431918	0.453584	-1.14056	1.09e-10	yes	down	3.07667	1.07333	ENSG00000189143	CLDN4	claudin 4 [Source:HGNC Symbol;Acc:HGNC:2046]	3.08	3.42	2.73	0.97	1.26	0.99
ENST00000431932	140.969	7.13924	0.000102784	yes	up	0	0.07	ENSG00000174485	DENND4A	DENN domain containing 4A [Source:HGNC Symbol;Acc:HGNC:24321]	0	0	0	0.02	0.17	0.02
ENST00000432036	5.95789	2.5748	0.00641753	yes	up	0.17	0.683333	ENSG00000151690	MFSD6	major facilitator superfamily domain containing 6 [Source:HGNC Symbol;Acc:HGNC:24711]	0.13	0.21	0.17	0.61	0.69	0.75
ENST00000432071	2.62703	1.39343	0.00958075	yes	up	0.783333	1.56667	ENSG00000118640	VAMP8	vesicle associated membrane protein 8 [Source:HGNC Symbol;Acc:HGNC:12647]	0.62	1.12	0.61	1.29	1.91	1.5
ENST00000432074	280.412	8.13141	6.75e-08	yes	up	0	0.876667	ENSG00000112977	DAP	death associated protein [Source:HGNC Symbol;Acc:HGNC:2672]	0	0	0	0.47	0.51	1.65
ENST00000432287	0.251351	-1.99222	0.00385431	yes	down	2.07333	0.386667	ENSG00000143252	SDHC	succinate dehydrogenase complex subunit C [Source:HGNC Symbol;Acc:HGNC:10682]	2.14	2.22	1.86	0.27	0.33	0.56
ENST00000432566	3.05165	1.60959	0.00214967	yes	up	0.143333	0.343333	ENSG00000175265	GOLGA8A	golgin A8 family member A [Source:HGNC Symbol;Acc:HGNC:31972]	0.14	0.1	0.19	0.18	0.47	0.38
ENST00000432752	0.0104784	-6.57644	0.0073201	yes	down	0.223333	0	ENSG00000167264	DUS2	dihydrouridine synthase 2 [Source:HGNC Symbol;Acc:HGNC:26014]	0.33	0.34	0	0	0	0
ENST00000432768	0.0935055	-3.4188	4.88e-05	yes	down	0.586667	0.0433333	ENSG00000174306	ZHX3	zinc fingers and homeoboxes 3 [Source:HGNC Symbol;Acc:HGNC:15935]	0.73	0.51	0.52	0	0.07	0.06
ENST00000432949	3.82428	1.93519	6.61e-07	yes	up	0.216667	0.656667	ENSG00000219481	NBPF1	NBPF member 1 [Source:HGNC Symbol;Acc:HGNC:26088]	0.18	0.28	0.19	0.51	0.9	0.56
ENST00000432992	0.30399	-1.71791	0.000696563	yes	down	0.356667	0.0833333	ENSG00000007237	GAS7	growth arrest specific 7 [Source:HGNC Symbol;Acc:HGNC:4169]	0.5	0.34	0.23	0.11	0.08	0.06
ENST00000433078	2.0759	1.05374	0.00904963	yes	up	0.776667	1.23667	ENSG00000135185	TMEM243	transmembrane protein 243 [Source:HGNC Symbol;Acc:HGNC:21707]	0.67	0.73	0.93	1.35	1.36	1
ENST00000433215	0.336342	-1.572	7.28e-12	yes	down	8.15	2.10333	ENSG00000090487	SPG21	SPG21 abhydrolase domain containing, maspardin [Source:HGNC Symbol;Acc:HGNC:20373]	7.44	7.83	9.18	2.39	1.85	2.07
ENST00000433302	4.35166	2.12157	0.00568727	yes	up	0.126667	0.41	ENSG00000005100	DHX33	DEAH-box helicase 33 [Source:HGNC Symbol;Acc:HGNC:16718]	0.23	0.07	0.08	0.38	0.2	0.65
ENST00000433425	0.329855	-1.6001	0.000546689	yes	down	0.61	0.153333	ENSG00000196972	SMIM10L2B	small integral membrane protein 10 like 2B [Source:HGNC Symbol;Acc:HGNC:34500]	0.64	0.6	0.59	0.17	0.1	0.19
ENST00000433628	0.209465	-2.25522	1.02e-14	yes	down	3.18333	0.51	ENSG00000148842	CNNM2	cyclin and CBS domain divalent metal cation transport mediator 2 [Source:HGNC Symbol;Acc:HGNC:103]	3.15	3.4	3	0.46	0.35	0.72
ENST00000433642	0.469162	-1.09184	1.19e-08	yes	down	4.89	1.75333	ENSG00000189114	BLOC1S3	biogenesis of lysosomal organelles complex 1 subunit 3 [Source:HGNC Symbol;Acc:HGNC:20914]	5.33	4.72	4.62	1.93	1.47	1.86
ENST00000433687	0.0198115	-5.65752	0.00447873	yes	down	0.0966667	0	ENSG00000109654	TRIM2	tripartite motif containing 2 [Source:HGNC Symbol;Acc:HGNC:15974]	0.1	0.07	0.12	0	0	0
ENST00000433805	0.122829	-3.02528	0.00121773	yes	down	0.893333	0.0833333	ENSG00000135469	COQ10A	coenzyme Q10A [Source:HGNC Symbol;Acc:HGNC:26515]	1	1.06	0.62	0	0.15	0.1
ENST00000433809	0.275691	-1.85887	1.94e-15	yes	down	9.53	1.97667	ENSG00000204590	GNL1	G protein nucleolar 1 (putative) [Source:HGNC Symbol;Acc:HGNC:4413]	11.03	9.05	8.51	2.38	1.71	1.84
ENST00000433948	0.372206	-1.42582	2.38e-14	yes	down	2.20667	0.633333	ENSG00000167566	NCKAP5L	NCK associated protein 5 like [Source:HGNC Symbol;Acc:HGNC:29321]	2.49	2.08	2.05	0.62	0.59	0.69
ENST00000434050	0.481155	-1.05543	1.63e-16	yes	down	12.8767	4.73667	ENSG00000182979	MTA1	metastasis associated 1 [Source:HGNC Symbol;Acc:HGNC:7410]	14.12	13.79	10.72	4.4	5.13	4.68
ENST00000434197	2.86564	1.51886	0.000688899	yes	up	0.973333	2.06667	ENSG00000010270	STARD3NL	STARD3 N-terminal like [Source:HGNC Symbol;Acc:HGNC:19169]	1.2	1.25	0.47	2.62	1.83	1.75
ENST00000434299	2.40621	1.26676	1.06e-13	yes	up	9.76	17.74	ENSG00000117448	AKR1A1	aldo-keto reductase family 1 member A1 [Source:HGNC Symbol;Acc:HGNC:380]	9.72	10.7	8.86	19.51	16.04	17.67
ENST00000434408	5.94244	2.57105	0.00918955	yes	up	0.656667	3.07333	ENSG00000183864	TOB2	transducer of ERBB2, 2 [Source:HGNC Symbol;Acc:HGNC:11980]	0	0.74	1.23	3.14	2.78	3.3
ENST00000434585	0.301981	-1.72747	7.14e-10	yes	down	1.36	0.313333	ENSG00000090565	RAB11FIP3	RAB11 family interacting protein 3 [Source:HGNC Symbol;Acc:HGNC:17224]	1.35	1.58	1.15	0.25	0.37	0.32
ENST00000435510	2.01948	1.01398	0.00332572	yes	up	0.58	0.896667	ENSG00000148572	NRBF2	nuclear receptor binding factor 2 [Source:HGNC Symbol;Acc:HGNC:19692]	0.62	0.66	0.46	0.84	1	0.85
ENST00000435572	0.22062	-2.18037	0.000979534	yes	down	0.656667	0.11	ENSG00000123405	NFE2	nuclear factor, erythroid 2 [Source:HGNC Symbol;Acc:HGNC:7780]	0.75	0.61	0.61	0.15	0.14	0.04
ENST00000435607	0.313441	-1.67373	0.00271944	yes	down	0.133333	0.03	ENSG00000007314	SCN4A	sodium voltage-gated channel alpha subunit 4 [Source:HGNC Symbol;Acc:HGNC:10591]	0.16	0.11	0.13	0.03	0.02	0.04
ENST00000435634	0.474498	-1.07553	6.23e-16	yes	down	4.52	1.65	ENSG00000223496	EXOSC6	exosome component 6 [Source:HGNC Symbol;Acc:HGNC:19055]	4.81	4.39	4.36	1.77	1.57	1.61
ENST00000435722	0.0056034	-7.47948	2.52e-07	yes	down	0.266667	0	ENSG00000160305	DIP2A	disco interacting protein 2 homolog A [Source:HGNC Symbol;Acc:HGNC:17217]	0.29	0.23	0.28	0	0	0
ENST00000435723	3.0994	1.63199	7.62e-22	yes	up	5.81333	13.62	ENSG00000105887	MTPN	myotrophin [Source:HGNC Symbol;Acc:HGNC:15667]	6.58	5.78	5.08	11.71	15.09	14.06
ENST00000435817	0.480316	-1.05794	2.02e-06	yes	down	1.8	0.663333	ENSG00000197948	FCHSD1	FCH and double SH3 domains 1 [Source:HGNC Symbol;Acc:HGNC:25463]	2.08	1.61	1.71	0.6	0.6	0.79
ENST00000435891	0.476881	-1.0683	4.15e-32	yes	down	19.8033	7.22333	ENSG00000171603	CLSTN1	calsyntenin 1 [Source:HGNC Symbol;Acc:HGNC:17447]	22.26	20.27	16.88	7.13	7.36	7.18
ENST00000436063	3.05342	1.61043	2.2e-12	yes	up	0.29	0.68	ENSG00000067334	DNTTIP2	deoxynucleotidyltransferase terminal interacting protein 2 [Source:HGNC Symbol;Acc:HGNC:24013]	0.31	0.31	0.25	0.64	0.73	0.67
ENST00000436117	0.00035489	-11.4603	1.63e-21	yes	down	5.11333	0	ENSG00000105976	MET	MET proto-oncogene, receptor tyrosine kinase [Source:HGNC Symbol;Acc:HGNC:7029]	6.19	5.02	4.13	0	0	0
ENST00000436344	0.235191	-2.0881	1.65e-05	yes	down	1.14	0.203333	ENSG00000108244	KRT23	keratin 23 [Source:HGNC Symbol;Acc:HGNC:6438]	1.27	1.31	0.84	0.14	0.27	0.2
ENST00000436587	2.30322	1.20365	0.00218416	yes	up	0.16	0.283333	ENSG00000106392	C1GALT1	core 1 synthase, glycoprotein-N-acetylgalactosamine 3-beta-galactosyltransferase 1 [Source:HGNC Symbol;Acc:HGNC:24337]	0.17	0.12	0.19	0.23	0.35	0.27
ENST00000436844	14.9765	3.90463	1.29e-23	yes	up	1.33333	15.22	ENSG00000106628	POLD2	DNA polymerase delta 2, accessory subunit [Source:HGNC Symbol;Acc:HGNC:9176]	1.12	0.94	1.94	17.64	9.88	18.14
ENST00000437043	92.347	6.52899	0.00918792	yes	up	0	0.0533333	ENSG00000164308	ERAP2	endoplasmic reticulum aminopeptidase 2 [Source:HGNC Symbol;Acc:HGNC:29499]	0	0	0	0.05	0.11	0
ENST00000437202	2.73549	1.4518	0.00992726	yes	up	0.666667	1.42333	ENSG00000115317	HTRA2	HtrA serine peptidase 2 [Source:HGNC Symbol;Acc:HGNC:14348]	0.25	0.78	0.97	1.33	1.43	1.51
ENST00000437259	0.00794987	-6.97485	1.22e-05	yes	down	0.143333	0	ENSG00000165802	NSMF	NMDA receptor synaptonuclear signaling and neuronal migration factor [Source:HGNC Symbol;Acc:HGNC:29843]	0.23	0.1	0.1	0	0	0
ENST00000438028	0.240316	-2.05699	0.00258233	yes	down	0.64	0.116667	ENSG00000121716	PILRB	paired immunoglobin like type 2 receptor beta [Source:HGNC Symbol;Acc:HGNC:18297]	0.78	0.6	0.54	0.15	0.04	0.16
ENST00000438083	0.155199	-2.68781	0.00190179	yes	down	0.943333	0.12	ENSG00000134369	NAV1	neuron navigator 1 [Source:HGNC Symbol;Acc:HGNC:15989]	1.09	0.94	0.8	0.07	0.19	0.1
ENST00000438376	0.398952	-1.32571	0.0099796	yes	down	0.666667	0.206667	ENSG00000106012	IQCE	IQ motif containing E [Source:HGNC Symbol;Acc:HGNC:29171]	0.74	0.87	0.39	0.24	0.22	0.16
ENST00000438490	0.37652	-1.4092	0.00425325	yes	down	0.95	0.273333	ENSG00000170471	RALGAPB	Ral GTPase activating protein non-catalytic subunit beta [Source:HGNC Symbol;Acc:HGNC:29221]	1.07	0.9	0.88	0.38	0.11	0.33
ENST00000438585	0.408512	-1.29155	0.000325659	yes	down	6.06	1.83667	ENSG00000178149	DALRD3	DALR anticodon binding domain containing 3 [Source:HGNC Symbol;Acc:HGNC:25536]	7.33	6	4.85	1.42	1.58	2.51
ENST00000438848	2.67117	1.41747	0.000210782	yes	up	1.67	3.33333	ENSG00000184203	PPP1R2	protein phosphatase 1 regulatory inhibitor subunit 2 [Source:HGNC Symbol;Acc:HGNC:9288]	2.41	1.53	1.07	2.64	3.73	3.63
ENST00000438865	3.73915	1.90271	0.00677732	yes	up	0.226667	0.636667	ENSG00000177683	THAP5	THAP domain containing 5 [Source:HGNC Symbol;Acc:HGNC:23188]	0.24	0.17	0.27	0.7	0.72	0.49
ENST00000438882	2.08878	1.06266	0.000217187	yes	up	1.92	3.06333	ENSG00000115762	PLEKHB2	pleckstrin homology domain containing B2 [Source:HGNC Symbol;Acc:HGNC:19236]	1.89	2.4	1.47	2.95	3.73	2.51
ENST00000438886	21.8972	4.45267	0.000349957	yes	up	0.226667	3.64667	ENSG00000100823	APEX1	apurinic/apyrimidinic endodeoxyribonuclease 1 [Source:HGNC Symbol;Acc:HGNC:587]	0.68	0	0	2.55	6.1	2.29
ENST00000438925	0.375919	-1.41151	3.35e-18	yes	down	14.31	4.13667	ENSG00000155229	MMS19	MMS19 homolog, cytosolic iron-sulfur assembly component [Source:HGNC Symbol;Acc:HGNC:13824]	13.86	14.57	14.5	4.14	3.46	4.81
ENST00000439220	0.389177	-1.3615	6.17e-33	yes	down	19.6867	5.85667	ENSG00000103653	CSK	C-terminal Src kinase [Source:HGNC Symbol;Acc:HGNC:2444]	21.07	19.29	18.7	6.12	6.06	5.39
ENST00000439227	0.493728	-1.01821	9.95e-06	yes	down	5.62	2.11667	ENSG00000160211	G6PD	glucose-6-phosphate dehydrogenase [Source:HGNC Symbol;Acc:HGNC:4057]	6.04	5.24	5.58	1.76	2.28	2.31
ENST00000439238	2.5328	1.34073	0.00181946	yes	up	0.523333	1.01667	ENSG00000108961	RANGRF	RAN guanine nucleotide release factor [Source:HGNC Symbol;Acc:HGNC:17679]	0.49	0.58	0.5	1	1.14	0.91
ENST00000439268	0.371844	-1.42723	2.04e-05	yes	down	4.45667	1.27333	ENSG00000031823	RANBP3	RAN binding protein 3 [Source:HGNC Symbol;Acc:HGNC:9850]	4.31	5.3	3.76	1.43	1.71	0.68
ENST00000439320	126.544	6.9835	1.87e-05	yes	up	0	0.743333	ENSG00000163975	MELTF	melanotransferrin [Source:HGNC Symbol;Acc:HGNC:7037]	0	0	0	0.63	1.16	0.44
ENST00000439365	2.26456	1.17923	0.00600816	yes	up	0.546667	0.953333	ENSG00000130751	NPAS1	neuronal PAS domain protein 1 [Source:HGNC Symbol;Acc:HGNC:7894]	0.53	0.5	0.61	0.89	0.8	1.17
ENST00000439527	0.177926	-2.49065	0.000879516	yes	down	0.513333	0.0666667	ENSG00000126261	UBA2	ubiquitin like modifier activating enzyme 2 [Source:HGNC Symbol;Acc:HGNC:30661]	0.65	0.64	0.25	0.09	0.09	0.02
ENST00000439587	0.0147405	-6.08407	3.82e-06	yes	down	0.483333	0.00666667	ENSG00000137103	TMEM8B	transmembrane protein 8B [Source:HGNC Symbol;Acc:HGNC:21427]	0.79	0.39	0.27	0	0.02	0
ENST00000439637	8.57508	3.10015	0.00730465	yes	up	0.13	0.883333	ENSG00000137845	ADAM10	ADAM metallopeptidase domain 10 [Source:HGNC Symbol;Acc:HGNC:188]	0	0.15	0.24	1.3	0.84	0.51
ENST00000439696	3.09216	1.62862	3.22e-79	yes	up	26.3967	62.7633	ENSG00000185650	ZFP36L1	ZFP36 ring finger protein like 1 [Source:HGNC Symbol;Acc:HGNC:1107]	25.65	27.81	25.73	62.76	64.11	61.42
ENST00000440021	365.6	8.51412	4.05e-10	yes	up	0	0.39	ENSG00000178974	FBXO34	F-box protein 34 [Source:HGNC Symbol;Acc:HGNC:20201]	0	0	0	0.23	0.5	0.44
ENST00000440064	3.51325	1.81281	0.00603474	yes	up	0.493333	1.28	ENSG00000048649	RSF1	remodeling and spacing factor 1 [Source:HGNC Symbol;Acc:HGNC:18118]	0.59	0.61	0.28	1.02	1.74	1.08
ENST00000440081	0.223442	-2.16203	1.37e-06	yes	down	9.42667	1.56333	ENSG00000182095	TNRC18	trinucleotide repeat containing 18 [Source:HGNC Symbol;Acc:HGNC:11962]	10.61	9.77	7.9	2.51	0.74	1.44
ENST00000440097	0.482559	-1.05122	1.57e-05	yes	down	1.98	0.73	ENSG00000144791	LIMD1	LIM domains containing 1 [Source:HGNC Symbol;Acc:HGNC:6612]	2.24	2.04	1.66	0.58	0.84	0.77
ENST00000440166	0.151298	-2.72453	4.05e-06	yes	down	7.13667	0.83	ENSG00000136279	DBNL	drebrin like [Source:HGNC Symbol;Acc:HGNC:2696]	6.18	6.99	8.24	0.63	0.21	1.65
ENST00000440279	0.374905	-1.4154	4.11e-19	yes	down	26.0467	7.38667	ENSG00000112514	CUTA	cutA divalent cation tolerance homolog [Source:HGNC Symbol;Acc:HGNC:21101]	26.41	27.04	24.69	8.17	7.42	6.57
ENST00000440400	3.54149	1.82436	1.1e-07	yes	up	2.24667	6.23	ENSG00000130402	ACTN4	actinin alpha 4 [Source:HGNC Symbol;Acc:HGNC:166]	1.27	2.25	3.22	7.13	6.09	5.47
ENST00000440549	6.80394	2.76637	0.010298	yes	up	0.156667	0.833333	ENSG00000141424	SLC39A6	solute carrier family 39 member 6 [Source:HGNC Symbol;Acc:HGNC:18607]	0	0.4	0.07	0.69	1.14	0.67
ENST00000440783	4.18345	2.06469	0.000203737	yes	up	0.143333	0.466667	ENSG00000166123	GPT2	glutamic--pyruvic transaminase 2 [Source:HGNC Symbol;Acc:HGNC:18062]	0.05	0.21	0.17	0.45	0.51	0.44
ENST00000440806	4.10479	2.03731	0.000284704	yes	up	0.686667	2.08333	ENSG00000117758	STX12	syntaxin 12 [Source:HGNC Symbol;Acc:HGNC:11430]	0.77	0.92	0.37	2.85	1.71	1.69
ENST00000440851	0.116222	-3.10504	1.04e-05	yes	down	2.88333	0.256667	ENSG00000102901	CENPT	centromere protein T [Source:HGNC Symbol;Acc:HGNC:25787]	4.09	1.21	3.35	0.3	0.05	0.42
ENST00000441246	12.4693	3.64031	0.000332345	yes	up	0.05	0.503333	ENSG00000047315	POLR2B	RNA polymerase II subunit B [Source:HGNC Symbol;Acc:HGNC:9188]	0	0.02	0.13	0.58	0.44	0.49
ENST00000441275	0.310889	-1.68553	8.72e-05	yes	down	2.16667	0.506667	ENSG00000161267	BDH1	3-hydroxybutyrate dehydrogenase 1 [Source:HGNC Symbol;Acc:HGNC:1027]	2.76	1.74	2	0.73	0.46	0.33
ENST00000441391	0.203239	-2.29875	0.000128393	yes	down	0.536667	0.0833333	ENSG00000141540	TTYH2	tweety family member 2 [Source:HGNC Symbol;Acc:HGNC:13877]	0.71	0.61	0.29	0.06	0.05	0.14
ENST00000441406	0.483051	-1.04975	5.61e-05	yes	down	9.51667	3.48	ENSG00000176871	WSB2	WD repeat and SOCS box containing 2 [Source:HGNC Symbol;Acc:HGNC:19222]	9.39	11.54	7.62	4.44	3.12	2.88
ENST00000441448	2.95959	1.5654	6.76e-12	yes	up	0.683333	1.56	ENSG00000197498	RPF2	ribosome production factor 2 homolog [Source:HGNC Symbol;Acc:HGNC:20870]	0.67	0.67	0.71	1.49	1.83	1.36
ENST00000441549	4.76869	2.25359	2.49e-05	yes	up	0.213333	0.776667	ENSG00000140992	PDPK1	3-phosphoinositide dependent protein kinase 1 [Source:HGNC Symbol;Acc:HGNC:8816]	0.2	0.27	0.17	1.08	0.55	0.7
ENST00000441611	2.27401	1.18524	0.00161681	yes	up	0.496667	0.876667	ENSG00000196072	BLOC1S2	biogenesis of lysosomal organelles complex 1 subunit 2 [Source:HGNC Symbol;Acc:HGNC:20984]	0.47	0.43	0.59	0.78	1.04	0.81
ENST00000441850	147.52	7.20477	2.54e-05	yes	up	0	0.586667	ENSG00000152464	RPP38	ribonuclease P/MRP subunit p38 [Source:HGNC Symbol;Acc:HGNC:30329]	0	0	0	0.13	0.9	0.73
ENST00000441964	0.00723302	-7.11119	0.00220592	yes	down	0.22	0	ENSG00000144647	POMGNT2	protein O-linked mannose N-acetylglucosaminyltransferase 2 (beta 1,4-) [Source:HGNC Symbol;Acc:HGNC:25902]	0	0.42	0.24	0	0	0
ENST00000441998	2.13533	1.09446	7.18e-05	yes	up	9.30667	15.1433	ENSG00000204356	NELFE	negative elongation factor complex member E [Source:HGNC Symbol;Acc:HGNC:13974]	6.9	11.48	9.54	18.82	12.24	14.37
ENST00000442099	3.72347	1.89665	0.000963615	yes	up	1.64667	4.76	ENSG00000071462	BUD23	BUD23 rRNA methyltransferase and ribosome maturation factor [Source:HGNC Symbol;Acc:HGNC:16405]	0.65	1.46	2.83	3.7	5.72	4.86
ENST00000442114	0.495651	-1.0126	3.12e-05	yes	down	1.60333	0.61	ENSG00000181577	C6orf223	chromosome 6 open reading frame 223 [Source:HGNC Symbol;Acc:HGNC:28692]	1.75	1.72	1.34	0.52	0.72	0.59
ENST00000442186	0.223479	-2.16179	9.91e-06	yes	down	5.22333	0.896667	ENSG00000164062	APEH	acylaminoacyl-peptide hydrolase [Source:HGNC Symbol;Acc:HGNC:586]	4.91	4.61	6.15	0.35	1	1.34
ENST00000442628	0.462127	-1.11364	1.49e-09	yes	down	2.42333	0.856667	ENSG00000185189	NRBP2	nuclear receptor binding protein 2 [Source:HGNC Symbol;Acc:HGNC:19339]	2.37	2.7	2.2	0.88	0.85	0.84
ENST00000442686	2.02912	1.02086	0.00786733	yes	up	2.14667	3.27	ENSG00000161203	AP2M1	adaptor related protein complex 2 subunit mu 1 [Source:HGNC Symbol;Acc:HGNC:564]	2.14	2.4	1.9	3.02	4.39	2.4
ENST00000442880	2.92069	1.54631	0.000301312	yes	up	0.893333	1.98667	ENSG00000104660	LEPROTL1	leptin receptor overlapping transcript like 1 [Source:HGNC Symbol;Acc:HGNC:6555]	1.03	0.68	0.97	1.93	2.53	1.5
ENST00000442940	0.104509	-3.2583	0.000114759	yes	down	1.95667	0.14	ENSG00000006757	PNPLA4	patatin like phospholipase domain containing 4 [Source:HGNC Symbol;Acc:HGNC:24887]	3.06	1.97	0.84	0.26	0.08	0.08
ENST00000442944	102.08	6.67356	0.000466918	yes	up	0	0.223333	ENSG00000256269	HMBS	hydroxymethylbilane synthase [Source:HGNC Symbol;Acc:HGNC:4982]	0	0	0	0.06	0.5	0.11
ENST00000443439	5.50867	2.4617	1.89e-13	yes	up	0.19	0.8	ENSG00000164307	ERAP1	endoplasmic reticulum aminopeptidase 1 [Source:HGNC Symbol;Acc:HGNC:18173]	0.23	0.2	0.14	0.58	0.99	0.83
ENST00000443489	18.3511	4.1978	6.74e-09	yes	up	0.223333	3.04	ENSG00000163882	POLR2H	RNA polymerase II subunit H [Source:HGNC Symbol;Acc:HGNC:9195]	0.36	0.31	0	3.27	2.95	2.9
ENST00000443632	0.184825	-2.43577	7.85e-05	yes	down	0.426667	0.06	ENSG00000169635	HIC2	HIC ZBTB transcriptional repressor 2 [Source:HGNC Symbol;Acc:HGNC:18595]	0.47	0.44	0.37	0.04	0.02	0.12
ENST00000443791	92.3871	6.52962	0.000144176	yes	up	0	0.593333	ENSG00000074582	BCS1L	BCS1 homolog, ubiquinol-cytochrome c reductase complex chaperone [Source:HGNC Symbol;Acc:HGNC:1020]	0	0	0	0.41	0.83	0.54
ENST00000444179	0.216519	-2.20744	5.04e-12	yes	down	20.27	3.30667	ENSG00000160691	SHC1	SHC adaptor protein 1 [Source:HGNC Symbol;Acc:HGNC:10840]	18.32	22.25	20.24	2.05	3.38	4.49
ENST00000444443	2.73538	1.45174	0.00433049	yes	up	1.01	2.03667	ENSG00000106460	TMEM106B	transmembrane protein 106B [Source:HGNC Symbol;Acc:HGNC:22407]	1.06	1.24	0.73	2.25	2.38	1.48
ENST00000444469	2.67704	1.42064	1.47e-05	yes	up	4.32333	8.71	ENSG00000233493	TMEM238	transmembrane protein 238 [Source:HGNC Symbol;Acc:HGNC:40042]	4.07	4.17	4.73	11.73	6.48	7.92
ENST00000444611	71.7383	6.16467	0.000840999	yes	up	0	0.226667	ENSG00000171469	ZNF561	zinc finger protein 561 [Source:HGNC Symbol;Acc:HGNC:28684]	0	0	0	0.18	0.34	0.16
ENST00000444670	12.2187	3.61102	0.00845965	yes	up	0.02	0.183333	ENSG00000189079	ARID2	AT-rich interaction domain 2 [Source:HGNC Symbol;Acc:HGNC:18037]	0.06	0	0	0.1	0.27	0.18
ENST00000444739	3.62677	1.85869	6.15e-16	yes	up	1.39333	3.85667	ENSG00000196954	CASP4	caspase 4 [Source:HGNC Symbol;Acc:HGNC:1505]	1.44	1.3	1.44	3.75	3.85	3.97
ENST00000445139	4.37285	2.12857	0.00515348	yes	up	0.406667	1.34333	ENSG00000101361	NOP56	NOP56 ribonucleoprotein [Source:HGNC Symbol;Acc:HGNC:15911]	0.46	0.42	0.34	0.37	2.39	1.27
ENST00000445268	61.2599	5.93687	0.00201566	yes	up	0	0.326667	ENSG00000197713	RPE	ribulose-5-phosphate-3-epimerase [Source:HGNC Symbol;Acc:HGNC:10293]	0	0	0	0.38	0.21	0.39
ENST00000445328	134.528	7.07176	1.09e-05	yes	up	0	0.44	ENSG00000110871	COQ5	coenzyme Q5, methyltransferase [Source:HGNC Symbol;Acc:HGNC:28722]	0	0	0	0.57	0.24	0.51
ENST00000445686	0.0109608	-6.5115	0.00010092	yes	down	0.29	0	ENSG00000134109	EDEM1	ER degradation enhancing alpha-mannosidase like protein 1 [Source:HGNC Symbol;Acc:HGNC:18967]	0.25	0.34	0.28	0	0	0
ENST00000445902	0.485733	-1.04176	3.68e-16	yes	down	12.64	4.71	ENSG00000223501	VPS52	VPS52 subunit of GARP complex [Source:HGNC Symbol;Acc:HGNC:10518]	12.91	13.07	11.94	4.86	4.22	5.05
ENST00000446273	0.221988	-2.17144	4.65e-05	yes	down	0.236667	0.04	ENSG00000100354	TNRC6B	trinucleotide repeat containing adaptor 6B [Source:HGNC Symbol;Acc:HGNC:29190]	0.29	0.21	0.21	0.04	0.04	0.04
ENST00000446286	50.7263	5.66466	0.00588861	yes	up	0	0.606667	ENSG00000104885	DOT1L	DOT1 like histone lysine methyltransferase [Source:HGNC Symbol;Acc:HGNC:24948]	0	0	0	0.33	0.97	0.52
ENST00000446488	0.46042	-1.11898	6.87e-09	yes	down	2.14333	0.756667	ENSG00000170322	NFRKB	nuclear factor related to kappaB binding protein [Source:HGNC Symbol;Acc:HGNC:7802]	2.44	1.92	2.07	0.81	0.81	0.65
ENST00000446745	10.5205	3.39513	0.0038543	yes	up	0.0566667	0.46	ENSG00000227507	LTB	lymphotoxin beta [Source:HGNC Symbol;Acc:HGNC:6711]	0.06	0	0.11	0.29	0.58	0.51
ENST00000446747	2.70068	1.43332	7.64e-05	yes	up	0.536667	1.10667	ENSG00000147789	ZNF7	zinc finger protein 7 [Source:HGNC Symbol;Acc:HGNC:13139]	0.65	0.56	0.4	0.76	1.31	1.25
ENST00000447280	3.69548	1.88576	0.00653255	yes	up	0.19	0.52	ENSG00000135919	SERPINE2	serpin family E member 2 [Source:HGNC Symbol;Acc:HGNC:8951]	0.17	0.26	0.14	0.84	0.27	0.45
ENST00000447318	5.29199	2.40381	1.25e-06	yes	up	1.15	4.74	ENSG00000134287	ARF3	ADP ribosylation factor 3 [Source:HGNC Symbol;Acc:HGNC:654]	0.43	1.43	1.59	5.44	4.1	4.68
ENST00000447498	2.47514	1.30751	0.00236199	yes	up	3.08667	5.55667	ENSG00000146416	AIG1	androgen induced 1 [Source:HGNC Symbol;Acc:HGNC:21607]	4.26	3.23	1.77	4.42	5.65	6.6
ENST00000447578	120.761	6.91601	0.00364191	yes	up	0	0.4	ENSG00000111237	VPS29	VPS29 retromer complex component [Source:HGNC Symbol;Acc:HGNC:14340]	0	0	0	0.64	0.56	0
ENST00000447654	2.60663	1.38219	3.1e-25	yes	up	77.44	154.133	ENSG00000137309	HMGA1	high mobility group AT-hook 1 [Source:HGNC Symbol;Acc:HGNC:5010]	81.93	75.7	74.69	173.72	130.34	158.34
ENST00000447745	0.420942	-1.24831	8.36e-05	yes	down	4.76667	1.51667	ENSG00000144677	CTDSPL	CTD small phosphatase like [Source:HGNC Symbol;Acc:HGNC:16890]	5.64	4.48	4.18	1.24	1.44	1.87
ENST00000447877	0.237973	-2.07113	0.000347946	yes	down	2.3	0.42	ENSG00000197586	ENTPD6	ectonucleoside triphosphate diphosphohydrolase 6 [Source:HGNC Symbol;Acc:HGNC:3368]	1.71	2.68	2.51	0.48	0.19	0.59
ENST00000447966	0.337252	-1.5681	6.69e-31	yes	down	7.18667	1.86	ENSG00000110881	ASIC1	acid sensing ion channel subunit 1 [Source:HGNC Symbol;Acc:HGNC:100]	7.21	7.5	6.85	1.82	1.71	2.05
ENST00000448077	0.497575	-1.00702	8.02e-08	yes	down	3.8	1.46333	ENSG00000112033	PPARD	peroxisome proliferator activated receptor delta [Source:HGNC Symbol;Acc:HGNC:9235]	3.58	4.16	3.66	1.18	1.64	1.57
ENST00000448165	2.83904	1.50541	5.67e-05	yes	up	2.40667	5.12	ENSG00000108179	PPIF	peptidylprolyl isomerase F [Source:HGNC Symbol;Acc:HGNC:9259]	3.16	1.89	2.17	6.28	5.75	3.33
ENST00000448192	7.70917	2.94658	0.0083276	yes	up	0.393333	2.35	ENSG00000136271	DDX56	DEAD-box helicase 56 [Source:HGNC Symbol;Acc:HGNC:18193]	0.18	0	1	1.78	3	2.27
ENST00000448392	2.64564	1.40362	0.00897114	yes	up	0.166667	0.343333	ENSG00000103978	TMEM87A	transmembrane protein 87A [Source:HGNC Symbol;Acc:HGNC:24522]	0.23	0.16	0.11	0.29	0.49	0.25
ENST00000448530	3.7712	1.91502	0.000306237	yes	up	0.843333	2.37333	ENSG00000165280	VCP	valosin containing protein [Source:HGNC Symbol;Acc:HGNC:12666]	1.38	0.76	0.39	2.61	2.92	1.59
ENST00000448587	0.247715	-2.01325	2.41e-05	yes	down	0.516667	0.1	ENSG00000223573	TINCR	TINCR ubiquitin domain containing [Source:HGNC Symbol;Acc:HGNC:14607]	0.61	0.58	0.36	0.06	0.11	0.13
ENST00000448616	0.174623	-2.51768	7.83e-30	yes	down	2.91667	0.393333	ENSG00000130720	FIBCD1	fibrinogen C domain containing 1 [Source:HGNC Symbol;Acc:HGNC:25922]	3.26	2.78	2.71	0.36	0.47	0.35
ENST00000448812	0.00786521	-6.9903	8.85e-06	yes	down	0.783333	0	ENSG00000170485	NPAS2	neuronal PAS domain protein 2 [Source:HGNC Symbol;Acc:HGNC:7895]	0.59	1.01	0.75	0	0	0
ENST00000448814	3.47634	1.79757	1.53e-06	yes	up	0.346667	0.933333	ENSG00000214413	BBIP1	BBSome interacting protein 1 [Source:HGNC Symbol;Acc:HGNC:28093]	0.3	0.41	0.33	0.97	1.04	0.79
ENST00000448933	0.470839	-1.08669	0.00398818	yes	down	1.55333	0.56	ENSG00000164402	SEPTIN8	septin 8 [Source:HGNC Symbol;Acc:HGNC:16511]	1.5	1.79	1.37	0.84	0.35	0.49
ENST00000449264	52.3365	5.70975	0.000308854	yes	up	0.00333333	0.19	ENSG00000232810	TNF	tumor necrosis factor [Source:HGNC Symbol;Acc:HGNC:11892]	0	0	0.01	0.13	0.24	0.2
ENST00000449277	3.07852	1.62224	0.000453057	yes	up	0.22	0.516667	ENSG00000068305	MEF2A	myocyte enhancer factor 2A [Source:HGNC Symbol;Acc:HGNC:6993]	0.23	0.31	0.12	0.32	0.66	0.57
ENST00000449340	3.29141	1.71871	0.00268786	yes	up	0.496667	1.22667	ENSG00000116455	WDR77	WD repeat domain 77 [Source:HGNC Symbol;Acc:HGNC:29652]	0.68	0.29	0.52	1.13	0.94	1.61
ENST00000449479	3.80106	1.9264	0.00453325	yes	up	0.656667	1.83667	ENSG00000132376	INPP5K	inositol polyphosphate-5-phosphatase K [Source:HGNC Symbol;Acc:HGNC:33882]	0.85	0.99	0.13	2.05	1.71	1.75
ENST00000450136	0.404117	-1.30716	1.53e-07	yes	down	2.12333	0.663333	ENSG00000119401	TRIM32	tripartite motif containing 32 [Source:HGNC Symbol;Acc:HGNC:16380]	2.16	1.91	2.3	0.51	0.69	0.79
ENST00000450375	0.0167101	-5.90314	0.00275214	yes	down	0.7	0	ENSG00000175193	PARL	presenilin associated rhomboid like [Source:HGNC Symbol;Acc:HGNC:18253]	0.34	1.1	0.66	0	0	0
ENST00000451315	2.43379	1.2832	1.77e-14	yes	up	4.23667	7.87	ENSG00000225921	NOL7	nucleolar protein 7 [Source:HGNC Symbol;Acc:HGNC:21040]	4.48	4.05	4.18	8.69	7.86	7.06
ENST00000451343	0.204241	-2.29166	0.00208989	yes	down	0.183333	0.03	ENSG00000168477	TNXB	tenascin XB [Source:HGNC Symbol;Acc:HGNC:11976]	0.19	0.19	0.17	0.02	0.04	0.03
ENST00000451463	0.327637	-1.60983	0.000460647	yes	down	0.913333	0.23	ENSG00000071051	NCK2	NCK adaptor protein 2 [Source:HGNC Symbol;Acc:HGNC:7665]	0.83	1.07	0.84	0.25	0.17	0.27
ENST00000451519	0.463678	-1.10881	0.00700119	yes	down	2.41	0.85	ENSG00000176428	VPS37D	VPS37D subunit of ESCRT-I [Source:HGNC Symbol;Acc:HGNC:18287]	2.3	2.35	2.58	1.12	0.51	0.92
ENST00000451794	43.8101	5.45319	0.00989228	yes	up	0	0.0933333	ENSG00000163121	NEURL3	neuralized E3 ubiquitin protein ligase 3 [Source:HGNC Symbol;Acc:HGNC:25162]	0	0	0	0.09	0.07	0.12
ENST00000451956	2.85565	1.51382	2.79e-05	yes	up	0.84	1.83333	ENSG00000114353	GNAI2	G protein subunit alpha i2 [Source:HGNC Symbol;Acc:HGNC:4385]	0.85	0.82	0.85	1.19	2.18	2.13
ENST00000451997	0.405709	-1.30148	8.51e-23	yes	down	6.75333	2.1	ENSG00000285304	Z83844.2	novel protein	7.52	6.43	6.31	1.86	2.28	2.16
ENST00000452070	4.21345	2.075	0.00506366	yes	up	0.16	0.523333	ENSG00000163703	CRELD1	cysteine rich with EGF like domains 1 [Source:HGNC Symbol;Acc:HGNC:14630]	0.17	0.07	0.24	0.51	0.22	0.84
ENST00000452088	0.21424	-2.2227	0.000854558	yes	down	0.783333	0.126667	ENSG00000104953	TLE6	TLE family member 6, subcortical maternal complex member [Source:HGNC Symbol;Acc:HGNC:30788]	1.05	0.52	0.78	0.19	0.15	0.04
ENST00000452449	5.12902	2.35868	2.63e-06	yes	up	0.113333	0.44	ENSG00000065060	UHRF1BP1	UHRF1 binding protein 1 [Source:HGNC Symbol;Acc:HGNC:21216]	0.18	0.09	0.07	0.41	0.34	0.57
ENST00000452499	2.0895	1.06316	0.00106772	yes	up	5.46667	8.34333	ENSG00000157992	KRTCAP3	keratinocyte associated protein 3 [Source:HGNC Symbol;Acc:HGNC:28943]	6.15	5.05	5.2	9.53	7.17	8.33
ENST00000452588	0.490853	-1.02664	0.000155428	yes	down	2.02333	0.756667	ENSG00000158545	ZC3H18	zinc finger CCCH-type containing 18 [Source:HGNC Symbol;Acc:HGNC:25091]	2.16	2.5	1.41	0.76	0.84	0.67
ENST00000452755	4.83638	2.27393	0.000929176	yes	up	0.0933333	0.343333	ENSG00000134668	SPOCD1	SPOC domain containing 1 [Source:HGNC Symbol;Acc:HGNC:26338]	0.11	0.04	0.13	0.33	0.32	0.38
ENST00000452779	73.6282	6.20219	0.000625804	yes	up	0.00333333	0.416667	ENSG00000198930	CSAG1	chondrosarcoma associated gene 1 [Source:HGNC Symbol;Acc:HGNC:24294]	0	0	0.01	0.3	0.54	0.41
ENST00000453066	0.388774	-1.36299	2.02e-05	yes	down	1.8	0.533333	ENSG00000167711	SERPINF2	serpin family F member 2 [Source:HGNC Symbol;Acc:HGNC:9075]	1.87	1.88	1.65	0.54	0.39	0.67
ENST00000453408	0.356646	-1.48744	0.00155723	yes	down	0.88	0.243333	ENSG00000141503	MINK1	misshapen like kinase 1 [Source:HGNC Symbol;Acc:HGNC:17565]	1.11	0.77	0.76	0.19	0.14	0.4
ENST00000453464	2.44222	1.28819	9.74e-07	yes	up	1.31333	2.46333	ENSG00000237330	RNF223	ring finger protein 223 [Source:HGNC Symbol;Acc:HGNC:40020]	1.13	1.4	1.41	2.75	2.28	2.36
ENST00000453882	2.48235	1.31171	0.00818011	yes	up	2.69333	4.93333	ENSG00000250151	ARPC4-TTLL3	ARPC4-TTLL3 readthrough [Source:HGNC Symbol;Acc:HGNC:38830]	2.19	4.39	1.5	5.04	5.85	3.91
ENST00000453890	0.320957	-1.63955	1.45e-09	yes	down	0.886667	0.22	ENSG00000002746	HECW1	HECT, C2 and WW domain containing E3 ubiquitin protein ligase 1 [Source:HGNC Symbol;Acc:HGNC:22195]	0.92	0.84	0.9	0.22	0.19	0.25
ENST00000454177	74.0944	6.21129	0.00077116	yes	up	0	0.0733333	ENSG00000163788	SNRK	SNF related kinase [Source:HGNC Symbol;Acc:HGNC:30598]	0	0	0	0.08	0.1	0.04
ENST00000454366	0.414321	-1.27118	6.37e-20	yes	down	9.42667	2.98333	ENSG00000075218	GTSE1	G2 and S-phase expressed 1 [Source:HGNC Symbol;Acc:HGNC:13698]	10.17	9.77	8.34	3.02	2.66	3.27
ENST00000454497	3.58394	1.84155	0.00878787	yes	up	0.113333	0.3	ENSG00000164164	OTUD4	OTU deubiquitinase 4 [Source:HGNC Symbol;Acc:HGNC:24949]	0.24	0.03	0.07	0.26	0.35	0.29
ENST00000454591	82.7434	6.37057	0.000361867	yes	up	0	0.17	ENSG00000093144	ECHDC1	ethylmalonyl-CoA decarboxylase 1 [Source:HGNC Symbol;Acc:HGNC:21489]	0	0	0	0.25	0.13	0.13
ENST00000454678	0.378845	-1.40032	1.75e-09	yes	down	2.65333	0.763333	ENSG00000234127	TRIM26	tripartite motif containing 26 [Source:HGNC Symbol;Acc:HGNC:12962]	2.99	2.87	2.1	0.9	0.67	0.72
ENST00000455511	0.442618	-1.17587	1.18e-14	yes	down	3.99667	1.35667	ENSG00000196510	ANAPC7	anaphase promoting complex subunit 7 [Source:HGNC Symbol;Acc:HGNC:17380]	4.19	4.08	3.72	1.26	1.34	1.47
ENST00000455537	0.36197	-1.46606	0.00165721	yes	down	0.53	0.15	ENSG00000155980	KIF5A	kinesin family member 5A [Source:HGNC Symbol;Acc:HGNC:6323]	0.44	0.73	0.42	0.08	0.16	0.21
ENST00000455584	62.8055	5.97282	6.47e-12	yes	up	0.00666667	0.413333	ENSG00000251537	AC005324.3	novel tripartite motif-containing 16 (TRIM16) and CMT1A duplicated region transcript 1 (CDRT1) protein	0	0.02	0	0.31	0.52	0.41
ENST00000455635	3.23608	1.69425	8.47e-08	yes	up	6.04333	14.8	ENSG00000171345	KRT19	keratin 19 [Source:HGNC Symbol;Acc:HGNC:6436]	6.79	4.53	6.81	9.55	18.45	16.4
ENST00000455784	0.24642	-2.02081	6.28e-19	yes	down	3.78	0.716667	ENSG00000184702	SEPTIN5	septin 5 [Source:HGNC Symbol;Acc:HGNC:9164]	3.5	4.04	3.8	0.73	0.73	0.69
ENST00000455915	0.388243	-1.36497	2.11e-06	yes	down	1.27667	0.38	ENSG00000100401	RANGAP1	Ran GTPase activating protein 1 [Source:HGNC Symbol;Acc:HGNC:9854]	1.53	1.17	1.13	0.27	0.48	0.39
ENST00000456234	0.263204	-1.92575	0.00314319	yes	down	1.56333	0.32	ENSG00000139546	TARBP2	TARBP2 subunit of RISC loading complex [Source:HGNC Symbol;Acc:HGNC:11569]	0.75	1.9	2.04	0.33	0.49	0.14
ENST00000456735	18.3522	4.19788	0.00226096	yes	up	0.00666667	0.0866667	ENSG00000196712	NF1	neurofibromin 1 [Source:HGNC Symbol;Acc:HGNC:7765]	0.02	0	0	0.04	0.16	0.06
ENST00000456754	2.38151	1.25188	8.18e-11	yes	up	7.83667	14.1867	ENSG00000102265	TIMP1	TIMP metallopeptidase inhibitor 1 [Source:HGNC Symbol;Acc:HGNC:11820]	7.31	8.85	7.35	16.39	13.73	12.44
ENST00000456764	0.465656	-1.10266	5.28e-06	yes	down	20.46	7.22667	ENSG00000115457	IGFBP2	insulin like growth factor binding protein 2 [Source:HGNC Symbol;Acc:HGNC:5471]	20.54	20.95	19.89	7.61	9.1	4.97
ENST00000456909	0.471251	-1.08543	3.3e-12	yes	down	4.73	1.71	ENSG00000144589	STK11IP	serine/threonine kinase 11 interacting protein [Source:HGNC Symbol;Acc:HGNC:19184]	4.96	4.91	4.32	1.73	1.51	1.89
ENST00000457098	0.156671	-2.67419	0.00739651	yes	down	0.753333	0.09	ENSG00000115207	GTF3C2	general transcription factor IIIC subunit 2 [Source:HGNC Symbol;Acc:HGNC:4665]	0.74	1.2	0.32	0.13	0.06	0.08
ENST00000457153	120.825	6.91677	0.00473231	yes	up	0	0.0766667	ENSG00000067715	SYT1	synaptotagmin 1 [Source:HGNC Symbol;Acc:HGNC:11509]	0	0	0	0.04	0.19	0
ENST00000457286	0.0455142	-4.45754	0.00186622	yes	down	0.873333	0.0333333	ENSG00000106266	SNX8	sorting nexin 8 [Source:HGNC Symbol;Acc:HGNC:14972]	1.47	0.56	0.59	0	0	0.1
ENST00000457354	2.28301	1.19094	6.61e-05	yes	up	0.68	1.21	ENSG00000139921	TMX1	thioredoxin related transmembrane protein 1 [Source:HGNC Symbol;Acc:HGNC:15487]	0.66	0.55	0.83	1.03	1.52	1.08
ENST00000457542	0.482385	-1.05174	1.84e-14	yes	down	3.02	1.12	ENSG00000137802	MAPKBP1	mitogen-activated protein kinase binding protein 1 [Source:HGNC Symbol;Acc:HGNC:29536]	3.23	3.07	2.76	1.05	1.04	1.27
ENST00000457749	4.01034	2.00372	0.00512364	yes	up	0.0433333	0.123333	ENSG00000198538	ZNF28	zinc finger protein 28 [Source:HGNC Symbol;Acc:HGNC:13073]	0.06	0.02	0.05	0.13	0.11	0.13
ENST00000457889	0.419938	-1.25175	0.000392913	yes	down	2.59	0.823333	ENSG00000163171	CDC42EP3	CDC42 effector protein 3 [Source:HGNC Symbol;Acc:HGNC:16943]	3.05	2.56	2.16	0.66	1.01	0.8
ENST00000457894	0.473284	-1.07922	1.87e-14	yes	down	8.78	3.18	ENSG00000165175	MID1IP1	MID1 interacting protein 1 [Source:HGNC Symbol;Acc:HGNC:20715]	9.51	8.26	8.57	2.93	3.46	3.15
ENST00000458142	0.472018	-1.08309	0.00207561	yes	down	0.95	0.346667	ENSG00000155034	FBXL18	F-box and leucine rich repeat protein 18 [Source:HGNC Symbol;Acc:HGNC:21874]	0.96	0.9	0.99	0.24	0.4	0.4
ENST00000458205	17.8742	4.15981	0.00503536	yes	up	0.01	0.11	ENSG00000076242	MLH1	mutL homolog 1 [Source:HGNC Symbol;Acc:HGNC:7127]	0.03	0	0	0.11	0.14	0.08
ENST00000458229	6.48082	2.69618	0.00634516	yes	up	0.166667	0.84	ENSG00000155380	SLC16A1	solute carrier family 16 member 1 [Source:HGNC Symbol;Acc:HGNC:10922]	0.23	0	0.27	1.07	0.61	0.84
ENST00000458235	0.358028	-1.48186	1.13e-13	yes	down	1.37333	0.376667	ENSG00000105639	JAK3	Janus kinase 3 [Source:HGNC Symbol;Acc:HGNC:6193]	1.59	1.33	1.2	0.38	0.38	0.37
ENST00000458431	0.302664	-1.72421	0.0028144	yes	down	0.483333	0.113333	ENSG00000182134	TDRKH	tudor and KH domain containing [Source:HGNC Symbol;Acc:HGNC:11713]	0.54	0.43	0.48	0.16	0.06	0.12
ENST00000458508	0.273481	-1.87049	8.53e-05	yes	down	0.836667	0.173333	ENSG00000090924	PLEKHG2	pleckstrin homology and RhoGEF domain containing G2 [Source:HGNC Symbol;Acc:HGNC:29515]	0.99	0.81	0.71	0.14	0.09	0.29
ENST00000458537	108.543	6.76212	0.000105696	yes	up	0	0.0466667	ENSG00000136603	SKIL	SKI like proto-oncogene [Source:HGNC Symbol;Acc:HGNC:10897]	0	0	0	0.08	0.03	0.03
ENST00000458591	2.63503	1.39782	0.00285972	yes	up	0.326667	0.68	ENSG00000092108	SCFD1	sec1 family domain containing 1 [Source:HGNC Symbol;Acc:HGNC:20726]	0.23	0.33	0.42	0.55	0.9	0.59
ENST00000458689	3.19057	1.67381	8.25e-05	yes	up	0.256667	0.623333	ENSG00000066855	MTFR1	mitochondrial fission regulator 1 [Source:HGNC Symbol;Acc:HGNC:29510]	0.24	0.32	0.21	0.47	0.63	0.77
ENST00000458695	0.179718	-2.4762	5.84e-12	yes	down	12.6467	1.74	ENSG00000162521	RBBP4	RB binding protein 4, chromatin remodeling factor [Source:HGNC Symbol;Acc:HGNC:9887]	13.77	13.5	10.67	0.95	1.4	2.87
ENST00000459628	4.72861	2.24142	2.98e-05	yes	up	0.233333	0.85	ENSG00000171723	GPHN	gephyrin [Source:HGNC Symbol;Acc:HGNC:15465]	0.27	0.25	0.18	1.04	0.48	1.03
ENST00000459968	0.320092	-1.64344	0.00137197	yes	down	1.23333	0.306667	ENSG00000148335	NTMT1	N-terminal Xaa-Pro-Lys N-methyltransferase 1 [Source:HGNC Symbol;Acc:HGNC:23373]	1.17	1.31	1.22	0.22	0.27	0.43
ENST00000460472	141.745	7.14715	5.37e-06	yes	up	0	0.00333333	ENSG00000155657	TTN	titin [Source:HGNC Symbol;Acc:HGNC:12403]	0	0	0	0	0.01	0
ENST00000460874	0.402409	-1.31327	1.29e-08	yes	down	6.51333	1.97667	ENSG00000099810	MTAP	methylthioadenosine phosphorylase [Source:HGNC Symbol;Acc:HGNC:7413]	8.14	6.68	4.72	1.92	2	2.01
ENST00000462082	0.0413086	-4.59741	8.18e-05	yes	down	3.12333	0.0933333	ENSG00000069849	ATP1B3	ATPase Na+/K+ transporting subunit beta 3 [Source:HGNC Symbol;Acc:HGNC:806]	4.14	3.2	2.03	0.28	0	0
ENST00000462322	2.21387	1.14657	0.00910275	yes	up	0.943333	1.58667	ENSG00000240204	SMKR1	small lysine rich protein 1 [Source:HGNC Symbol;Acc:HGNC:43561]	0.99	0.73	1.11	1.96	1.55	1.25
ENST00000462460	33.9676	5.08609	3.2e-16	yes	up	0.0366667	0.976667	ENSG00000116584	ARHGEF2	Rho/Rac guanine nucleotide exchange factor 2 [Source:HGNC Symbol;Acc:HGNC:682]	0	0.06	0.05	0.86	1.04	1.03
ENST00000462787	0.418842	-1.25552	9.36e-11	yes	down	2.44333	0.786667	ENSG00000113810	SMC4	structural maintenance of chromosomes 4 [Source:HGNC Symbol;Acc:HGNC:14013]	2.55	2.34	2.44	0.78	0.67	0.91
ENST00000462990	0.112502	-3.15198	0.00134468	yes	down	13.7333	1.17	ENSG00000105568	PPP2R1A	protein phosphatase 2 scaffold subunit Aalpha [Source:HGNC Symbol;Acc:HGNC:9302]	10.82	14.53	15.85	2.67	0.66	0.18
ENST00000463151	4.7967	2.26204	0.00590376	yes	up	0.123333	0.453333	ENSG00000066135	KDM4A	lysine demethylase 4A [Source:HGNC Symbol;Acc:HGNC:22978]	0.08	0.12	0.17	0.41	0.58	0.37
ENST00000463598	2.20031	1.13771	0.000403197	yes	up	1.42333	2.37	ENSG00000101247	NDUFAF5	NADH:ubiquinone oxidoreductase complex assembly factor 5 [Source:HGNC Symbol;Acc:HGNC:15899]	1.59	1.6	1.08	2.45	2.57	2.09
ENST00000464085	30.6515	4.93789	0.00255897	yes	up	0.0166667	0.396667	ENSG00000116922	C1orf109	chromosome 1 open reading frame 109 [Source:HGNC Symbol;Acc:HGNC:26039]	0	0.05	0	0.5	0.58	0.11
ENST00000464139	0.498361	-1.00474	0.00869831	yes	down	1.18333	0.453333	ENSG00000126216	TUBGCP3	tubulin gamma complex associated protein 3 [Source:HGNC Symbol;Acc:HGNC:18598]	1.05	1.41	1.09	0.57	0.48	0.31
ENST00000464171	91.3674	6.51361	0.000525941	yes	up	0	0.116667	ENSG00000174891	RSRC1	arginine and serine rich coiled-coil 1 [Source:HGNC Symbol;Acc:HGNC:24152]	0	0	0	0.03	0.2	0.12
ENST00000464275	0.206405	-2.27645	0.00407404	yes	down	0.46	0.0766667	ENSG00000120913	PDLIM2	PDZ and LIM domain 2 [Source:HGNC Symbol;Acc:HGNC:13992]	0.38	0.59	0.41	0.06	0.03	0.14
ENST00000465139	0.492243	-1.02256	4.24e-18	yes	down	11.2333	4.23667	ENSG00000140350	ANP32A	acidic nuclear phosphoprotein 32 family member A [Source:HGNC Symbol;Acc:HGNC:13233]	11.65	12.06	9.99	3.95	4.23	4.53
ENST00000465482	13.5815	3.76357	4.13e-19	yes	up	0.38	3.93333	ENSG00000239620	PRR20G	proline rich 20G [Source:HGNC Symbol;Acc:HGNC:53837]	0.3	0.29	0.55	4.7	3.33	3.77
ENST00000465503	0.328757	-1.60491	0.00174098	yes	down	0.513333	0.126667	ENSG00000109689	STIM2	stromal interaction molecule 2 [Source:HGNC Symbol;Acc:HGNC:19205]	0.71	0.45	0.38	0.07	0.13	0.18
ENST00000465829	0.346825	-1.52772	1.42e-05	yes	down	0.393333	0.103333	ENSG00000170667	RASA4B	RAS p21 protein activator 4B [Source:HGNC Symbol;Acc:HGNC:35202]	0.39	0.36	0.43	0.09	0.12	0.1
ENST00000466936	2.63695	1.39887	4.86e-05	yes	up	0.613333	1.24	ENSG00000168615	ADAM9	ADAM metallopeptidase domain 9 [Source:HGNC Symbol;Acc:HGNC:216]	0.59	0.81	0.44	1.12	1.39	1.21
ENST00000467825	10.6378	3.41112	0.00439787	yes	up	0.116667	0.936667	ENSG00000142541	RPL13A	ribosomal protein L13a [Source:HGNC Symbol;Acc:HGNC:10304]	0.19	0.16	0	0.95	1.62	0.24
ENST00000468050	0.379513	-1.39778	0.00790294	yes	down	11.97	3.28	ENSG00000067057	PFKP	phosphofructokinase, platelet [Source:HGNC Symbol;Acc:HGNC:8878]	17.36	13.46	5.09	2.3	2.65	4.89
ENST00000468206	0.404693	-1.3051	1.24e-06	yes	down	1.27333	0.396667	ENSG00000127084	FGD3	FYVE, RhoGEF and PH domain containing 3 [Source:HGNC Symbol;Acc:HGNC:16027]	1.31	1.22	1.29	0.36	0.38	0.45
ENST00000469256	0.481771	-1.05358	0.00305244	yes	down	10.2567	3.74	ENSG00000143179	UCK2	uridine-cytidine kinase 2 [Source:HGNC Symbol;Acc:HGNC:12562]	9.06	10.09	11.62	4.67	2.25	4.3
ENST00000469605	37.9997	5.24792	2.8e-29	yes	up	1.04667	29.47	ENSG00000114391	RPL24	ribosomal protein L24 [Source:HGNC Symbol;Acc:HGNC:10325]	1.12	1.17	0.85	52.58	22.59	13.24
ENST00000469623	0.47762	-1.06606	0.000232501	yes	down	1.22333	0.45	ENSG00000164086	DUSP7	dual specificity phosphatase 7 [Source:HGNC Symbol;Acc:HGNC:3073]	1.06	1.25	1.36	0.43	0.45	0.47
ENST00000470834	0.416089	-1.26503	0.00270356	yes	down	0.546667	0.176667	ENSG00000154310	TNIK	TRAF2 and NCK interacting kinase [Source:HGNC Symbol;Acc:HGNC:30765]	0.59	0.4	0.65	0.17	0.22	0.14
ENST00000471204	0.222107	-2.17068	0.000665773	yes	down	6.95667	1.15333	ENSG00000116251	RPL22	ribosomal protein L22 [Source:HGNC Symbol;Acc:HGNC:10315]	7.4	5.26	8.21	1.64	0.3	1.52
ENST00000471522	0.475033	-1.0739	0.00529522	yes	down	8.09	2.89667	ENSG00000168268	NT5DC2	5'-nucleotidase domain containing 2 [Source:HGNC Symbol;Acc:HGNC:25717]	6.92	7.51	9.84	3.59	1.96	3.14
ENST00000471595	2.33464	1.2232	0.000916294	yes	up	0.24	0.433333	ENSG00000114054	PCCB	propionyl-CoA carboxylase subunit beta [Source:HGNC Symbol;Acc:HGNC:8654]	0.22	0.25	0.25	0.32	0.62	0.36
ENST00000471696	2.20047	1.13781	2.91e-10	yes	up	1.46	2.47333	ENSG00000198843	SELENOT	selenoprotein T [Source:HGNC Symbol;Acc:HGNC:18136]	1.43	1.62	1.33	2.26	2.85	2.31
ENST00000471876	0.00190615	-9.03512	4.42e-11	yes	down	1.23667	0	ENSG00000160753	RUSC1	RUN and SH3 domain containing 1 [Source:HGNC Symbol;Acc:HGNC:17153]	0.89	0.8	2.02	0	0	0
ENST00000472642	0.0846729	-3.56196	2.37e-05	yes	down	2.64333	0.166667	ENSG00000106615	RHEB	Ras homolog, mTORC1 binding [Source:HGNC Symbol;Acc:HGNC:10011]	2.59	2.89	2.45	0.19	0.31	0
ENST00000473363	2.00937	1.00675	0.00400009	yes	up	1.79	2.73333	ENSG00000273088	AL713999.1	novel protein	1.77	1.57	2.03	2.8	2.44	2.96
ENST00000473717	0.0419771	-4.57425	0.000109453	yes	down	1.10667	0.0333333	ENSG00000133477	FAM83F	family with sequence similarity 83 member F [Source:HGNC Symbol;Acc:HGNC:25148]	0.91	0.84	1.57	0	0	0.1
ENST00000473997	0.436381	-1.19634	7.95e-06	yes	down	6.67	2.21333	ENSG00000101391	CDK5RAP1	CDK5 regulatory subunit associated protein 1 [Source:HGNC Symbol;Acc:HGNC:15880]	7.6	5.71	6.7	2.93	1.81	1.9
ENST00000474120	2.6903	1.42777	8.12e-07	yes	up	2.73667	5.64667	ENSG00000214253	FIS1	fission, mitochondrial 1 [Source:HGNC Symbol;Acc:HGNC:21689]	2.24	2.83	3.14	5.86	4.8	6.28
ENST00000474629	2.25569	1.17357	0.000419982	yes	up	0.21	0.37	ENSG00000173193	PARP14	poly(ADP-ribose) polymerase family member 14 [Source:HGNC Symbol;Acc:HGNC:29232]	0.21	0.18	0.24	0.32	0.48	0.31
ENST00000475111	2.18195	1.12562	0.000302097	yes	up	0.563333	0.953333	ENSG00000112697	TMEM30A	transmembrane protein 30A [Source:HGNC Symbol;Acc:HGNC:16667]	0.48	0.59	0.62	0.82	1.14	0.9
ENST00000475304	2.97474	1.57276	0.0093952	yes	up	0.44	1.00333	ENSG00000231925	TAPBP	TAP binding protein [Source:HGNC Symbol;Acc:HGNC:11566]	0.55	0.15	0.62	0.84	0.86	1.31
ENST00000476217	2.25639	1.17402	2.57e-07	yes	up	4.98333	8.5	ENSG00000114850	SSR3	signal sequence receptor subunit 3 [Source:HGNC Symbol;Acc:HGNC:11325]	5.66	3.96	5.33	8.37	8.37	8.76
ENST00000476832	2.09773	1.06883	3.58e-06	yes	up	1.29333	2.08667	ENSG00000119523	ALG2	ALG2 alpha-1,3/1,6-mannosyltransferase [Source:HGNC Symbol;Acc:HGNC:23159]	1.15	1.48	1.25	2.32	2.01	1.93
ENST00000476941	2.51384	1.32989	0.00265284	yes	up	0.126667	0.246667	ENSG00000144935	TRPC1	transient receptor potential cation channel subfamily C member 1 [Source:HGNC Symbol;Acc:HGNC:12333]	0.13	0.1	0.15	0.21	0.27	0.26
ENST00000476978	0.488247	-1.03432	0.00985427	yes	down	1.08	0.406667	ENSG00000204219	TCEA3	transcription elongation factor A3 [Source:HGNC Symbol;Acc:HGNC:11615]	1.08	1.25	0.91	0.3	0.5	0.42
ENST00000477535	0.0192701	-5.69749	0.00485178	yes	down	0.166667	0	ENSG00000128604	IRF5	interferon regulatory factor 5 [Source:HGNC Symbol;Acc:HGNC:6120]	0.28	0.09	0.13	0	0	0
ENST00000477593	0.23681	-2.0782	7.06e-05	yes	down	0.343333	0.0633333	ENSG00000051382	PIK3CB	phosphatidylinositol-4,5-bisphosphate 3-kinase catalytic subunit beta [Source:HGNC Symbol;Acc:HGNC:8976]	0.32	0.32	0.39	0.03	0.08	0.08
ENST00000477616	0.267673	-1.90145	1.99e-05	yes	down	0.49	0.103333	ENSG00000131398	KCNC3	potassium voltage-gated channel subfamily C member 3 [Source:HGNC Symbol;Acc:HGNC:6235]	0.65	0.47	0.35	0.13	0.06	0.12
ENST00000479339	0.0956598	-3.38594	0.000308624	yes	down	0.7	0.05	ENSG00000153721	CNKSR3	CNKSR family member 3 [Source:HGNC Symbol;Acc:HGNC:23034]	0.93	0.67	0.5	0	0.04	0.11
ENST00000479502	16.8241	4.07246	0.00162984	yes	up	0.06	0.763333	ENSG00000125962	ARMCX5	armadillo repeat containing X-linked 5 [Source:HGNC Symbol;Acc:HGNC:25772]	0.18	0	0	0.68	0.85	0.76
ENST00000479907	65.0224	6.02287	2.1e-07	yes	up	0.0133333	0.593333	ENSG00000170265	ZNF282	zinc finger protein 282 [Source:HGNC Symbol;Acc:HGNC:13076]	0.04	0	0	0.93	0.48	0.37
ENST00000479918	2.92839	1.55011	6.22e-05	yes	up	0.93	2.11667	ENSG00000117500	TMED5	transmembrane p24 trafficking protein 5 [Source:HGNC Symbol;Acc:HGNC:24251]	0.59	1.08	1.12	2.08	2.28	1.99
ENST00000480282	10.9893	3.45803	0.00066345	yes	up	0.0633333	0.53	ENSG00000114529	C3orf52	chromosome 3 open reading frame 52 [Source:HGNC Symbol;Acc:HGNC:26255]	0.12	0.07	0	0.51	0.73	0.35
ENST00000480951	4.54016	2.18274	1.42e-05	yes	up	0.46	1.55333	ENSG00000145919	BOD1	biorientation of chromosomes in cell division 1 [Source:HGNC Symbol;Acc:HGNC:25114]	0.49	0.56	0.33	1.41	1.94	1.31
ENST00000481130	55.0229	5.78196	0.0032036	yes	up	0	0.36	ENSG00000117298	ECE1	endothelin converting enzyme 1 [Source:HGNC Symbol;Acc:HGNC:3146]	0	0	0	0.35	0.43	0.3
ENST00000481261	0.00522446	-7.5805	5.32e-07	yes	down	0.346667	0	ENSG00000071242	RPS6KA2	ribosomal protein S6 kinase A2 [Source:HGNC Symbol;Acc:HGNC:10431]	0.3	0.56	0.18	0	0	0
ENST00000481591	0.438038	-1.19087	7.94e-06	yes	down	5.92	1.97333	ENSG00000082781	ITGB5	integrin subunit beta 5 [Source:HGNC Symbol;Acc:HGNC:6160]	6.93	4.59	6.24	2.17	1.99	1.76
ENST00000481739	0.494474	-1.01603	7.01e-22	yes	down	7.83667	2.96667	ENSG00000186350	RXRA	retinoid X receptor alpha [Source:HGNC Symbol;Acc:HGNC:10477]	8.72	8.1	6.69	3.03	2.94	2.93
ENST00000481777	2.99949	1.58472	0.00640572	yes	up	3.61333	7.70333	ENSG00000143436	MRPL9	mitochondrial ribosomal protein L9 [Source:HGNC Symbol;Acc:HGNC:14277]	5.39	4.18	1.27	10.9	6.82	5.39
ENST00000481970	2.78824	1.47936	0.00634671	yes	up	0.28	0.613333	ENSG00000240303	ACAD11	acyl-CoA dehydrogenase family member 11 [Source:HGNC Symbol;Acc:HGNC:30211]	0.29	0.25	0.3	0.46	0.96	0.42
ENST00000482108	0.437976	-1.19108	2.09e-06	yes	down	0.656667	0.223333	ENSG00000242265	PEG10	paternally expressed 10 [Source:HGNC Symbol;Acc:HGNC:14005]	0.73	0.64	0.6	0.19	0.26	0.22
ENST00000482387	2.26186	1.17751	0.00436372	yes	up	0.223333	0.39	ENSG00000163689	CFAP20DC	CFAP20 domain containing [Source:HGNC Symbol;Acc:HGNC:24763]	0.2	0.2	0.27	0.43	0.38	0.36
ENST00000482504	0.00416298	-7.90817	2.51e-08	yes	down	0.88	0	ENSG00000097033	SH3GLB1	SH3 domain containing GRB2 like, endophilin B1 [Source:HGNC Symbol;Acc:HGNC:10833]	0.67	0.81	1.16	0	0	0
ENST00000483039	0.00961068	-6.70115	3.71e-05	yes	down	0.5	0	ENSG00000161955	TNFSF13	TNF superfamily member 13 [Source:HGNC Symbol;Acc:HGNC:11928]	0.48	0.46	0.56	0	0	0
ENST00000483348	13.2756	3.73071	0.0089251	yes	up	0.05	0.456667	ENSG00000163950	SLBP	stem-loop binding protein [Source:HGNC Symbol;Acc:HGNC:10904]	0.15	0	0	0.28	0.43	0.66
ENST00000483943	3.96277	1.98651	2.86e-05	yes	up	0.193333	0.596667	ENSG00000114115	RBP1	retinol binding protein 1 [Source:HGNC Symbol;Acc:HGNC:9919]	0.17	0.22	0.19	0.69	0.6	0.5
ENST00000483994	0.235368	-2.08701	0.000136861	yes	down	7.42333	1.31	ENSG00000116459	ATP5PB	ATP synthase peripheral stalk-membrane subunit b [Source:HGNC Symbol;Acc:HGNC:840]	6.34	7.02	8.91	2.41	0.79	0.73
ENST00000484731	0.491238	-1.0255	7.49e-05	yes	down	3.34667	1.24667	ENSG00000126822	PLEKHG3	pleckstrin homology and RhoGEF domain containing G3 [Source:HGNC Symbol;Acc:HGNC:20364]	3.86	3.52	2.66	1.49	0.93	1.32
ENST00000484786	0.0726126	-3.78364	0.00368972	yes	down	0.813333	0.0433333	ENSG00000182606	TRAK1	trafficking kinesin protein 1 [Source:HGNC Symbol;Acc:HGNC:29947]	0.92	0.87	0.65	0.13	0	0
ENST00000485064	2.61857	1.38878	9.9e-05	yes	up	1.03667	2.09	ENSG00000065518	NDUFB4	NADH:ubiquinone oxidoreductase subunit B4 [Source:HGNC Symbol;Acc:HGNC:7699]	0.92	1.08	1.11	2.1	2.69	1.48
ENST00000485435	15.4267	3.94736	0.00311889	yes	up	0.12	1.34333	ENSG00000148248	SURF4	surfeit 4 [Source:HGNC Symbol;Acc:HGNC:11476]	0.36	0	0	0.64	2.16	1.23
ENST00000486333	13.1795	3.72022	0.00674304	yes	up	0.0166667	0.183333	ENSG00000225932	CTAGE4	CTAGE family member 4 [Source:HGNC Symbol;Acc:HGNC:24772]	0	0.05	0	0.23	0.15	0.17
ENST00000486655	2.56042	1.35638	0.000583025	yes	up	1.10333	2.16	ENSG00000214941	ZSWIM7	zinc finger SWIM-type containing 7 [Source:HGNC Symbol;Acc:HGNC:26993]	0.95	1.27	1.09	2	2.19	2.29
ENST00000486971	5.24764	2.39167	0.000816961	yes	up	0.15	0.603333	ENSG00000179021	C3orf38	chromosome 3 open reading frame 38 [Source:HGNC Symbol;Acc:HGNC:28384]	0.2	0.16	0.09	0.34	0.59	0.88
ENST00000487418	0.405373	-1.30268	6.75e-06	yes	down	2.29	0.72	ENSG00000128928	IVD	isovaleryl-CoA dehydrogenase [Source:HGNC Symbol;Acc:HGNC:6186]	1.82	2.91	2.14	0.59	0.95	0.62
ENST00000488423	2.24426	1.16624	0.0013929	yes	up	0.286667	0.486667	ENSG00000154813	DPH3	diphthamide biosynthesis 3 [Source:HGNC Symbol;Acc:HGNC:27717]	0.38	0.26	0.22	0.56	0.51	0.39
ENST00000489410	4.12389	2.04401	0.00511069	yes	up	0.26	0.81	ENSG00000159445	THEM4	thioesterase superfamily member 4 [Source:HGNC Symbol;Acc:HGNC:17947]	0.3	0.18	0.3	0.79	0.91	0.73
ENST00000489809	5.74592	2.52254	3.56e-06	yes	up	0.423333	1.88667	ENSG00000059378	PARP12	poly(ADP-ribose) polymerase family member 12 [Source:HGNC Symbol;Acc:HGNC:21919]	0.3	0.33	0.64	1.76	1.48	2.42
ENST00000490364	2.56138	1.35692	0.00678811	yes	up	1.69	3.19	ENSG00000136518	ACTL6A	actin like 6A [Source:HGNC Symbol;Acc:HGNC:24124]	2.1	1.37	1.6	3.66	3.83	2.08
ENST00000490882	2.89819	1.53515	1.26e-45	yes	up	2.82333	6.3	ENSG00000136068	FLNB	filamin B [Source:HGNC Symbol;Acc:HGNC:3755]	3.02	2.92	2.53	5.42	6.65	6.83
ENST00000491306	2.77427	1.47211	1.56e-14	yes	up	23.4967	50.6467	ENSG00000197756	RPL37A	ribosomal protein L37a [Source:HGNC Symbol;Acc:HGNC:10348]	20.41	20.83	29.25	51.9	55.44	44.6
ENST00000491380	2.24976	1.16977	0.00437124	yes	up	1.4	2.35333	ENSG00000163728	TTC14	tetratricopeptide repeat domain 14 [Source:HGNC Symbol;Acc:HGNC:24697]	1.34	1.54	1.32	2.45	2.58	2.03
ENST00000491660	2.62679	1.3933	7.62e-06	yes	up	1.76333	3.52667	ENSG00000120742	SERP1	stress associated endoplasmic reticulum protein 1 [Source:HGNC Symbol;Acc:HGNC:10759]	1.67	1.71	1.91	3.97	3.39	3.22
ENST00000491739	0.47069	-1.08715	0.00470388	yes	down	3.95333	1.38333	ENSG00000178467	P4HTM	prolyl 4-hydroxylase, transmembrane [Source:HGNC Symbol;Acc:HGNC:28858]	5.48	3.33	3.05	1.22	1.45	1.48
[truncated: 1,009 more rows]
