# Supplementary material for: Pyroptosis-Related Signature as Potential Biomarkers for Predicting Prognosis and Therapy Response in Colorectal Cancer Patients
Source: Front Genet. 2022 Jul 22;13:925338. doi: 10.3389/fgene.2022.925338 (PMC9355164; doi:10.3389/fgene.2022.925338)
Supplement: Supplementary file 2 [file Table3.XLSX]

## Sheet: CASP6_miRNA_Targets
mirnaid	refseqid	genesymbol	start	end	bindingp	energy	seed	accessibility	au	phylopstem	phylopflank	me	number_of_pairings	binding_region_length	longest_consecutive_pairings	position	TargetScan	miRDB
hsa-miR-6730-5p	NM_032992	CASP6	736	755	0.953846	-20.1	1	0.00119878	0.412	4.77083	2.59733	-10.5818	16	19	10	3UTR	0	0
hsa-miR-222-3p	NM_032992	CASP6	714	729	0.961538	-18.7	1	1.82e-05	0.515	3.09184	2.67996	-6.44976	13	15	7	3UTR	0	0
hsa-miR-135a-2-3p	NM_032992	CASP6	811	834	0.961538	-20.4	1	0.0255116	0.574	4.70787	2.55011	-7.83842	15	23	10	3UTR	0	0
hsa-miR-638	NM_032992	CASP6	718	747	0.961538	-28.4	1	3.74e-05	0.441	3.45163	2.75867	-6.62614	21	29	7	3UTR	0	0
hsa-miR-3605-3p	NM_032992	CASP6	766	819	0.961538	-22.1	1	0.000234105	0.5	1.55277	4.34978	-6.85115	19	42	9	3UTR	0	0
hsa-miR-3678-5p	NM_032992	CASP6	1141	1166	0.961538	-19.8	1	9.82e-05	0.647	4.17144	3.96237	-3.93757	20	25	8	3UTR	0	0
hsa-miR-4704-5p	NM_032992	CASP6	965	979	0.961538	-19.2	1	0.000112397	0.456	4.13466	3.65609	-13.2282	13	14	13	3UTR	0	0
hsa-miR-4783-5p	NM_032992	CASP6	936	962	0.961538	-25.4	1	0.0006588	0.368	5.34376	4.45166	-6.72377	19	26	6	3UTR	0	0
hsa-miR-6726-5p	NM_032992	CASP6	874	896	0.961538	-31.1	1	0.00101366	0.426	4.21617	4.1706	-4.79441	20	22	16	3UTR	0	0
hsa-miR-8069	NM_032992	CASP6	868	894	0.961538	-23.1	1	0.000151071	0.426	3.17826	4.5098	-5.49511	20	26	11	3UTR	0	0
hsa-miR-197-3p	NM_001226	CASP6	1185	1216	0.961538	-22.4	1	1.28e-05	0.397	-0.512842	-0.0610176	-7.78016	15	20	8	3UTR	0	0
hsa-miR-3675-5p	NM_001226	CASP6	1054	1095	0.961538	-21.5	1	0.00145636	0.574	-0.934785	-0.162374	-5.3155	13	16	11	3UTR	0	0
hsa-miR-6889-3p	NM_001226	CASP6	1167	1212	0.961538	-21.3	1	6.49e-06	0.397	-0.165531	-0.0592334	-4.84971	15	19	8	3UTR	0	0
hsa-miR-1911-5p	NM_032992	CASP6	822	873	0.969231	-25.7	1	0.00012665	0.544	4.90492	2.49764	-8.4155	19	23	11	3UTR	0	0
hsa-miR-6750-3p	NM_032992	CASP6	752	795	0.974359	-21.8	1	0.000153967	0.382	6.6597	2.67472	-9.08403	18	43	8	3UTR	0	0
hsa-miR-6759-5p	NM_032992	CASP6	717	736	0.974359	-19.1	1	0.000167737	0.5	4.09457	2.51731	-8.44344	16	19	9	3UTR	0	0
hsa-miR-9986	NM_032992	CASP6	717	736	0.974359	-22.1	1	0.000167737	0.5	3.13848	2.73637	-10.0938	15	19	9	3UTR	0	0
hsa-miR-2115-5p	NM_001226	CASP6	1044	1090	0.974359	-21.1	1	0.000183022	0.544	-0.59839	-0.163427	-3.79332	18	41	9	3UTR	0	0
hsa-miR-4516	NM_001226	CASP6	1087	1102	0.974359	-19.4	1	0.0367666	0.574	0.325618	-0.297089	-11.2403	12	15	6	3UTR	0	0
hsa-miR-196b-5p	NM_032992	CASP6	1093	1112	0.980769	-19	1	0.000223228	0.721	4.6316	3.42044	-6.85115	17	19	9	3UTR	0	0
hsa-miR-5585-3p	NM_032992	CASP6	874	897	0.980769	-25	1	0.000829808	0.412	4.26947	4.12285	-9.02511	18	23	9	3UTR	0	0
hsa-miR-6763-3p	NM_032992	CASP6	900	949	0.980769	-29.9	1	1.28e-05	0.397	4.22283	4.05892	-3.93757	18	23	11	3UTR	0	0
hsa-miR-6132	NM_001226	CASP6	1144	1163	0.980769	-21.2	1	0.00101366	0.426	-0.226342	-0.322348	-6.19951	16	19	12	3UTR	0	0
hsa-miR-9851-5p	NM_001226	CASP6	1222	1242	0.980769	-22.6	1	0.000991496	0.412	-0.916287	-0.349004	-5.33701	17	20	10	3UTR	0	0
hsa-let-7c-5p	NM_032992	CASP6	1092	1114	1	-18.3	1	0.00107125	0.706	3.99782	3.37444	-11.3517	16	22	9	3UTR	0	0
hsa-miR-17-5p	NM_032992	CASP6	715	756	1	-23.4	1	0.000188506	0.426	4.50266	2.56978	-13.4976	16	23	9	3UTR	0	0
hsa-miR-25-5p	NM_032992	CASP6	978	1000	1	-18.7	1	0.00639434	0.574	2.95508	3.13911	-4.79441	15	22	8	3UTR	0	0
hsa-miR-92a-2-5p	NM_032992	CASP6	978	1001	1	-19.1	1	0.0106724	0.574	3.42089	2.88468	-3.93757	17	23	9	3UTR	0	0
hsa-miR-93-5p	NM_032992	CASP6	711	756	1	-26.4	1	0.000188506	0.426	3.79492	2.5724	-12.2551	17	23	10	3UTR	0	0
hsa-miR-208a-5p	NM_032992	CASP6	765	795	1	-24.8	1	0.000153967	0.382	3.26091	4.00611	-3.93757	17	20	12	3UTR	0	0
hsa-miR-139-3p	NM_032992	CASP6	966	1001	1	-26.8	1	0.0106724	0.574	4.04223	3.67366	-7.99135	18	35	8	3UTR	0	0
hsa-miR-139-3p	NM_032992	CASP6	807	833	1	-26.4	1	0.0143947	0.559	3.85919	3.4001	-4.99396	19	26	8	3UTR	0	0
hsa-miR-132-5p	NM_032992	CASP6	909	946	1	-18.9	1	6.12e-06	0.397	2.89811	4.26761	-5.76291	13	15	13	3UTR	0	0
hsa-miR-185-5p	NM_032992	CASP6	1008	1027	1	-20	1	0.0166221	0.691	1.10983	2.73074	-4.52877	16	19	13	3UTR	0	0
hsa-miR-299-5p	NM_032992	CASP6	908	952	1	-21.5	1	4.33e-06	0.382	3.1548	4.34057	-5.52986	16	22	11	3UTR	0	0
hsa-miR-362-5p	NM_032992	CASP6	728	767	1	-26.9	1	3.41e-07	0.426	5.50539	1.6083	-9.33931	20	39	10	3UTR	0	0
hsa-miR-20b-5p	NM_032992	CASP6	711	756	1	-23.4	1	0.000188506	0.426	3.56989	2.6616	-13.4976	16	23	9	3UTR	0	0
hsa-miR-554	NM_032992	CASP6	890	912	1	-22.5	1	0.000497733	0.426	4.62093	3.50683	-16.4904	12	15	7	3UTR	0	0
hsa-miR-589-5p	NM_032992	CASP6	711	734	1	-28.8	1	0.000156783	0.515	3.669	2.50551	-4.17062	20	23	11	3UTR	0	0
hsa-miR-622	NM_032992	CASP6	947	989	1	-26.7	1	0.00347384	0.529	5.06264	4.18334	-9.65012	17	23	9	3UTR	0	0
hsa-miR-650	NM_032992	CASP6	948	972	1	-22.3	1	0.000353665	0.382	5.81868	3.96439	-3.79332	17	24	6	3UTR	0	0
hsa-miR-668-5p	NM_032992	CASP6	711	725	1	-19.9	1	1.12e-05	0.544	2.98691	2.68128	-9.16478	12	14	8	3UTR	0	0
hsa-miR-320b	NM_032992	CASP6	706	723	1	-25.3	1	9.38e-06	0.544	2.97816	2.58159	-11.8602	15	17	12	3UTR	0	0
hsa-miR-1296-3p	NM_032992	CASP6	814	831	1	-23.3	1	0.000675257	0.574	4.14929	2.82163	-6.08354	14	17	9	3UTR	0	0
hsa-miR-766-5p	NM_032992	CASP6	794	826	1	-21	1	0.00313908	0.574	2.31407	4.47308	-10.6827	18	32	9	3UTR	0	0
hsa-miR-670-5p	NM_032992	CASP6	957	981	1	-21.9	1	0.000204951	0.471	4.64385	3.21305	-4.79441	19	24	13	3UTR	0	0
hsa-miR-765	NM_032992	CASP6	994	1028	1	-18.7	1	0.016356	0.691	2.59046	2.90691	-5.61866	12	14	12	3UTR	0	0
hsa-miR-889-5p	NM_032992	CASP6	922	951	1	-19.7	1	4.7e-06	0.382	4.42604	4.88868	-9.88456	11	15	7	3UTR	0	0
hsa-miR-216b-5p	NM_032992	CASP6	1091	1105	1	-20.2	1	0.00103231	0.75	5.62293	3.34037	-6.74759	12	14	7	3UTR	0	0
hsa-miR-509-3-5p	NM_032992	CASP6	861	882	1	-18.9	1	1.45e-05	0.485	0.0486696	4.69344	-7.80398	16	21	5	3UTR	0	0
hsa-miR-942-3p	NM_032992	CASP6	1136	1149	1	-15.8	1	0.00733612	0.706	3.34719	3.7829	-10.3988	11	13	9	3UTR	0	0
hsa-miR-1207-5p	NM_032992	CASP6	707	750	1	-23.9	1	1.58e-05	0.412	3.86138	1.74078	-9.07604	17	43	11	3UTR	0	0
hsa-miR-1303	NM_032992	CASP6	787	833	1	-28.4	1	0.0143947	0.559	1.54641	4.50718	-5.81384	18	20	18	3UTR	0	0
hsa-miR-1303	NM_032992	CASP6	983	1001	1	-25.3	1	0.0106724	0.574	2.14677	2.85897	-10.282	16	18	10	3UTR	0	0
hsa-miR-1249-5p	NM_032992	CASP6	1014	1032	1	-21.5	1	0.0197405	0.691	0.230656	2.76826	-4.65016	16	18	12	3UTR	0	0
hsa-miR-1284	NM_032992	CASP6	1125	1166	1	-21	1	9.82e-05	0.647	4.24055	3.26121	-3.93757	18	29	7	3UTR	0	0
hsa-miR-1470	NM_032992	CASP6	753	790	1	-23.6	1	3.24e-05	0.412	3.46287	4.01791	-4.52877	19	37	8	3UTR	0	0
hsa-miR-1908-5p	NM_032992	CASP6	796	829	1	-21.2	1	0.000989827	0.574	4.8308	2.73899	-7.91756	15	33	8	3UTR	0	0
hsa-miR-1911-5p	NM_032992	CASP6	711	734	1	-26.1	1	0.000156783	0.515	3.26237	2.61831	-7.7949	21	23	15	3UTR	0	0
hsa-miR-1915-5p	NM_032992	CASP6	972	991	1	-23.7	1	0.00240763	0.544	4.41015	3.58758	-13.306	15	19	9	3UTR	0	0
hsa-miR-718	NM_032992	CASP6	755	775	1	-25.6	1	1.1e-06	0.397	5.33924	3.21908	-6.50069	16	20	10	3UTR	0	0
hsa-miR-3122	NM_032992	CASP6	718	750	1	-16.5	1	1.58e-05	0.412	4.35109	2.72981	-11.1009	11	16	7	3UTR	0	0
hsa-miR-3129-5p	NM_032992	CASP6	795	843	1	-18.9	0	0.121063	0.544	3.86575	4.01791	-16.8469	16	26	8	3UTR	0	0
hsa-miR-3140-3p	NM_032992	CASP6	916	934	1	-17.9	1	0.000305243	0.397	4.6659	4.75204	-11.2728	16	18	15	3UTR	0	0
hsa-miR-3074-5p	NM_032992	CASP6	898	913	1	-19.8	1	0.000573983	0.412	5.79022	3.86588	-12.9992	13	15	9	3UTR	0	1
hsa-miR-3157-3p	NM_032992	CASP6	851	872	1	-23.6	1	0.000132192	0.544	3.34894	4.21336	-3.79332	18	21	11	3UTR	0	0
hsa-miR-3169	NM_032992	CASP6	715	729	1	-18.5	1	1.82e-05	0.515	2.85775	2.73637	-6.51454	13	14	13	3UTR	0	0
hsa-miR-3200-5p	NM_032992	CASP6	704	717	1	-16.1	1	0.00812588	0.574	2.03198	2.50682	-7.37138	12	13	12	3UTR	0	0
hsa-miR-4251	NM_032992	CASP6	704	717	1	-15.6	1	0.00812588	0.574	2.61213	2.49633	-8.917	12	13	12	3UTR	0	0
hsa-miR-4284	NM_032992	CASP6	931	951	1	-21.8	1	4.7e-06	0.382	4.60294	4.86195	-6.09222	15	20	7	3UTR	0	0
hsa-miR-3675-5p	NM_032992	CASP6	787	828	1	-21.5	1	0.00145636	0.574	1.11712	4.61999	-5.3155	13	16	11	3UTR	0	0
hsa-miR-3681-3p	NM_032992	CASP6	1014	1062	1	-20.4	1	0.000459618	0.75	0.643893	2.70138	-6.82535	14	17	12	3UTR	0	0
hsa-miR-3934-3p	NM_032992	CASP6	882	909	1	-23.6	1	0.000192643	0.426	3.70835	4.12285	-9.93282	19	27	8	3UTR	0	0
hsa-miR-3940-3p	NM_032992	CASP6	763	790	1	-24.3	1	3.24e-05	0.412	2.40392	4.31698	-8.66051	17	27	13	3UTR	0	0
hsa-miR-4429	NM_032992	CASP6	706	723	1	-23.4	1	9.38e-06	0.544	2.97816	2.58159	-11.8602	14	17	7	3UTR	0	0
hsa-miR-4433a-5p	NM_032992	CASP6	717	773	1	-22.8	1	5.99e-07	0.412	2.98691	2.68128	-14.1983	14	20	8	3UTR	0	0
hsa-miR-4487	NM_032992	CASP6	706	721	1	-20.2	1	1.62e-05	0.559	2.53717	2.66029	-9.54656	13	15	8	3UTR	0	0
hsa-miR-4488	NM_032992	CASP6	801	832	1	-22.8	1	0.00500007	0.559	3.81591	3.46306	-3.79332	16	31	9	3UTR	0	0
hsa-miR-4494	NM_032992	CASP6	1130	1154	1	-19.1	1	0.00119461	0.662	3.38764	3.78481	-8.52714	17	24	12	3UTR	0	0
hsa-miR-4516	NM_032992	CASP6	820	835	1	-19.4	1	0.0367666	0.574	3.79142	2.83081	-11.2403	12	15	6	3UTR	0	0
hsa-miR-4534	NM_032992	CASP6	820	835	1	-17.9	1	0.0367666	0.574	5.73276	2.46222	-6.97067	13	15	8	3UTR	0	0
hsa-miR-4535	NM_032992	CASP6	710	737	1	-22	1	0.000129431	0.485	3.76586	2.09625	-3.93757	16	27	11	3UTR	0	0
hsa-miR-3977	NM_032992	CASP6	1034	1058	1	-17.9	1	0.000826064	0.721	0.580822	2.62145	-6.9954	14	17	10	3UTR	0	0
hsa-miR-4650-5p	NM_032992	CASP6	1144	1160	1	-18.2	1	0.00332563	0.647	5.61406	3.62025	-7.10805	15	16	15	3UTR	0	0
hsa-miR-4651	NM_032992	CASP6	801	827	1	-26.3	1	0.00179199	0.574	2.42287	4.2737	-11.1417	17	26	8	3UTR	0	0
hsa-miR-4653-3p	NM_032992	CASP6	974	997	1	-19	1	0.00179436	0.544	5.12063	3.61051	-11.3749	16	23	9	3UTR	0	0
hsa-miR-4669	NM_032992	CASP6	967	982	1	-20.6	1	0.000377707	0.485	4.02592	3.69552	-12.4177	13	15	8	3UTR	0	0
hsa-miR-4675	NM_032992	CASP6	716	739	1	-20.7	1	0.000116714	0.485	3.49993	2.66685	-10.7371	18	23	8	3UTR	0	0
hsa-miR-4701-3p	NM_032992	CASP6	956	977	1	-17.8	1	0.00030575	0.441	6.29095	3.82987	-9.87071	15	21	6	3UTR	0	0
hsa-miR-4723-5p	NM_032992	CASP6	690	716	1	-22.4	1	0.00686168	0.588	2.06871	2.46091	-6.08354	20	26	12	3UTR	0	0
hsa-miR-4725-5p	NM_032992	CASP6	894	911	1	-22.9	1	0.000320178	0.441	6.00384	3.72402	-9.54656	13	17	8	3UTR	0	0
hsa-miR-4728-5p	NM_032992	CASP6	1004	1029	1	-22.8	1	0.0164002	0.691	2.908	2.82698	-3.79332	15	17	15	3UTR	0	0
hsa-miR-4734	NM_032992	CASP6	957	981	1	-27	1	0.000204951	0.471	5.97248	3.81883	-10.3164	20	24	10	3UTR	0	0
hsa-miR-4758-5p	NM_032992	CASP6	705	735	1	-23.5	1	0.000467073	0.515	2.49926	2.72325	-6.23647	20	30	8	3UTR	0	0
hsa-miR-4763-3p	NM_032992	CASP6	955	981	1	-26.4	1	0.000204951	0.471	4.90676	3.40812	-10.977	17	26	7	3UTR	0	0
hsa-miR-2467-5p	NM_032992	CASP6	971	1002	1	-20.5	1	0.0160893	0.574	2.99645	3.11237	-6.28309	19	31	11	3UTR	0	0
hsa-miR-4787-5p	NM_032992	CASP6	859	881	1	-27	1	2.39e-06	0.485	2.27333	4.36027	-8.4171	17	22	5	3UTR	0	0
hsa-miR-4796-3p	NM_032992	CASP6	1258	1283	1	-18.9	1	0.0241724	0.794	2.15915	1.89269	-3.79332	17	19	17	3UTR	0	0
hsa-miR-5003-5p	NM_032992	CASP6	1227	1242	1	-17	0	0.00292885	0.75	3.81443	2.09757	-17.1102	12	15	10	3UTR	0	0
hsa-miR-5004-3p	NM_032992	CASP6	778	798	1	-23.6	1	9.9e-05	0.382	0.219191	4.38781	-8.16444	19	20	19	3UTR	0	0
hsa-miR-5006-3p	NM_032992	CASP6	1139	1155	1	-20	1	0.00106833	0.662	5.40023	3.75343	-8.4925	14	16	10	3UTR	0	0
hsa-miR-6085	NM_032992	CASP6	704	719	1	-21.7	1	3.8e-05	0.574	2.97816	2.58159	-9.54656	14	15	14	3UTR	0	0
hsa-miR-6085	NM_032992	CASP6	963	977	1	-20.8	1	0.00030575	0.441	5.20763	3.58327	-8.66051	12	14	9	3UTR	0	0
hsa-miR-6086	NM_032992	CASP6	690	719	1	-21.2	1	3.8e-05	0.574	1.28917	2.58552	-6.51454	17	29	11	3UTR	0	0
hsa-miR-6510-5p	NM_032992	CASP6	1015	1030	1	-19.6	1	0.0167103	0.691	0.409311	2.73727	-9.54656	14	15	14	3UTR	0	0
hsa-miR-6719-3p	NM_032992	CASP6	906	930	1	-25.1	1	0.00416459	0.397	3.8264	3.96054	-11.5013	19	24	13	3UTR	0	0
hsa-miR-6728-5p	NM_032992	CASP6	967	1003	1	-20.2	1	0.0233834	0.574	1.85823	2.97216	-7.32605	19	36	11	3UTR	0	0
hsa-miR-6737-3p	NM_032992	CASP6	1042	1058	1	-21	1	0.000826064	0.721	1.45752	2.59228	-7.48304	13	16	11	3UTR	0	0
hsa-miR-6740-5p	NM_032992	CASP6	991	1004	1	-17.8	1	0.0556705	0.588	2.39472	2.98684	-5.9255	12	13	12	3UTR	0	0
hsa-miR-6741-5p	NM_032992	CASP6	703	735	1	-25	1	0.000467073	0.515	2.90566	2.39532	-3.93757	21	32	9	3UTR	0	0
hsa-miR-6743-3p	NM_032992	CASP6	765	804	1	-23.4	1	5.67e-05	0.382	2.74205	4.42848	-8.72631	19	39	7	3UTR	0	0
hsa-miR-6749-5p	NM_032992	CASP6	706	727	1	-26.7	1	2.6e-05	0.515	2.97816	2.58159	-9.26849	19	21	16	3UTR	0	0
hsa-miR-6754-5p	NM_032992	CASP6	759	817	1	-24.8	1	0.0014918	0.485	5.35848	3.57455	-5.83853	18	27	10	3UTR	0	0
hsa-miR-6757-5p	NM_032992	CASP6	799	833	1	-21.1	1	0.0143947	0.559	5.38996	2.46747	-7.61919	18	34	10	3UTR	0	1
hsa-miR-6758-5p	NM_032992	CASP6	994	1029	1	-17.7	1	0.0164002	0.691	3.29887	2.80904	-6.82535	16	18	16	3UTR	0	0
hsa-miR-6765-5p	NM_032992	CASP6	964	1002	1	-32.1	1	0.0160893	0.574	3.32683	3.00878	-3.79332	21	38	10	3UTR	0	0
hsa-miR-6765-5p	NM_032992	CASP6	795	834	1	-31.1	1	0.0255116	0.574	3.90764	3.40009	-3.93757	20	39	10	3UTR	0	0
hsa-miR-6772-5p	NM_032992	CASP6	866	888	1	-24.6	1	8.46e-08	0.456	2.15548	4.55047	-9.30896	16	22	7	3UTR	0	0
hsa-miR-6772-5p	NM_032992	CASP6	965	981	1	-23.9	1	0.000204951	0.471	4.6523	3.57838	-8.4155	14	16	12	3UTR	0	0
hsa-miR-6777-3p	NM_032992	CASP6	924	937	1	-21.4	1	0.000173551	0.382	4.26114	4.74417	-7.66387	12	13	12	3UTR	0	0
hsa-miR-6779-5p	NM_032992	CASP6	715	749	1	-23.2	1	1.29e-05	0.426	4.77503	1.67126	-4.79441	20	34	7	3UTR	0	0
hsa-miR-6780a-5p	NM_032992	CASP6	967	1003	1	-23.4	1	0.0233834	0.574	4.6523	3.57838	-12.942	18	36	7	3UTR	0	0
hsa-miR-6784-5p	NM_032992	CASP6	802	827	1	-23.7	1	0.00179199	0.574	3.96632	2.86754	-8.53685	15	25	9	3UTR	0	0
hsa-miR-6787-5p	NM_032992	CASP6	795	829	1	-22.9	1	0.000989827	0.574	0.756994	4.33403	-6.13885	17	34	7	3UTR	0	0
hsa-miR-6791-3p	NM_032992	CASP6	750	773	1	-25.8	1	5.99e-07	0.412	5.02443	3.25712	-7.28438	18	23	6	3UTR	0	0
hsa-miR-6793-5p	NM_032992	CASP6	965	997	1	-22.9	1	0.00179436	0.544	4.62215	2.84969	-5.49511	20	32	14	3UTR	0	0
hsa-miR-6796-5p	NM_032992	CASP6	946	983	1	-26.6	1	0.000613082	0.5	6.2806	4.14469	-8.79206	19	26	9	3UTR	0	0
hsa-miR-6799-5p	NM_032992	CASP6	798	826	1	-22.3	1	0.00313908	0.574	2.10244	4.2737	-17.4183	15	28	7	3UTR	0	0
hsa-miR-6820-5p	NM_032992	CASP6	963	982	1	-21.2	1	0.000377707	0.485	4.49452	3.47404	-12.145	16	19	11	3UTR	0	0
hsa-miR-6825-5p	NM_032992	CASP6	722	748	1	-21.2	1	3.84e-05	0.441	5.34449	2.19201	-7.28438	19	26	10	3UTR	0	0
hsa-miR-6837-5p	NM_032992	CASP6	1129	1148	1	-22.8	1	0.00233959	0.691	2.61901	3.81655	-9.6489	16	19	8	3UTR	0	0
hsa-miR-6848-5p	NM_032992	CASP6	859	894	1	-24.8	1	0.000151071	0.426	3.83806	4.22254	-8.41764	18	35	9	3UTR	0	0
hsa-miR-6850-3p	NM_032992	CASP6	764	790	1	-25	1	3.24e-05	0.412	1.40411	4.41274	-8.2379	17	26	8	3UTR	0	0
hsa-miR-6854-5p	NM_032992	CASP6	964	981	1	-21.3	1	0.000204951	0.471	4.19266	3.66327	-8.53685	15	17	9	3UTR	0	0
hsa-miR-6862-5p	NM_032992	CASP6	705	726	1	-20.2	1	1.22e-05	0.529	2.86098	2.60782	-8.93976	16	21	12	3UTR	0	0
hsa-miR-6884-5p	NM_032992	CASP6	673	719	1	-23.7	1	3.8e-05	0.574	-0.283631	1.36169	-6.74759	14	17	12	3UTR	0	0
hsa-miR-6886-5p	NM_032992	CASP6	819	843	1	-21.3	1	0.121063	0.544	4.83496	2.51862	-6.74759	17	24	11	3UTR	0	0
hsa-miR-7107-5p	NM_032992	CASP6	1015	1053	1	-24	1	0.00172946	0.706	0.0813768	3.40117	-6.9696	20	38	13	3UTR	0	0
hsa-miR-7110-5p	NM_032992	CASP6	1016	1047	1	-19.8	1	0.0867229	0.706	0.266626	2.98358	-6.9696	20	31	12	3UTR	0	0
hsa-miR-7111-5p	NM_032992	CASP6	1013	1030	1	-19.2	1	0.0167103	0.691	0.77167	2.75195	-3.79332	15	17	8	3UTR	0	0
hsa-miR-7846-3p	NM_032992	CASP6	707	729	1	-23.5	1	1.82e-05	0.515	2.23736	2.46616	-10.3129	17	22	7	3UTR	0	0
hsa-miR-8057	NM_032992	CASP6	1208	1244	1	-19.9	1	0.00147781	0.75	2.28527	2.92571	-5.76291	13	15	13	3UTR	0	0
hsa-miR-10226	NM_032992	CASP6	708	727	1	-23.1	1	2.6e-05	0.515	3.4906	2.58027	-12.7823	18	19	18	3UTR	0	0
hsa-miR-10392-3p	NM_032992	CASP6	936	981	1	-29.7	1	0.000204951	0.471	5.16118	3.47294	-6.51454	21	45	7	3UTR	0	0
hsa-miR-10398-3p	NM_032992	CASP6	723	758	1	-27.1	1	1.8e-06	0.412	4.12622	2.6052	-4.84971	17	23	7	3UTR	0	0
hsa-miR-10400-5p	NM_032992	CASP6	783	829	1	-24.7	1	0.000989827	0.574	1.3326	4.82593	-11.5086	16	29	8	3UTR	0	0
hsa-miR-10525-3p	NM_032992	CASP6	1014	1065	1	-21.7	1	0.00273982	0.735	0.496591	2.78784	-5.08246	16	20	11	3UTR	0	0
hsa-miR-9851-5p	NM_032992	CASP6	942	975	1	-22.8	1	0.000991496	0.412	4.73277	4.23581	-5.33701	17	21	10	3UTR	0	0
hsa-miR-15a-3p	NM_001226	CASP6	1131	1147	1	-22.9	1	1.6e-06	0.485	-0.00181571	-0.281302	-11.9948	14	16	9	3UTR	0	0
hsa-miR-208a-5p	NM_001226	CASP6	1238	1255	1	-20	1	0.00408173	0.515	0.95017	-0.20491	-9.87071	13	17	9	3UTR	0	0
hsa-miR-222-3p	NM_001226	CASP6	981	996	1	-18.7	1	1.82e-05	0.515	-0.415708	-0.0501417	-6.44976	13	15	7	3UTR	0	0
hsa-miR-122-5p	NM_001226	CASP6	1192	1240	1	-23.1	1	0.000370723	0.397	-0.488286	-0.178705	-8.55011	16	18	16	3UTR	0	0
hsa-miR-135a-2-3p	NM_001226	CASP6	1078	1101	1	-20.4	1	0.0255116	0.574	0.120738	-0.337083	-7.83842	15	23	10	3UTR	0	0
hsa-miR-150-5p	NM_001226	CASP6	1399	1435	1	-20.8	1	0.000224715	0.647	0	0	-4.79441	18	26	7	3UTR	0	0
hsa-miR-365b-5p	NM_001226	CASP6	999	1030	1	-22.2	1	2.57e-05	0.426	-0.38304	-0.662946	-5.9255	16	19	12	3UTR	0	0
hsa-miR-371a-3p	NM_001226	CASP6	1125	1140	1	-21.2	1	0.00012665	0.544	-0.225673	-0.21184	-5.19005	13	15	10	3UTR	0	0
hsa-miR-378a-5p	NM_001226	CASP6	1043	1059	1	-22.6	1	0.000173249	0.397	-0.815719	-0.247624	-5.41313	14	16	9	3UTR	0	0
hsa-miR-340-3p	NM_001226	CASP6	1154	1179	1	-19.3	1	0.000497733	0.426	-0.693381	-0.101332	-5.45975	18	25	9	3UTR	0	0
hsa-miR-323a-5p	NM_001226	CASP6	1029	1048	1	-23.2	1	0.000227637	0.382	-0.0468903	-0.403388	-8.57351	16	19	11	3UTR	0	0
hsa-miR-512-3p	NM_001226	CASP6	1087	1140	1	-21.6	1	0.00012665	0.544	0.269486	-0.251834	-4.957	17	23	9	3UTR	0	0
hsa-miR-507	NM_001226	CASP6	1189	1206	1	-18	1	6.68e-05	0.397	-0.0223962	-0.120904	-8.14541	15	17	12	3UTR	0	0
hsa-miR-551a	NM_001226	CASP6	1020	1040	1	-25.1	1	5.99e-07	0.412	-0.242712	-0.76641	-8.06785	18	20	12	3UTR	0	0
hsa-miR-589-5p	NM_001226	CASP6	978	1001	1	-28.8	1	0.000156783	0.515	-0.547748	-0.224199	-4.17062	20	23	11	3UTR	0	0
hsa-miR-619-5p	NM_001226	CASP6	991	1017	1	-32.3	1	1.58e-05	0.412	-0.634629	-0.574027	-4.90607	20	26	14	3UTR	0	0
hsa-miR-632	NM_001226	CASP6	1190	1207	1	-23.7	1	2.89e-05	0.412	-0.284172	-0.102431	-6.23056	15	17	13	3UTR	0	0
hsa-miR-645	NM_001226	CASP6	1051	1074	1	-22	1	6.17e-05	0.412	-0.673189	-0.161322	-5.69245	16	23	9	3UTR	0	0
hsa-miR-654-5p	NM_001226	CASP6	1205	1219	1	-18.9	1	4.33e-06	0.382	-0.0873501	-0.295271	-11.7829	11	14	7	3UTR	0	0
hsa-miR-668-5p	NM_001226	CASP6	978	992	1	-19.9	1	1.12e-05	0.544	-0.123433	-0.254016	-9.16478	12	14	8	3UTR	0	0
hsa-miR-320c	NM_001226	CASP6	973	990	1	-22.2	1	9.38e-06	0.544	-1.20519	0.158088	-11.8602	15	17	12	3UTR	0	0
hsa-miR-1271-3p	NM_001226	CASP6	1122	1140	1	-23.5	1	0.00012665	0.544	-0.359186	-0.0308169	-11.5086	16	18	13	3UTR	0	0
hsa-miR-1298-5p	NM_001226	CASP6	1222	1258	1	-21.3	1	0.00240763	0.544	0.195512	-0.214314	-6.23647	17	22	8	3UTR	0	0
hsa-miR-765	NM_001226	CASP6	1261	1295	1	-18.7	1	0.016356	0.691	-0.183909	-0.170925	-5.61866	12	14	12	3UTR	0	0
hsa-miR-889-5p	NM_001226	CASP6	1189	1218	1	-19.7	1	4.7e-06	0.382	0.754622	-0.137502	-9.88456	11	15	7	3UTR	0	0
hsa-miR-216b-5p	NM_001226	CASP6	1358	1372	1	-20.2	1	0.00103231	0.75	0	0	-6.74759	12	14	7	3UTR	0	0
hsa-miR-663b	NM_001226	CASP6	1124	1145	1	-27.5	1	5.38e-07	0.485	-0.0055579	-0.14764	-8.02599	17	21	12	3UTR	0	0
hsa-miR-1285-5p	NM_001226	CASP6	1240	1257	1	-26.8	1	0.00287018	0.544	0.648056	-0.231411	-10.603	16	17	16	3UTR	0	0
hsa-miR-1303	NM_001226	CASP6	1054	1100	1	-28.4	1	0.0143947	0.559	-0.774046	-0.159217	-5.81384	18	20	18	3UTR	0	0
hsa-miR-1303	NM_001226	CASP6	1250	1268	1	-25.3	1	0.0106724	0.574	-0.237875	-0.278491	-10.282	16	18	10	3UTR	0	0
hsa-miR-1304-3p	NM_001226	CASP6	1194	1216	1	-31.9	1	1.28e-05	0.397	0.261466	-0.31965	-4.02637	19	22	14	3UTR	0	0
hsa-miR-1249-5p	NM_001226	CASP6	1281	1299	1	-21.5	1	0.0197405	0.691	0	0	-4.65016	16	18	12	3UTR	0	0
hsa-miR-302e	NM_001226	CASP6	1125	1140	1	-19.8	1	0.00012665	0.544	-0.0497612	-0.0571284	-7.57093	13	15	8	3UTR	0	0
hsa-miR-1911-5p	NM_001226	CASP6	978	1001	1	-26.1	1	0.000156783	0.515	-1.10662	0.0636766	-7.7949	21	23	15	3UTR	0	0
hsa-miR-1911-5p	NM_001226	CASP6	1089	1140	1	-25.7	1	0.00012665	0.544	0.274163	-0.240257	-8.4155	19	23	11	3UTR	0	0
hsa-miR-1976	NM_001226	CASP6	1152	1180	1	-23.5	1	0.000573983	0.412	-0.695972	-0.0139775	-6.6181	17	28	8	3UTR	0	0
hsa-miR-2115-5p	NM_001226	CASP6	1190	1208	1	-23.8	1	1.31e-05	0.397	-0.123434	-0.294461	-8.00486	17	18	17	3UTR	0	0
hsa-miR-3157-3p	NM_001226	CASP6	1118	1139	1	-23.6	1	0.000132192	0.544	-0.0939647	-0.180266	-3.79332	18	21	11	3UTR	0	0
hsa-miR-3195	NM_001226	CASP6	1238	1256	1	-21.3	1	0.00347384	0.529	0.95017	-0.20491	-7.27064	14	18	9	3UTR	0	0
hsa-miR-4258	NM_001226	CASP6	1027	1041	1	-22.6	1	1.24e-06	0.397	-0.13279	-0.661734	-8.81432	13	14	13	3UTR	0	0
hsa-miR-3615	NM_001226	CASP6	1203	1222	1	-31.4	1	1.08e-05	0.368	0.419168	-0.309229	-8.3038	17	19	9	3UTR	0	0
hsa-miR-3620-5p	NM_001226	CASP6	1134	1160	1	-26.3	1	2.16e-05	0.426	0.225382	-0.252886	-11.6667	18	26	9	3UTR	0	0
hsa-miR-3622b-3p	NM_001226	CASP6	1048	1063	1	-22.6	1	0.000150354	0.382	-0.75491	-0.188686	-13.8986	14	15	14	3UTR	0	0
hsa-miR-3652	NM_001226	CASP6	1215	1243	1	-22.9	1	0.000850082	0.426	-0.207629	-0.191657	-4.84971	15	18	13	3UTR	0	0
hsa-miR-3944-3p	NM_001226	CASP6	1020	1075	1	-27.8	1	5.06e-05	0.426	-0.404089	-0.4451	-8.44344	17	24	9	3UTR	0	0
hsa-miR-4425	NM_001226	CASP6	1002	1018	1	-21.5	1	1.17e-05	0.426	-0.426542	-0.721085	-10.1092	15	16	15	3UTR	0	0
hsa-miR-4446-3p	NM_001226	CASP6	1225	1246	1	-24.3	1	0.000112397	0.456	0.229047	-0.200632	-7.07921	17	21	13	3UTR	0	0
hsa-miR-4452	NM_001226	CASP6	1015	1064	1	-28.8	1	0.000114118	0.368	-0.366119	-0.755485	-3.93757	22	25	17	3UTR	0	0
hsa-miR-4515	NM_001226	CASP6	1021	1073	1	-27.6	1	6.55e-05	0.397	-0.464652	-0.341293	-6.9696	20	40	9	3UTR	0	0
hsa-miR-4534	NM_001226	CASP6	1087	1102	1	-17.9	1	0.0367666	0.574	-0.432156	-0.296037	-6.97067	13	15	8	3UTR	0	0
hsa-miR-4537	NM_001226	CASP6	1120	1141	1	-22.2	1	3.67e-05	0.529	-0.0579474	-0.0392366	-10.6416	18	21	9	3UTR	0	0
hsa-miR-4665-3p	NM_001226	CASP6	1197	1221	1	-35.3	1	9.22e-06	0.368	-0.013978	-0.304679	-12.6408	21	24	10	3UTR	0	0
hsa-miR-4708-5p	NM_001226	CASP6	1126	1140	1	-19.7	1	0.00012665	0.544	-0.195602	-0.162374	-11.9227	12	14	8	3UTR	0	0
hsa-miR-4727-5p	NM_001226	CASP6	1181	1212	1	-23.6	1	6.49e-06	0.397	0.457526	-0.102109	-6.85796	16	22	13	3UTR	0	0
hsa-miR-4727-5p	NM_001226	CASP6	1155	1177	1	-22	1	0.00025337	0.426	-0.228679	-0.148692	-5.19005	18	22	11	3UTR	0	0
hsa-miR-4728-5p	NM_001226	CASP6	1271	1296	1	-22.8	1	0.0164002	0.691	0	0	-3.79332	15	17	15	3UTR	0	0
hsa-miR-4733-3p	NM_001226	CASP6	1122	1137	1	-18.8	1	0.000185637	0.559	-0.0873497	-0.0318693	-8.0073	12	15	7	3UTR	0	0
hsa-miR-4753-3p	NM_001226	CASP6	1135	1182	1	-23.1	1	0.000531724	0.412	0.432265	-0.13501	-6.25121	18	22	10	3UTR	0	0
hsa-miR-4758-5p	NM_001226	CASP6	972	1002	1	-23.5	1	0.000467073	0.515	-0.814573	0.185832	-6.23647	20	30	8	3UTR	0	0
hsa-miR-4761-5p	NM_001226	CASP6	972	1008	1	-23.5	1	0.000283215	0.456	-0.958089	0.182295	-5.49511	17	25	9	3UTR	0	0
hsa-miR-4761-3p	NM_001226	CASP6	1126	1148	1	-26.2	1	2.39e-06	0.485	0.592239	-0.202368	-6.62343	17	22	10	3UTR	0	0
hsa-miR-4786-5p	NM_001226	CASP6	1230	1269	1	-24.4	1	0.0160893	0.574	0.254559	-0.244497	-6.76235	19	39	10	3UTR	0	0
hsa-miR-4786-3p	NM_001226	CASP6	978	1001	1	-21.6	1	0.000156783	0.515	-0.894159	-0.227405	-6.9954	19	23	11	3UTR	0	0
hsa-miR-4787-3p	NM_001226	CASP6	1107	1142	1	-30.8	1	1.51e-05	0.529	0.31439	-0.0687056	-9.2861	16	21	10	3UTR	0	0
hsa-miR-5006-3p	NM_001226	CASP6	1406	1422	1	-20	1	0.00106833	0.662	0	0	-8.4925	14	16	10	3UTR	0	0
hsa-miR-5581-5p	NM_001226	CASP6	1155	1170	1	-20.2	1	6.27e-05	0.397	0.0810448	-0.0487086	-5.76291	13	15	11	3UTR	0	0
hsa-miR-5585-3p	NM_001226	CASP6	1141	1164	1	-25	1	0.000829808	0.412	0.110447	-0.256043	-9.02511	18	23	9	3UTR	0	0
hsa-miR-6075	NM_001226	CASP6	1214	1248	1	-27.9	1	0.000204951	0.471	-0.856441	-0.369278	-6.74759	17	25	8	3UTR	0	0
hsa-miR-6082	NM_001226	CASP6	966	993	1	-21	1	1.22e-05	0.529	-1.27589	0.119608	-6.51454	13	15	13	3UTR	0	0
hsa-miR-6086	NM_001226	CASP6	971	986	1	-20.2	1	3.8e-05	0.574	-1.1333	0.11	-7.24999	13	15	11	3UTR	0	0
hsa-miR-6124	NM_001226	CASP6	1259	1299	1	-20.8	1	0.0197405	0.691	-0.297742	-0.241454	-6.51454	16	18	16	3UTR	0	0
hsa-miR-6501-5p	NM_001226	CASP6	1225	1251	1	-23.9	1	4.16e-05	0.5	0.301827	-0.193265	-6.84241	17	26	6	3UTR	0	0
hsa-miR-6508-3p	NM_001226	CASP6	1118	1135	1	-17	1	0.000271195	0.559	-0.183574	-0.149745	-14.8321	12	17	7	3UTR	0	0
hsa-miR-6727-3p	NM_001226	CASP6	1193	1206	1	-20.8	1	6.68e-05	0.397	-0.488286	-0.178705	-8.88086	12	13	12	3UTR	0	0
hsa-miR-6731-5p	NM_001226	CASP6	997	1015	1	-20.2	1	3.84e-05	0.441	-0.342346	-0.363117	-10.4967	15	18	10	3UTR	0	0
hsa-miR-6732-3p	NM_001226	CASP6	1194	1213	1	-21.3	1	6.12e-06	0.397	-0.0223964	-0.179991	-8.29253	15	19	6	3UTR	0	1
hsa-miR-6740-5p	NM_001226	CASP6	1258	1271	1	-17.8	1	0.0556705	0.588	-0.195152	-0.186289	-5.9255	12	13	12	3UTR	0	0
hsa-miR-6741-5p	NM_001226	CASP6	970	1002	1	-25	1	0.000467073	0.515	-1.03582	0.208849	-3.93757	21	32	9	3UTR	0	0
hsa-miR-6751-3p	NM_001226	CASP6	1194	1213	1	-21.6	1	6.12e-06	0.397	-0.0392373	-0.332107	-7.28438	16	19	7	3UTR	0	0
hsa-miR-6754-5p	NM_001226	CASP6	1142	1164	1	-24.9	1	0.000829808	0.412	0.171255	-0.249728	-8.23906	17	22	6	3UTR	0	0
hsa-miR-6758-5p	NM_001226	CASP6	1261	1296	1	-17.7	1	0.0164002	0.691	-0.241729	-0.20088	-6.82535	16	18	16	3UTR	0	0
hsa-miR-6772-5p	NM_001226	CASP6	1232	1248	1	-23.9	1	0.000204951	0.471	0.329645	-0.255988	-8.4155	14	16	12	3UTR	0	0
hsa-miR-6776-5p	NM_001226	CASP6	1213	1241	1	-24.2	1	0.000404348	0.412	-0.508332	-0.258674	-4.52877	14	18	9	3UTR	0	0
hsa-miR-6777-3p	NM_001226	CASP6	1167	1204	1	-23.2	1	0.000173551	0.382	-0.579725	-0.020545	-5.83853	19	37	12	3UTR	0	0
hsa-miR-6782-5p	NM_001226	CASP6	1591	1614	1	-21.9	1	0.0212566	0.763	0	0	-11.2074	17	23	8	3UTR	0	0
hsa-miR-6791-3p	NM_001226	CASP6	1017	1040	1	-25.8	1	5.99e-07	0.412	-0.24973	-0.674363	-7.28438	18	23	6	3UTR	0	0
hsa-miR-6793-5p	NM_001226	CASP6	1232	1264	1	-22.9	1	0.00179436	0.544	0.200951	-0.381421	-5.49511	20	32	14	3UTR	0	0
hsa-miR-6799-3p	NM_001226	CASP6	1198	1249	1	-25.8	1	0.000377707	0.485	-0.12131	-0.373906	-3.93757	21	51	7	3UTR	0	0
hsa-miR-6817-5p	NM_001226	CASP6	1232	1249	1	-21.9	1	0.000377707	0.485	-0.302351	-0.296646	-12.7289	16	17	16	3UTR	0	0
hsa-miR-6842-3p	NM_001226	CASP6	1036	1072	1	-30.1	1	7.4e-05	0.397	-0.620195	-0.358132	-6.24613	15	19	10	3UTR	0	0
hsa-miR-6857-5p	NM_001226	CASP6	1045	1094	1	-22.7	1	0.00179199	0.574	-0.87068	-0.232889	-9.94954	15	31	8	3UTR	0	0
hsa-miR-6869-5p	NM_001226	CASP6	979	1002	1	-24.9	1	0.000467073	0.515	-0.712812	-0.261618	-6.14858	18	23	9	3UTR	0	0
hsa-miR-6879-3p	NM_001226	CASP6	1241	1256	1	-21.8	0	0.00347384	0.529	0.870101	-0.253944	-18.3994	13	15	8	3UTR	0	0
hsa-miR-6884-5p	NM_001226	CASP6	940	986	1	-23.7	1	3.8e-05	0.574	0.365699	-0.157033	-6.74759	14	17	12	3UTR	0	0
hsa-miR-6885-5p	NM_001226	CASP6	1126	1154	1	-26.8	1	2.5e-07	0.456	0.168016	-0.292879	-5.26888	18	28	10	3UTR	0	0
hsa-miR-6886-5p	NM_001226	CASP6	1086	1110	1	-21.3	1	0.121063	0.544	0.320939	-0.249729	-6.74759	17	24	11	3UTR	0	0
hsa-miR-7107-5p	NM_001226	CASP6	1282	1320	1	-24	1	0.00172946	0.706	0	0	-6.9696	20	38	13	3UTR	0	0
hsa-miR-7111-5p	NM_001226	CASP6	1280	1297	1	-19.2	1	0.0167103	0.691	0	0	-3.79332	15	17	8	3UTR	0	0
hsa-miR-8057	NM_001226	CASP6	1475	1511	1	-19.9	1	0.00147781	0.75	0	0	-5.76291	13	15	13	3UTR	0	0
hsa-miR-8069	NM_001226	CASP6	1135	1161	1	-23.1	1	0.000151071	0.426	0.262881	-0.252886	-5.49511	20	26	11	3UTR	0	0
hsa-miR-8079	NM_001226	CASP6	1359	1376	1	-19.3	1	0.000174429	0.75	0	0	-14.8713	15	17	12	3UTR	0	0
hsa-miR-10226	NM_001226	CASP6	1058	1084	1	-24.6	1	0.0014918	0.485	-0.521455	-0.144482	-5.18008	16	20	10	3UTR	0	0
hsa-miR-10400-3p	NM_001226	CASP6	1002	1031	1	-26	1	2.62e-06	0.441	-0.0462522	-0.674776	-4.88321	18	22	13	3UTR	0	0
hsa-miR-10525-3p	NM_001226	CASP6	1281	1332	1	-21.7	1	0.00273982	0.735	0	0	-5.08246	16	20	11	3UTR	0	0
